# Supplementary material for: Proteomics analysis reveals differentially activated pathways that operate in peanut gynophores at different developmental stages
Source: BMC Plant Biol. 2015 Aug 4;15:188. doi: 10.1186/s12870-015-0582-6 (PMC4523997; doi:10.1186/s12870-015-0582-6)
Supplement: Additional file 3: Table S3. — Specific proteins identified in S3 gynophores. (XLS 91 kb) [file 12870_2015_582_MOESM3_ESM.xls]

## Sheet: Table S3
Number	Protein ID	Protein Mass	Coverage	Number of unique peptide	Number of unique spectrum	Function description	Protein Sequence
1	Unigene17854_ARAawvTARAAPEI-1	34460.2	12.62	1	2	spermidine synthase [Ammopiptanthus mongolicus]	EEEEEEEENAVSVSDGIGISSLIQGWFSEISPMWPGEAHSLKVEKVLFQGKSEYQNVMVFQSSSYGKVLVLDGVIQLTERDECAYQEMITHLPLCSIPNPKKVLVIGGGDGGVLREVSRHSSVEKIDICEIDKMVVDVSKQFFPDVAIGFDDPRVSLHIGDGVAFLKEAPEGTYDAVIVDSSDPIGPAQELFEKPFFELVAKALRPGGVVSTQAESIWLHMDIIEGIVTNCSQTFKGSVNYAWTTVPTYPSGIIGFMLCSTEGPPVDFKHPVNPIDEKEFQKSVRPMKFYNSEIHTASFCLPSFARRKL
2	Unigene45768_ARAawvTARAAPEI-1	7360.78	41.54	2	14	26S protease regulatory subunit 6A homolog; AltName:Tat-binding protein homolog 1; Short=TBP-1; AltName:Mg(2+)-dependent ATPase 1; AltName:LEMA-1 >gi|732815|emb|CAA52445.1| Mg-dependen	EVSGDREVQRTMLELLNQLDGFSSDDRIKVIAATNRADILDPALMRSGRLDRKIEFPHPTEEARA
3	Unigene19591_ARAawvTARAAPEI-1	46288.5	17.87	4	7	lipoxygenase [Vicia faba]	INSLTSVEGLVDTGLGGLTSIVDTVTSFLGRSVAFQLISSDIVDSSGKGKVGNTAYLKGAINNLPTLGDKQNAFKIEFDYDSNVGIPGAFYVKNYMSNEFLLISLTLDDIPNNVGTIHFVCNSWIYNAKNYQSDRIFFANNTYLPSKTPSALVYYRELELKNLRGDGTGERKEWDRIYDYDVYNDLGDPDKGVQYARPVLGGSSTYPYPRRGRTGRKPTNTDPNSESRSSSIYIPRDETFGHLKSSDFLAYGIKSLSQDVVPALKSVFDINFTPNEFDSFDDVFDLYEGGIHLPTDVFKEITPLPVVNELLRTDGEAFLKFPVPKVVQVSKSAWMTDEEFAREIIAGLNPGLIRVLQEFPPKSKLDSTVYGDHTCIITKEQLELNLDGLTTDEAIQGKK…
4	Unigene68651_ARAawvTARAAPEI-1	20312	12.3	1	1	Os01g0783500 [Oryza sativa Japonica Group] >gi|53791695|dbj|BAD53290.1| universal stress protein-like [Oryza sativa Japonica Group] >gi|113533985|dbj|BAF06368.1| Os01g0783500 [Oryza sativa Japonica Group]	SPRSPFAASASASHRKIAIAVDLSDESAYAVQWAVQNYLRPGDAVILLHVRPTSVLYGADWGSVDCGGGEESSESAESEQKKREEDFDNFTATKASDLAEPLVEAKIPFKIHIVKDHDMKERLCLEVERLGLSAVIMGSRGFGASKRASKGGRLGSVSDYCVHHCVCPVVVVRYPDEKDGGNGGFGG
5	Unigene428_ARAawvTARAAPEI-1	56418.8	14.05	1	1	clathrin heavy chain [Glycine max]	IVQVAKEYCEQLGVDACIKLFEQFRSYEGLYFFLGSYLSSSEDPEIHFKYIEAAAKTGQIKEVERVTRESTFYDPEKTKNFLMEAKLPDARPLINVCDRFGFVPDLTRYLYTNNMLRYIEGYVQKVNPGNAPLVVGQLLDDECPEDFIKGLILSVRSLLPVEPLVEECEKRNRLRLLTQFLEHLVSEGSQDVHVHNALGKIIIDSNNNPEHFLTTNPYYDSRVVGKYCEKRDPTLAVVAYRRGQCDEELINVTNKNSLFKLQARYVVERMDGDLWEKVLIPENAYRRQLIDQVVSTALPESKSPEQVSAAVKAFMTADLPHELIELLEKIVLQNSAFSGNFNLQNLLILTAIKADQSRVMDYINRLDNFDGPAVGEMAVEAQLYEEAFAIFKKFNLNVQ…
6	Unigene63414_ARAawvTARAAPEI-1	13257.6	30.25	1	11	SKP1-like b [Medicago truncatula]	MASTKKITLKSSDGEAFEVDEAVALESQTIKHMIEDDCADSGIPLPNVTSKILAKVIEYCKKHVDAAASEEKPSEEDLKMWDAEFVKVDQATLFDLILAANYLNIKSLLDLTCQTVADM
7	Unigene37460_ARAawvTARAAPEI-1	7748.29	26.87	1	6	sieve element-occluding protein 3 [Medicago truncatula]	ILSKLRKQITLCRQQINEAKYIQSLRKMFKTPTEITEVIKFLIFANDAPQPLFDGATKTTVDISVLK
8	Unigene47413_ARAawvTARAAPEI-1	9468.92	15.48	1	9	CM0216.440.nc [Lotus japonicus]	LALESGNIQTAVASATAIDEKDHWYRLGVEALRQGNAGIVEYAYQRTKNFERLSFLYLVTGNLEKLSKMLKIAEVKNDVMGQFH
9	Unigene62975_ARAawvTARAAPEI-1	11299.5	14.42	1	3	LOC100283417 [Zea mays] >gi|195634685|gb|ACG36811.1| peptidyl-prolyl isomerase [Zea mays]	MDEDLDLPTAEPMNDDFDFAGGGGVGMDDDFPVLKVGEEKEIGKLGLKKKLLKEGEGWENPEAGDEVQVHYTGTLLDGTKFDSSRDRGAPFTFTLGQGQVIKGW
10	Unigene69644_ARAawvTARAAPEI-1	28773.5	11.19	1	2	AT4g17280/dl4675c [Arabidopsis thaliana] >gi|27363428|gb|AAO11633.1| At4g17280/dl4675c [Arabidopsis thaliana]	TCKGQTFNNNKVYATCRDLPHLSSYLHWSYVQSTGKLDIAFRHAGITSSSNWVAWAINKNNDLQSAMSGAQAIVATTTGGTTKAYTSPIASPNTQLKEGNISYATTGVSATYQGSEVTIYATVTLPKGTTSIVHLWQDGAMSGSTPQIHAQNSANLDSKEKLDLVSGSSQAGSSGGSLRRRRNVHGVLNALSWGILMPIGAIIARYVKVFPSADPAWFYLHVTCQTSAYIIGVAGWGTGLKLGSDTPGVTYHTHRTLGIILFCFGTLQ
11	Unigene17055_ARAawvTARAAPEI-1	10945.5	21.78	1	6	pyruvate dehydrogenase alpha subunit [Gossypium hirsutum]	QGKLIRGFCHLYDGQEAVAIGMEAAITKKDAIITAYRDHCTFIGRGGTLLEVFGELMGRICGGSKGKGGSMHFYRKQTNFFGGHGIVGAQIPLGCGLAFAQ
12	Unigene24755_ARAawvTARAAPEI-1	5571.81	20.75	1	5	PREDICTED: aquaporin TIP2;1 [Vitis vinifera] >gi|124702533|gb|ABN14354.1| aquaporin TIP2;1 [Vitis vinifera]	AFGRFDDSFSFGSIKCYIAELHSTLIFVFAGVGSAIAYDKLTSGAALDPAGLV
13	Unigene7949_ARAawvTARAAPEI-1	43025.2	11.08	2	4	FAD-binding domain-containing protein [Arabidopsis thaliana] >gi|16930507|gb|AAL31939.1|AF419607_1 At1g30700/T5I8_15 [Arabidopsis thaliana] >gi|34098889|gb|AAQ56827.1| At1g30700 [Arabidopsis thaliana]	LGEVYYNIAKKSKGHGFPAGVCPTVGVGGHISGGGYGNMMRKYGLSVDNVLDAQIVDVQGRLLDRESMGEDLFWAIRGGGGGSFGVVIAYKIKLVKVPEKVTVFSVYRTLEENATDIVYNWQHVAPTIDNDLFIRLIMDVVNATQNGTKTLRANFIALYLGDSKTLISLLHDKFPQLGLKQQDCIETTWLQSVLFWTNINISTPLEVLLDRQPQSPVNFLKRKSDYVKKPISKEGLEGIFNKMIELVDTILYFNPYGGRMAEIPSTETPFPHRAGRLWKVQYQANWKTPGKDVADYYIDLTRKLHKYMTPFVSNNPREAFFNYKDLDLGINHNGKNSYVQGRVYGVDYFNQNFNRLVQIKTKVDPSNFFRNEQSIPTLP
14	Unigene58581_ARAawvTARAAPEI-1	12026.1	14.15	1	7	MtN9 [Medicago truncatula]	HDYADIPIELYNFPDNMVVGDSRIVELIPSNFDAAVGRVGYIRLDDNKNWGVLNIDIDTVVMHQLGHLLGLSHSNRNDSVMNPNIWSGKPRKVFSIGEKQQIKQVY
15	Unigene70146_ARAawvTARAAPEI-1	25970.9	12.77	1	3	homogentisate 1 2-dioxygenase [Solanum lycopersicum]	SKASGDFQYLSGFGNHLSSEALVGALPADQNSPLICPYGLYAEQISGTSFTTPRSHNLFSWFYRIKPSVTHEPFKARVRSNERLLSEFSQSNSTTNPTQLRWKPVEIPDSPTDFIDGLFTVCGSGSSFMRHGYAIHMYTANKSMDKCAFCNADGDFLIVPQQGRLVITTECGRLKVSPGEIAILPQGFRFTVNLPDGPSRGYVGEIFGTHFRLPDLGPIGANGLASPRDFLVPTA
16	Unigene71944_ARAawvTARAAPEI-1	44600.4	4.43	1	2	urease [Glycine max] >gi|32170831|gb|AAO85883.1| leaf ubiquitous urease [Glycine max]	GTRATTCTPAPIQMKMMLQSTDDLPLNFGFTGKGNSAKPEDLHDIIRAGAMGLKLHEDWGTTPAAIDSCLTIAEQYDIQVNIHTDTLNESGFVEHTIDAFKGRTIHTYHSEGAGGGHAPDIIKVCGVKNVLPSSTNPTRPYTSNTIDEHLDMLMVCHHLDKNIPEDVAFAESRIRAETIAAEDILHDMGAISIISSDSQAMGRIGEVISRTWQTASKMKLQRGPLKPGDLDNDNDNCRIKRYVAKYTINPAIANGFSQHIGSVEVGKLADLVLWKPSFFGAKPEMVIKGGEVAWANMGDPNASIPTPEPVIMRPMFVAFGKASSAHSIAFVSKAASRNKVKDLYGLHKRVEAVENVRRLTKLDMKLNDSLPEITVDPESYTVTADGEVLTCSPATTIPL…
17	Unigene55177_ARAawvTARAAPEI-1	11997.9	5.71	1	14	protein synthesis initiation factor eIF2 beta [Arabidopsis lyrata subsp. lyrata] >gi|297319860|gb|EFH50282.1| protein synthesis initiation factor eIF2 beta [Arabidopsis lyrata subsp. lyrata]	VSDGVETSFSGLKKKKKKPVEISNLTDESGDANEDLDDHAEDDEGEGISLQHRYPWDGTDRDYEYEELLGRVFNILRENNPELAGDRRRTVMRPPQVLREGTKKT
18	Unigene70720_ARAawvTARAAPEI-1	36572.1	8.46	1	1	phosphoenolpyruvate carboxylase [Arachis hypogaea]	GTVGRGGGPTHLAILSQPPDTVHGSLRVTVQGEVIEQSFGEQHLCFRTLQRFTAATLEHGMNAPIAPKPEWRQLMDEMAVIATEEYRSIVFKEPRFVEYFRLATPELEYGRMNIGSRPAKRKPSGGIETLRAIPWIFAWTQTRFHLPVWLGFGSAFKHVIQKDVRNLNMLQEMYNNWPFFRVTIDLVEMVFAKGDPGIAALNDRLLVSKDLWPFGEQLRNKYEETKKLLLQVAGHKDLLEGDPYLKQRLRLRDSYITTLNVFQAYTLKRIRDPNYNVNVRPRPRISKESLDISKSADELVSLNPTSEYAPGLEDTLILT
19	Unigene70599_ARAawvTARAAPEI-1	27671.9	8.33	1	4	GEM-like 1 [Vitis vinifera]	PHSTDYAPYPKIDPNDVAPPPPHHPNLTSEPLQPVTSPVAAETRAPISGDAATTMPPESNPYVSPAPVQPSKNTLDSVKDVLGRWGKKAAEATKKAQDLSGNMWQHLKTGPSFADAAVGRIAQSTKVLAEGGYEKIFRQTFETVPEEQLLKTYACYLSTSAGPVMGVLYLSTAKLAFCSDNPLSYQTGDQTQWSYYKVVIPLHQLRAVNPSASKTNQSEKYIQIISVDNHEFWFMGFVHYDSAVKNIQGVLQ
20	Unigene61499_ARAawvTARAAPEI-1	15325.4	16.18	1	4	Os10g0511400 [Oryza sativa Japonica Group] >gi|113639648|dbj|BAF26953.1| Os10g0511400 [Oryza sativa Japonica Group]	PLVEAKKAGDDLVDAYAKYVKEYYLGDYGASVQSYNQNYLKNTTASEDSSDRLWWFQVCTEVAYFQVAPSNDSVRSSKVDTRYHLDLCKNVFGEGIFPDVDSTNIYYGGTKIAGSKIVFTNGSQDPWRHASKQASS
21	Unigene32277_ARAawvTARAAPEI-1	7337.53	38.71	1	2	xylose isomerase family protein [Arabidopsis lyrata subsp. lyrata] >gi|297310358|gb|EFH40782.1| xylose isomerase family protein [Arabidopsis lyrata subsp. lyrata]	YWPWEDGTNSLKMAKRRMRANFEFINKLGVDWWCFHDRDIAPDGETLEEANANLDEVVALAK
22	Unigene22684_ARAawvTARAAPEI-1	5565.85	72	1	6	patatin homolog [Nicotiana tabacum]	FYIDDGAKIFPPNTPTPNSGPKYDGKFLHDTLKEELGSTRLVQSFSNLVI
23	Unigene55679_ARAawvTARAAPEI-1	8848.22	43.9	1	2	phosphoesterase family protein [Arabidopsis lyrata subsp. lyrata] >gi|297330226|gb|EFH60645.1| phosphoesterase family protein [Arabidopsis lyrata subsp. lyrata]	TSTGNNGGHSKIKTVVVLVQENRSFDHILGWMKSLNPEIDGVTGSESNPMSTADPNSNRIQFGDRSANTDPDPGHAVQDIYE
24	Unigene15383_ARAawvTARAAPEI-1	21473.4	7.22	1	4	RecName:Beta-xylosidase/alpha-L-arabinofuranosidase 2; AltName:Xylan 1 4-beta-xylosidase/Alpha-N-arabinofuranosidase 2; Short=MsXyl2; Includes: RecName:Beta-xylosidase; AltName:1 4-beta-D-xylan xylohydrolase;	PGTRFSSVVPAATSFPMPITIAASFNSTLFETIGRGGSTEARAMHNVGLAGLTYWSPNINIFRDPRWGRGQETPGEDPLLTSKYAAGYVKGLQQTDDGGGDRLKVAACCKHYTAYDVDNWKGIQRYTFNAVVSQQDLDDTYNPPFKSCVIDGNVASVMCSYNQVNGKPTCADPDLLKGVIRDKWKLNGYIVSDC
25	Unigene29381_ARAawvTARAAPEI-1	6584.56	29.31	1	1	LOC100283975 [Zea mays] >gi|195638570|gb|ACG38753.1| nucleolar protein Nop56 [Zea mays]	RGVRLHFDKFVGDLKTGDLEKAQLGLGHSYSRAKVKFNVNRVDNMVIQAIFLLDTLDK
26	Unigene72424_ARAawvTARAAPEI-1	75889.5	1.77	1	2	Zinc finger ZZ-type; Zinc finger C2H2-type [Medicago truncatula]	EQLVAVLNLLMYCCKIRENRRALLKLGALGLLLETARRAFSVDAMEPAEGILLIVESLTLEANESDNISITQGGLTVTNEESGTGEQAKKIVLMFLERLSHPSGLKKSNKQQRNTEMVARILPYLTYGEPAAMEALIQHFSPYLQDWGAFDHVQKQYLNNPKDDNVAQKAAKQRFTLENFVRVSESLKTSSCGERLKGMILEKGITKAAMRHLKDSFPDVGQAGFKNKDEWAHGLTLPSVPLILSMLRGLSMGHLLTQICIDEEGILPLLHALEGVSGENEIGARAENLLDTLSNKEGKGDGFLEEKVSKLRHATRDEMRRRALRKREELLQGLGMRQELSADGGERILVSRPLLEGLEDVQEEEDGLACMVCREGYTLRPTDLLGAYSYSKRVNLGVG…
27	Unigene67196_ARAawvTARAAPEI-1	16931.6	6.76	1	2	cytochrome P450 monooxygenase [Glycyrrhiza uralensis]	LRLHPPTPIFAREALRSCQVEGYDIPQYSKIFINAWAIGRDPNHWDNALEYLPERFLQTEEPGKSKIDVRGQYYQLLPFGSGRRSCPGTSLALLVIQGTLASLIQCFDWVVNDGKNNEVDMSEEGRVTVFLAKPLKCKPVARFAPFSS
28	Unigene71316_ARAawvTARAAPEI-1	33779.7	8.17	1	3	oxidoreductase family protein [Arabidopsis thaliana] >gi|17978983|gb|AAL47452.1| At1g79870/F19K16_17 [Arabidopsis thaliana] >gi|21360429|gb|AAM47330.1| At1g79870/F19K16_17 [Arabidopsis thaliana]	MESIGVLVPHPTFPYLEHHLQARFNLLRDRTKHAASIRAVVVNSVDGADAKLIDALPMLEIVSCYGVGVDKVDLRKCAERGIRVTNTPDVITDETADVAMALIISLLRRLCQCDVFVRSGKWKHQGSYPLTTKFSGKTVGILGLGRIGKAVAKRAEAFNCKICYHSRTVKTECSSYKYYPSVVDLASNCDILVVACSLTIETHHIINRDVMNALGPKGVLINVGRGKHVDEAELVSALLEGRLGGAGLDVFHDEPHVPPELFELDNVVLLPHIGSATVETRTAMADLVLANLEAHFLAKPLATPVL
29	Unigene69720_ARAawvTARAAPEI-1	29718.2	7.52	1	3	AT4G38220 [Arabidopsis thaliana]	LLLLLSIAITTQSSSSSESESIISRFQQYLRINTAHPIPNYHEAANFLKSQADSLSLQSQTIELVNAKPIVLIKWPGSQPDLPSILLYSHTDVVPAEHDKWAHHPFGAHIEPDNGRIYARGSQDMKCVGMQYLEAVRRLKNSGFQPLRSVYLAFAPDEEIGGHDGAEKFSQSEIFDQLNVGVVLDEGLASPDEKYRAFYAERCPWWLIIKAVGAPGHGAKLYDNSAMENLLKSIENIRRFRASQFDLVKAGLKAEGDVVSVNMVFL
30	Unigene15372_ARAawvTARAAPEI-1	68313.1	4.01	1	2	phosphoenolpyruvate carboxylase [Arachis hypogaea]	ILGDVRDKLYNTREHARQLLANGTSEIPEETTFTNVEQFLEPLELCYRSLCACGDQPIADGSLLDFLRQVSTFGLSLVRLDIRQESDRHTDVMDAITNHLELGSYREWSEERRQQWLLSELSGRRPLYGPDLPKTEEITDVLETFRVIAELPSDSFGAYIISMATAASDVLAVELLQRECHVKQPLRVVPLFEKLADLEAAPSALACLFSIDWYRNRIDGKQEVMIGYSDSGKDAGRLSAAWALYKAQEELIKVAKEFGVKLTMFHGRGGTVGRGGGPTHLAILSQPPDTIHGSLRVTIQGEVIEQSFGEEHLCFRTLQRFTAATLEHGMHSPVSPKPEWRALMDEMAVIATKEYRSVVFQEPRFVEYFRCATPELEYGRMNIGSRPSKRKPSGGIESL…
31	Unigene55028_ARAawvTARAAPEI-1	11250	18.1	1	5	pectin methylesterase [Nicotiana tabacum]	PRWMSVGDRRLLQAATVEADVVVAADGSGNFKTVSEAVKAAPEKSSKRYVIKIKAGVYRENVEVPKKKTNIMFLGDGRTNTIITGSRNVKDGDTTFNSATVAVVG
32	Unigene23092_ARAawvTARAAPEI-1	5669.01	23.08	1	2	phenylalanine ammonia-lyase [Glycine soja]	GALQKELIRFLNAGIFGNGTESSHTLPHTATRAAMLVRINTLLQGYSGIRFE
33	Unigene2077_ARAawvTARAAPEI-1	10514	20.88	1	2	heat shock protein [Corchorus olitorius]	TEDQTPHKWCKSLGEEVFKRFFSQANPTVHKVFGDGSLFSPMLFGKFFDPSDAFPLWEFESDVLLSHLRSNNQTSVDWSETDDGYIVKAEI
34	Unigene27542_ARAawvTARAAPEI-1	6654.16	17.86	1	4	Os02g0686400 [Oryza sativa Japonica Group] >gi|113537301|dbj|BAF09684.1| Os02g0686400 [Oryza sativa Japonica Group]	NTEAERKLGELVLERYGTEFYILYRYPLAGSSFYTMPCYDNSPYSNSFNVFIRGEQ
35	Unigene2292_ARAawvTARAAPEI-1	5703.71	34	1	4	ripening related protein [Glycine max]	QVSDNSNNSGTLVTWSVEYEKINNDVEAPYGYMEYLDKSTKEIDAYLLKA
36	Unigene35283_ARAawvTARAAPEI-1	6904.43	22.73	1	2	protein kinase [Glycine max]	VDNYLIDCGASSGTVVGNRNFSADSASKKLLSTQQDVLASTSLKSITSTGDSTLYQTARVFTGSSK
37	Unigene64093_ARAawvTARAAPEI-1	8288.39	9.21	1	3	60S ribosomal protein l2 [Oryza sativa Indica Group]	NAYHKFRVKRNCWPKVRGVAMNPVEHPHGGGNHQHIGHASTVRRDAPPGQKVGLIAARRTGRLRGQAAATAAKADK
38	Unigene59795_ARAawvTARAAPEI-1	12957.6	18.58	2	5	ripening related protein [Glycine max]	MALTGKLSFETVIRSPAAKFFNLMARQLHHLQNICERIHAAKLQVGNDWDSVGGSVKHWTYIIDGKVVTCNETIDIIDEQKYLVIYNLFDGDISKNYKVFKLAFQVSDNSNNS
39	Unigene68293_ARAawvTARAAPEI-1	22642.6	7.84	1	2	diphosphomevelonate decarboxylase [Hevea brasiliensis]	SQNWVLMVTAQTPTNIAVIKYWGKRDETLILPVNDSISVTLDPSHLCTTTTVAVSPSFQKDRMWLNGKEIALSGGRFQSCLRELRKRACDVEDKKKGIKISKEDWSKLHLHIASYNNFPTAAGLASSAAGLACLVYSIGKLMNVKEDESQLSAIARQGSGSACRSLFGGFVKWIMGKEEDGSDSLAVQLADEKHWDDLVIIIAV
40	Unigene71597_ARAawvTARAAPEI-1	45106.8	3.54	1	2	coronatine-insensitive 1 [Glycine max]	EESTIVEKDGEWLHELALNNTVLESLNFYLTEIAAVGIQDLELIAKNCPNLVSVKVTDSEILDLVNFFRYATSLEEFCGGAYTEEPDRYNAVTLPARLCRLGLTNIESNELPMVFVYASILKKLDLMYAMLDTEDHCKLIEKCPNLEVLESRNVIGDRGLEVLARCCTKLKRLRIDRGDDDQGMEDEDGVVSHRGLTALAQGCPKLEYLAVYVSDITNACLEQIGTHLRNLCDFRLVLLDHEAEITDLPLDNGVRTLLMGCNKLRRFALYLRPGGLTDQGLGYIGQYSQNVRWMLLGYVGQSDAGLLEFSKGCPNLQKLEMRGCSFFSERALAIAAMRLASLRYLWVQGYGASSSGRDLLAMARPFWNIELIPSRHVAVNNNPEMPVIIEHPAHIL
41	Unigene52322_ARAawvTARAAPEI-1	10414.1	15.38	1	3	gamma-glutamylhydrolase 1 [Solanum lycopersicum]	VYVSTMQSRNYPVTAFQWHPEKNAFEWGSANIPHTEDAIRVTHSTASFLVSEARKSSKRPDAQEVRDNLIYNYSPTYVGKAGKGYDEVYLF
42	Unigene70625_ARAawvTARAAPEI-1	33074.1	4.92	1	2	lipid-binding serum glycoprotein family protein [Arabidopsis thaliana] >gi|7211993|gb|AAF40464.1|AC004809_22 ESTs gb|T76367 and gb|AA404955 come from this gene [Arabidopsis thaliana]	QQHNEEGHISVMISDKGLDFAKDLLIDKAIASIVMSQLPEIEKSVQVPLVGKAKVVLSEITIKDIQINSSTVETGDSGIVVVVSGATANLNMNWRYSCSSWLVPIGISDSGTATVKVKDLEVGLTVNLRNQGGTLKLILLDYGCNVGDISIKLNGGAAWLYQVLVDAFEGNIASSVEDAISKKIREGISTLDNLLQSLPQTISIDQTAVLNVSFVDNPVLSNSSIEVEINGLFIGTNKVLVPRSSLNRLETSTSCGGSPKMIKISIHEDVFNSASSVYFTADSMQWILDELPDQNLLNTAEWRFI
43	Unigene56171_ARAawvTARAAPEI-1	8072.85	33.78	1	1	PR1a precursor [Glycine max]	VLCVLGLVIVGHVAYAQDSQQDYLDAHDAARSEVGVPNLSWDDTVAAYAQNYANQRKGDCQLIHSGGQYGENLA
44	Unigene3059_ARAawvTARAAPEI-1	21091.1	5.24	1	4	electron transfer flavoprotein beta-subunit-like [Arabidopsis thaliana]	MKIMVAIKRVIDYAVKIRVKPDKSGVVTQNVKMSMNPFCEIALEEALRMRESGLASEVVAVTMGPSQCLDTLRTGLAMGADRGIHVDSTSALHPLHVAKILMNLVQIEKPSLIILGKQAIDDDCNQTGQMVAGLLNWPQGTFASKVVLDKEKEEVTVDREVDDGIETVQLKLPAVITTDLRLNQPRYATLP
45	Unigene31277_ARAawvTARAAPEI-1	7231.82	22.95	1	3	Os03g0598800 [Oryza sativa Japonica Group] >gi|297723905|ref|NP_001174316.1| Os05g0274700 [Oryza sativa Japonica Group] >gi|22795244|gb|AAN08216.1| ribosomal protein L15 [Oryza sativa Japonica Group] >gi|28875969|gb|AAO59978.1| ribo	QLKFQRSKRSVAEERAGRKLGGLRVLNSYWVNEDSTYKYFEIIMVDVPHAAIRNDPRINWL
46	Unigene64683_ARAawvTARAAPEI-1	18463	6.67	1	3	alpha-galactosidase 1 [Pisum sativum]	LNLSLSCVHASANFGNEVDQHRRSLLANGLGTTPPMGWNSWNHFNCQINEKIIRETADALVSTGLSKLGYTFVNIDDCWAELHRDDKGNLVAKKSTFPSGIKALADYVHSKGLKLGIYSDAGYFTCSKQMPGSLGHEFQDAKTFASWGIDYLKYDNCNHDGSKPT
47	Unigene69126_ARAawvTARAAPEI-1	26890.3	12.5	2	4	aspartic proteinase 1 [Glycine max]	PSSKCYFSVACYVHNKYKSSESSTYKENGTSAAIQYGTGSISGFFSYDDVKVGVITVKNQEFIEATKEPGVTFVAAKFDGLVGLGFQEIAVGKAVPLWYNMIEQGLVKDPVFSFWLNRNPNDAQGGEIVFGGVDPSHFKGEHTYVPVTKKGYWQFDMGDVLIGSKPTGYCAKGCSAIADSGTSLLAGPTAIITQINQAIGGSGVVSQQCKSVVEHYGQTILNLLLVEANPRKICSQIGLCTFDGSHGV
48	Unigene59207_ARAawvTARAAPEI-1	13798.9	8.06	1	1	molybdopterin synthase sulphurylase [Nicotiana plumbaginifolia]	LGLEGQLTVYNYNGGPCYRCLFPTPPPTTACQRCADSGVLGVVPGIIGCLQALEAIKIAASVGETLSGRMLLFDALSARIRIVKIRGKSMQCEACAENTTFKQQQFQEFDYENFTQTPLSVGPL
49	Unigene14824_ARAawvTARAAPEI-1	27389.9	10.83	2	4	SAE1A (SUMO-ACTIVATING ENZYME 1A); SUMO activating enzyme [Arabidopsis thaliana] >gi|18252881|gb|AAL62367.1| ubiquitin activating enzyme - like protein [Arabidopsis thaliana] >gi|21554607|gb|AAM63631.1| ubiquitin act	DENVYGGKTLAQLCCDSLKDFNPMVRVSVQKGDLSSFDVEFFNNFDVVVVSSCSLPAKKLANEKCRKISKRVAFYTVDCRDSCGEIFVDLQDYKYSKKKLEETIECHLRYPSFEEALSVPWKELPRKTSKLYFAMRVIEKFEEAEGRSAGEVSVADLPGVLKLKKELCTEQSLNESHVPDTLLERLVTSTLEFPPVCAIIGGILGQEVIKAISGKGDPLKNFFFFDAFDGKGIIENISNS
50	Unigene59696_ARAawvTARAAPEI-1	13366.9	11.9	1	2	plasma membrane H+-ATPase [Sesbania rostrata]	HDSAETIRRALNLGVNVKMITGDQLAIAKETGRRLGMGTNMYPSASLLGQDKDASIAALPVEELIEKADGFAGVFPEHKYEIVKKLQERKHICGMTGDGVNDAPALKKADIGIAVADATDAARSAS
51	Unigene68818_ARAawvTARAAPEI-1	13147.7	15.52	1	2	LOC100283055 [Zea mays] >gi|195627176|gb|ACG35418.1| Grx_S14 - glutaredoxin subgroup II [Zea mays]	STIVRCSSGLTPQLKSTLDKVVTSNKVVLFMKGTKDFPQCGFSNTVVQILKSLNVPFETINILENELLRQGLKEYSSWPTFPQLYIDGEFFGGCDITVEAYQKGELQELLEKAMLS
52	Unigene17386_ARAawvTARAAPEI-1	18044.1	14.88	1	1	beta-ketoacyl-ACP synthase III-1 [Arachis hypogaea]	CDTEEDGLFGFDLHSDGSGQRHLNASIKEHETNTALDSNGSVLDFPPRKSSYSFIQMNGKEVFRFAVRCVPQSIESALQKAGLPASSIDWLLLHQANQRIIDAVAARLEVPSERVISNLANYGNTSAASIPLALDEAVRSGKVKAGQTIAAAGFGAGLTWGSAIIRWG
53	Unigene59636_ARAawvTARAAPEI-1	13861.1	11.11	1	1	At5g11810 [Arabidopsis thaliana]	RFMGMKAAILTNNSGLKSFSAKLGFSVLELDELLKTNELQDIVVLELLKLLGFQEGKVVDDNYFDLIFLHVGAGEKVDSNDQKEIDTEMEYVNGLVGEIMSQAQPGSDVGSRLHLSVVMSYGNVLE
54	Unigene1708_ARAawvTARAAPEI-1	6356.25	26.32	1	2	apyrase [Vigna unguiculata subsp. unguiculata]	LYVATSFFYMASQTGIVDPNKPNSKVIPADYKVAAKKACNTKYEDAASIYPLITIDR
55	Unigene9747_ARAawvTARAAPEI-1	18797.1	9.36	1	2	Glutathione reductase cytosolic; Short=GRase; Short=GR; AltName:GOR2 >gi|1370285|emb|CAA66924.1| glutathione reductase [Pisum sativum]	WKKLLQKKTDEISRLNGVYKRLLSSAGVKTFEGQGKITGPNEVEVTQIDGTKLSYTAKHILIATGSRAQFPNIPGQELGITSDEALSLEEIPKRVVVHGAGYIAVEFASIWRGMGSEVHLVYRKELPLRGFDDEMRAVVAKNLEGRGIVLHPSTNLAQLIKTEDGIKVITD
56	Unigene69667_ARAawvTARAAPEI-1	29520.2	2.99	1	6	transducin family protein [Arabidopsis lyrata subsp. lyrata] >gi|297328519|gb|EFH58938.1| transducin family protein [Arabidopsis lyrata subsp. lyrata]	FLLASVNKFGQLHYQDITMGEIVGNFRTGLGRTNVMQVNPFNAVVGLGHAGGTVTMWKPTSSAPLVKMLCHHGPVSALAFHPNGHLMATAGKDKRIKLWDLRKFEPLQTLTGHANTLDFSQKGLLACGVGSFVQVLNDVSGTQNYSKYMTHSMAKGYQIGRLAFRPYEDVLAIGHSMGWSSILIPGAGEPNFDTWVANPFETSKQRREKEVRSLLDKLPPETIMLDPSKIGTVKSTYREKPTKQEREAEVEAAVEAAKGTKLKNKTKG
57	Unigene72303_ARAawvTARAAPEI-1	58370.3	2.71	1	1	SKB1 (SHK1 BINDING PROTEIN 1); protein methyltransferase [Arabidopsis thaliana] >gi|152013352|sp|Q8GWT4.2|ANM5_ARATH RecName:Protein arginine N-methyltransferase 5; AltName:Shk1 kinase-binding protein 1 h	GTSCGNYARCVNQILQGLSNMQLWLRIPLVKPDDDSADGKNDTLVDSWETWNSFRLLCEHHSLLSVALDILGTLPSANSLGRWFGESVRAAIINTEAFLTNARGYPCLSKRHQRLVTGFFNHSIQIIISGKSVHPQANVAADASQNHSDEGLQRHALRPYLDYVGYLYQKMDPLPEQERFELGYRDFLQSPLQPLMDNLEAQTYETFEKDAMKYIQYQRAVSKALLDRVPDEEAFTKTTVLMVVGAGRGPLVRASLQAAEETGRKLKVFAVEKNPNAVVTLHALVKLEGWEDSVTIVSSDMRHWNAPEKADILVSELLGSFGDNELSPECLDGAQRFLKEDGISIPSSYTSFLQPVTASKLHNDIKAHKDLVHFETAYVVKIHNVARLAPTQPVFTFTH…
58	Unigene72458_ARAawvTARAAPEI-1	71610.3	4.73	2	4	OXP1 (OXOPROLINASE 1); 5-oxoprolinase (ATP-hydrolyzing)/ hydrolase [Arabidopsis thaliana] >gi|75170926|sp|Q9FIZ7.1|OPLA_ARATH RecName:5-oxoprolinase; AltName:Protein OXOPROLINASE 1; AltName:5-oxo-L-prolinase; Short	AAEFSTQFRHEYGFDLQNRNILISDVRVRGIGVTNILKPQPQAPASGNPEIEGNYPVYFGSWHDSPLYKLENLGYGHVIQGPAIIMNGNSTVIVEPNCRATITKYGNIKIEIEAPLSTAKVAEKAADVVQLSIFNHRFMGIAEQMGRTLQRTSISTNIKERLDFSCALFGPDGGLVANAPHIPAHLGAMSTTVSWHLEYWGENLNEGDVLLTNHPCAGGSHLPDMTVITPIFHNGKLVFFVANRGHHAEIGGITPGSMPPLSKFIWEEGATIFAFKLVEKGIFQEEGIVKLLQFPSADEAPYKIPGTRRIQDNLSDLRAQIAANQRGINLVGELIEQYGLETVQDYMNYVRLNAEEAVREMLKSIVPRIKSQTAIPGGENSNILTVEEEDYMDDGSVIH…
59	Unigene13329_ARAawvTARAAPEI-1	34907.7	4.13	1	2	peroxisomal adenine nucleotide carrier 1 [Glycine max]	MNVDLESLAEATSGAIGSLLSTTILYPLDTCKTKYQAEARSHGRQRYKNLSDVLLEAIANRQVLSLYQGLGTKNLQSFISQFVYFYGYSYFKRMYLEKSGYKSIGTRANLLIAAAAGACTAVVTQPLDTASSRMQTSDFGKSKGLLHTLTEGTWSDAFDGLSISLLLTSNPAIQYTVFDQLKQRALKNKQNKDDKASLSAFMAFVLGAISKSVATCLTYPAIRCKVIIQSANSEEANTKKEIKKQQKTISAVLYGIWKAEGILGYFKGLKAQILKTVLSSALLLMIKEKISATTWVLILAIRRFLLLPSPRVKNL
60	Unigene71189_ARAawvTARAAPEI-1	38383.2	3.99	1	1	regulator of chromosome condensation (RCC1) family protein [Arabidopsis thaliana] >gi|9755650|emb|CAC01803.1| UVB-resistance protein-like [Arabidopsis thaliana] >gi|114213505|gb|ABI54335.1| At5g16040 [Arabidopsis tha	MDSNSHIIAWGSGEDGQLGIGNNEEKEWVCVVKALDHQRVRSVVAGSRNSLAICDDGKLFTWGWNQRGTLGHPPETKTENIPSQVKALANVKIVQAAIGGWHCLAVDDQGRAYAWGGNEYGQCGEEPERKDDTGRPLRRDIVIPQRCAHKLVVRQVAAGGTHSVVLTREGHVWTWGQPWPPGDIKQISVPVRVQGLENVRHIAVGAFHNLALQEDGTLWAWGNNEYGQLGTGDTQPRSQPIPVQGLSGLHLVDIAAGGWHSTALTDEGEVYGWGRGEHGRLGFGDSDKSSKMLPQKVQLLAGEDIIQVSCGGTHSVALTRDGRIFSFGRGDHGRLGYGRKVTTGQPMEVPI
61	Unigene72289_ARAawvTARAAPEI-1	43179.4	3.18	1	1	pentatricopeptide (PPR) repeat-containing protein [Arabidopsis thaliana] >gi|75174230|sp|Q9LG23.1|PPR82_ARATH RecName:Pentatricopeptide repeat-containing protein At1g55890 mitochondrial; Flags: Precursor >gi|8778306|gb|AAF793	SLCTATQSATTSSAASTTSIKAISQDLYKESNFRLLVEKFKKASDLERFRKKTGIYEDTVRRLASAKRFSCVRNILDHQKKYPEIDKEGFCSRIITLYGKSRMYRHARKLFDEMPQRNCTRTVLSFNALLAAYLHSRKFDLVHTLFKELPKELSVEPNLVSYNTLIKALCESGSFDSGLEMLDEMEKKGVKPDLITFNTLLDALYANGRFEDGEKLWVSKRGKGIAPDIRTCNSRLMGLALEKKTKEAVEFIEEMKKDGVKPDVFSFNALIKGFVNEGNLDEAKKWFGEIGKSEFDPDKVTYATLVPFLCEKGDLKTAHEVSKDIFNHRLRVDGSLLQLVVDKLVAESMVSEAEEIVELGKANKYCRYKLNLPGPAE
62	Unigene51596_ARAawvTARAAPEI-1	10346.2	13.83	1	1	RecName:Proteasome subunit beta type-5; AltName:20S proteasome subunit E; AltName:Proteasome epsilon chain; Flags: Precursor >gi|2285800|dbj|BAA21650.1| 26S proteasome beta subunit [Spinacia oleracea]	PSFQLPNSNDFDGFVKEAIQMVKPAKGTTTLAFIFKDGVIVAADSRASMGGYISSQSVKKIIEINPYMLGTMAGGAADCQFWHRNLGIKCRLHE
63	Unigene42653_ARAawvTARAAPEI-1	8358.35	32.88	1	1	40S ribosomal protein S19 (RPS19A) [Arabidopsis thaliana] >gi|27923843|sp|Q9SGA6.1|RS191_ARATH RecName:40S ribosomal protein S19-1	MATSRTVKDVSPHEFVKAYASHLKRSGKMELPEWTDIVKTAKFKELAPYDPDWYYIRAASMARKVYLRGGLGV
64	Unigene59499_ARAawvTARAAPEI-1	13779.2	14.52	1	1	lipoxygenase [Pisum sativum]	YHQLMSHWLNTHAVIEPFAIATNRNLSVLHPISKLLHPHYRDTININGLARQALINAGGIIEQSFLPGPNSIEMSSAVYKNWVFTDQALPADLVKRGLAIQDPSSPYGLNLVIKDYPYAVDGLE
65	Unigene54670_ARAawvTARAAPEI-1	11199.5	9.62	1	2	aspartyl protease family protein [Arabidopsis lyrata subsp. lyrata] >gi|297331101|gb|EFH61520.1| aspartyl protease family protein [Arabidopsis lyrata subsp. lyrata]	SVGGHMISVPPETFAVGQSGSGGIIVDCGTAVTRLQTQAYNSVRDAFRSMTRNLRTTNGFAIFDTCYDLSSLQSVDVPTVSFHFGGGKSWLLAAKNYLIPVDES
66	Unigene69780_ARAawvTARAAPEI-1	20216.8	4.28	1	2	methylglutaconyl-CoA hydratase [Zea mays]	EFVKLQKLLHSDSGIVEVTLDRPKNKNAIDTKLMRGLKHALELINQDSSTNVAIITSSVPGVYCAGADLKERKTFTAFEVREYSKALRATFSFLERLPIPTIAAVEGAALGGGLELALACDFRICGEDAVLGLPETGHAIIPGAGATRRLPRLISKAIAKDLILTGRRVYGREAEALGLANYCVPAG
67	Unigene71567_ARAawvTARAAPEI-1	41203.3	4.96	1	1	SIT4 phosphatase-associated family protein [Arabidopsis lyrata subsp. lyrata] >gi|297335519|gb|EFH65936.1| SIT4 phosphatase-associated family protein [Arabidopsis lyrata subsp. lyrata]	MFWKLASLSSSSPVEAILDKENFTLEELLDEEEVIQECKALNSRLINFLRDRAQVEQLLRYIIEEPPEDAESKRTFKFPFISCEIFTCEIDVILKTLVEEEELMNLLFSFLEPNRSHSTLLAGYFSKVVVCLMIRKTVPLMNYVQAHQNVFRQLVDLIGITSIMEVLIRLVGADDHVYPNFIDVMQWLADSNLLEMIVDKLSPSCPPELNANAAETLCSITRNPSSTLAIKLSSPSFVAKILDRALEDSQSKSSLVNCLSVCISLLDPKRSAISAPLFHSFRSQHMYEPPIPVNPETVGAMLAKLGDLLRLLKVSSDEKILPTTYGVLRPPLGKHRLKIVEFMAVILKTGNEVAENEMANSGT
68	Unigene6169_ARAawvTARAAPEI-1	37361.9	6.79	1	1	catalytic [Arabidopsis thaliana]	SVVLLLLTLSLVVCCCYAQTKECTNIPTQSHSFRYELLTSKNETWKKEVMSHFHLTPTDDSAWADLLPRRFLSQRDQHDWAFMYRKIKNLGVFKDSPEAAGFLKEVPLQDVRLPLDSIHGRAQNTNLEYLLMLDVDRLLWSFRKTAGLDTPGTPYGGWEGSNVELRGHFVGHYLSASALMWASTQNDKLKDKMSAVVVGLSACQQKIGTGYLSAFPSEFFDRFEAIQPVWAPYYTIHKILAGLLDQHTFAGNPQALKVVTWMVDYFYNRVLNVITKNTISRHYESLNEETGGMNDVLYRLFTLTADPKHLMLAHLFDKAMFFRI
69	Unigene9663_ARAawvTARAAPEI-1	32390.5	7.14	1	1	anthranilate phosphoribosyltransferase putative [Ricinus communis] >gi|223532690|gb|EEF34472.1| anthranilate phosphoribosyltransferase putative [Ricinus communis]	GPAPIADVRSLTHYGEPYDGNTRFFRSTLFVAAVRSCYGESCLLHGVDWMSPKGGVTEEQMLKYMGANINLSPSKATKLLEDDEVGFAYVSQRDARPSLYSLVRIREHIKKRPPLATTEKAQQYVKASGKEAMVAGFYHEGYEEPLLMLMKRRGIHSGLVVKGEEGALSMTTRLRSVNVSKGLPVNYCSGFRSLNIPSTSEPGGVTRQGFHLEINAKDYGFQPTDTPRTDRSVSKNIELGLEALRGEKGPAYDRIVLNAGMVDHLLGADGAEDVSVSLDRAREAIDSGNALKRL
70	Unigene72527_ARAawvTARAAPEI-1	33111.2	5.86	1	2	coat protein [Carica papaya]	VDEDEEHSDEVRYQSGENKSKVEIDAAAAKLKEKEKEKHKKTEEGTSEGTNQIKEPDVDTGSQGIVNVPKLAKITKKMRMPMVGGQVILHIPHLLDYKPEQVDLSNTRSSQQQFTAWYNGLKEAYEITDDTSMSVLMNGLMVWCIENGTSPNINGNWTMMDGHEQNEYPLKPVIENAKPTFRQIMHHFSDAAEAYIEMRNAEKPYMPRYGLQRNLRDFSYARIAFDFYEITSRTSAKAREIHMQMKAAALNNVTIKTFGLDGNVGTQDEDTERHTANDVNRNMHSLLGMR
71	Unigene51681_ARAawvTARAAPEI-1	10911.9	24.47	2	3	L3 Ribosomal protein [Medicago sativa subsp. x varia]	PKLTAFLGYKAGMTHIVREVEKPGSKLHKKETCEPVTIIETPPMVIVGVVGYVKTPRGLRTLNTVWAQHLSEEIKRRFYKNWCKSKKKAFTKYS
72	Unigene63218_ARAawvTARAAPEI-1	14407.6	7.69	1	2	inorganic pyrophosphatase [Zea mays] >gi|195640904|gb|ACG39920.1| inorganic pyrophosphatase [Zea mays]	AFGDNDPVDVVEIGDSRRKIGEVLRVKPLAALAMIDEGELDWKIVAISLDDPRASLVNDVNDVEKHFPGTLTAIRDWFRDYKIPDGKPANRFGLGNQAANKDYALKVIKETNESWSKLVKRSIPAGELSL
73	Unigene47414_ARAawvTARAAPEI-1	5539.68	22.64	1	1	nucleoid DNA-binding protein [Malus x domestica]	GTFYVASVKQVCLGFAPNGDDSDVTIFGNVQQKTLQVVYDVNGGKVGFGAGGC
74	Unigene8605_ARAawvTARAAPEI-1	11631.1	12.26	1	2	beta-1 3-glucanase [Sesbania rostrata]	NNAMIAILLLLGILSFTQLELTGAEVGVCYGRNGDNLPKSQQRVIDLYKSNGITRMRIYDPDQATLQALKGSNIELILDVPKAQLQSLTDATTAANWVNTNIKAYS
75	Unigene66995_ARAawvTARAAPEI-1	10610.3	20	1	1	soluble inorganic pyrophosphatase [Malus x domestica]	IGLMPMIDQGEKDDKIIAVCADDPEYRHYNDIKELPPHRLAEIRRFFEDYKKNENKEVAVNDFLPASTAFEAIKHSMTLYADYIVESLRR
76	Unigene30242_ARAawvTARAAPEI-1	6498.46	25.42	1	1	ferritin 3 [Lupinus luteus] >gi|289546515|gb|ADD10135.1| ferritin 3 [Lupinus luteus]	AEKLMKYQNVRGGRVTLHPITGPPSEFAHAEKGDALYAMELALSLEKLVNEKLLSLHSV
77	Unigene10229_ARAawvTARAAPEI-1	28254.8	4.26	1	1	IMK2 (INFLORESCENCE MERISTEM RECEPTOR-LIKE KINASE 2); ATP binding / kinase/ protein kinase/ protein serine/threonine kinase [Arabidopsis thaliana] >gi|75202755|sp|Q9SCT4.1|IMK2_ARATH RecName:Probably inactive l	ATLEDGNQVAVKRLREKSTKGPKEFEAEVASLGKIRHPNLLALRAYYLGPKGEKLLVFDYMPKGSLASFLHARGPEIVIDWPTRMKIAIGVTRGLSYLHNQESIVHGNLTSGNILLDEQTNAHITDFGLSRLMTTSANTNIIATAGSLGYNAPEISKTKKPNMKSDVYSLGVIILELLTGKPPGEPTNGMDLPQWVASIVKEEWTNEVFDLELMTDAPAIGDELLNTLKLALHCVDPSPAARPEAPQVLQQLEEIKPD
78	Unigene61594_ARAawvTARAAPEI-1	10849.4	7.29	1	1	peroxidase precursor [Glycine max]	VVALCYGVFMFGVFLSSEAQLDPSFYNKTCPNVHSIVREVINNVSKTDPRMPASLLRLHFHDCFVQGCDGSLLLNNTATIVSEQQARPNNNSIRGL
79	Unigene12908_ARAawvTARAAPEI-1	35658.3	3.23	1	1	TAF15b (TBP-ASSOCIATED FACTOR 15b); binding / nucleic acid binding / nucleotide binding / zinc ion binding [Arabidopsis thaliana] >gi|30697077|ref|NP_568879.3| TAF15b (TBP-ASSOCIATED FACTOR 15b); binding / nucleic ac	DGDWRCPNPSCGNLNFAKRVECNKCGAPCPTGSNDRGGGGGGYNRGGSGGGYANIRGGSSGRGNYSDGRGGGGSRGGSYAGNQARDDGVYGQVPPPTAQYGGGGNYPSNYNSYGGDASYGTDAVPPPASYTGGPTSYPPSYGGHSGAGNNLGDGRAGVRAGQPGAYDSGYGAGGRGGYGGAPAEPPAKVKQCDENCDDSCDNSRIYISNLPPDVTIDELRELFGGIGQVGRIKQKRGYKDQWPWNIKIYTDEKGNNKGDAALAYEDPSAAHSAGGFYNNYDLRGYKINVMMAEKSAPRAPPAHNHGGNRGGYGGDRRRDNYGGGSGPDRRDNYGGNRSRPY
80	Unigene62327_ARAawvTARAAPEI-1	14946.9	9.77	1	1	At2g32240/F22D22.1 [Arabidopsis thaliana]	LKTEIAEKSALQIRLKEIEEQLAKAESRLNEEVGSVQAAASQREADLSSKLEELEQKVHDRNVLNEKIVELEKELQLAQETIANQKGAESQKLELEAALKSSHEELESKKKEVSLLQNQVTDLEQKLQVAADK
81	Unigene13778_ARAawvTARAAPEI-1	20612.1	5.82	1	1	actin related protein [Populus trichocarpa] >gi|222858612|gb|EEE96159.1| actin related protein [Populus trichocarpa]	MYGGDEVSAIVIDLGSHTCKAGYAGEDAPKAVFPSVVGAIDQMDIDEAENGEKNSESTADAKNNDKPKGKRKLYVGSQSLGYRRDHMEVLSPLKDGIVADWDIVDNIWDHAFRECLLIDPKEHPMLLAEPSSNTQQQRERAAELMFEKYKAPALFLAKNAVLTSFASGRATSLVVDCGGGSTTVAPVHD
82	Unigene61193_ARAawvTARAAPEI-1	10073	10.87	1	1	peroxidase 5 precursor [Phaseolus vulgaris]	GSTLNNLDPSSPNTFDKNYFTNLLNNRGLLQTDQELFSTNGSSTISIVRNFANNKNAFFQAFAQAMIKMGNISPLTGTQGEIRADCKKVNGS
83	Unigene14485_ARAawvTARAAPEI-1	20663	4.26	1	1	Os01g0911200 [Oryza sativa Japonica Group] >gi|113534690|dbj|BAF07073.1| Os01g0911200 [Oryza sativa Japonica Group]	ARLLLLLLFAFSICDAVALPGPISDRHRSAALELFAPQHGSFASLEESYEALRIFEILAVREKPDVRATTCPKVLENLVSSTPLKDLFYALKVNGILKCKVNGDIFKDIASRLKATVKDSKTLVDLYYSIGSLLLIKDQASDVDVLLADADGTFHSIKALSQSDGKWRYTDKPESSTYAAGLALEALA
84	Unigene72226_ARAawvTARAAPEI-1	30071.7	5.4	1	1	At3g51580 [Arabidopsis thaliana]	DGGKSNVEQGDGGKGKDVGKDNGEKSDKGNGKDGDKVKENDGGDKGNQEENKGNESKTYSKSTTTESCRDLGKCTDKGGMVGCISKLDPRYVVVLLHNGGSDTIKVKLNEGNVEGIEVGIQKTVKVNITLATNGRTQLTFNAGKGDCVLLLHMGIPKPKGDFPIHFPSRDKILTPVNGAYFLIVAVVVLGGTWGCCKFGKKRRGEVPYQELEMAMPETVAAAANDIESAEGWDQVWDDDWDDDVAVKSPGTRHVGSISANGLTARSSNKDGWEDNWDD
85	Unigene25704_ARAawvTARAAPEI-1	5680.16	28.26	1	2	60S ribosomal protein L38 [Zea mays]	MPKQIHEIKDFLLTARRKDARSVKIKRSRDVVKFKVRCSKYLYTLC
86	Unigene50349_ARAawvTARAAPEI-1	6381.3	13.79	1	2	universal stress protein 2 [Gossypium arboreum] >gi|169248112|gb|ACA51839.1| universal stress protein 2 [Gossypium arboreum]	MSSGRSIGAALDFSHGSKLALKWAIENLIRNEDTLYVIHIKPPQSSESRNLLWSTTGS
87	Unigene62717_ARAawvTARAAPEI-1	15275.8	22.45	1	1	subtilase family protein [Arabidopsis thaliana]	PWIMTVGAGTLDRDFPAFAVLGNKKGFSGVSLYSGKGMGTEPVSLVYFKNSNQSSSICLPGSLDPALVKGKVVLCDRGMNARVEKGQVVRDAGGVGMILANTAESGEELVADSHLLPAVAVGRIVGDQIREYVGSDPKATAVLSFGG
88	Unigene41231_ARAawvTARAAPEI-1	8683.08	10.96	1	2	STS14 protein; Flags: Precursor >gi|11177146|gb|AAG32153.1|U17111_1 pistil-specific; similar to PR-1 proteins Swiss-Prot Accession Number P11670 [Solanum tuberosum] >gi|1236785|emb|CAA57976.1| sts14 [S	PRIAVEEWVRQKQYYNHANNSCVPNHRCGVYTQVVWRKSIMLGCAQATCVKEDASLTICFYNPPGNYFGESPY
89	Unigene67336_ARAawvTARAAPEI-1	18735.9	5.98	1	1	glycine-rich protein [Arabidopsis lyrata subsp. lyrata] >gi|297313056|gb|EFH43479.1| glycine-rich protein [Arabidopsis lyrata subsp. lyrata]	GPGSVLRGPLENATTDDATPKLYCDNETCPFELLHPPEDCNVNSSLSFTLQICRVEDILVEGLIKGSVVHFHRARTITVEPSGLISASGMGCTGGLGHGNVLSNGVGSGGGHGGKGGAACYNDSCIEGGISYGNANLPCELGSGSGNSSSASGTSGGGIVVIGSLEHSLSSLSIKGSINADGEN
90	Unigene43278_ARAawvTARAAPEI-1	8725.49	12.99	1	2	Glycosyl hydrolases family 38 protein expressed [Oryza sativa (japonica cultivar-group)]	KVKESIDQAYKYYSSYGDDGTQTSQPSGAYIFRPNGSSVPIKSDRKSPLTVFRGPIVHEVHQKISSWIYQITRLHKG
91	Unigene59870_ARAawvTARAAPEI-1	14079.4	7.81	1	2	minichromosome maintenance 5 protein [Pisum sativum]	DPVSMRSLGAQNISKLVKIAGITIAASRTKAKATYVTLVCKNCKKGKQIPCRPGLGGAVVPRSCDHIPQAGEEPCPIDPWLVVPDQSQYVDQQTLKLQENPEDVPTGELPRNLLLSVDRHLVQTVVPG
92	Unigene28404_ARAawvTARAAPEI-1	6396.16	18.97	1	1	LEN=174; translated	RMLTITEANFIKNGTVDLEDGGHVTAKWPLRDGLLVDYPLPYMQGVCSVGHSFFFAGG
93	Unigene15945_ARAawvTARAAPEI-1	16671.2	10.2	1	1	HCF152 [Arabidopsis lyrata subsp. lyrata] >gi|297328472|gb|EFH58891.1| HCF152 [Arabidopsis lyrata subsp. lyrata]	DNDADVDAENVFAKLLPNFMESNSCNDLPVLPKAYAPNTRMYTTLMKGYMKAGRVTDTVRMLEAMRRQDDAGSHPNHVSYTTVVSALVKAGYMDRARQVLAEMMRIGVAANRVTYNVLLKGYCNQFQIDKARELIKEMVDDRGIQPD
94	Unigene19479_ARAawvTARAAPEI-1	47780.7	2.8	1	1	PREDICTED: similar to IBR3 (IBA-RESPONSE 3); acyl-CoA dehydrogenase/ oxidoreductase [Vitis vinifera]	SSGGKFVPSQKVLTLRNKLIKFMEEHIYPMENEFNKLAQSESRWTIHPAEEKLKEIAKKEGLWNLWIPHDSAARAKNILFGGRNSDLSNDANDLLLGAGLTNLEYGYLCEIMGRSVWAPQVFNCGAPDTGNMEVLLRYGNKEQMQEWLIPLLEGKIRSGFAMTEPRVASSDATNIECSIKRQGDSYIINGTKWWTSGAMDPRCRILIVMGKTDFNAAKHKQQSMTLVDTQTPGVRIKRPLMVFGFDDAPHGHAEVTFENVRVPAENIILGEGRGFEIAQGRLGPGRLHHCMRLIGAAERGMLLMAQRALNRRTFGKLIAQHGSFLSDMAKCRIELEKTRLLVLEAADQLDKHGNKKARGILAMAKVAAPNMALKVLDMAIQVHGAAGVSSDTVLSQLWA…
95	Unigene71866_ARAawvTARAAPEI-1	45884.1	2.7	1	1	microtubule-associated protein MAP65-1a [Nicotiana tabacum]	EKSERLHKVHEFVSTVHDLCSVLGMDFLSTVTEVHPSLDDSTSVNSKSISNGTLARLANTVSTLNEEKQKRLHKLQELASQLVDLWNLMDTPPEERSLFDHVTCNMSTSVDEVTVPGALALDLIEQAEVEVERLDQLKASRMKEIAFKKQAELEEIFARAHIEIEPEAAREKIMSLIDSGNIEPTELLADMDNQIAKAKEEALSRKEILDKVEKWMSACEEESWLEDYNRDDNRYNASRGAHLNLKRAEKARILVNKIPALVDTLVARTRAWEEVHDMSFAYDGVPLLAMLDEYAMLRHEREEEKRRMRDQKKYHEQQNTEQDSPFGTKPSPARPVGSKKVVGPRANGGANGTPNRRLSLNAHQNGSKSTSKDGKRDRQSAPLNYVSISKEDAASHVSG…
96	Unigene69042_ARAawvTARAAPEI-1	28579.7	5.31	1	1	starch branching enzyme I [Malus x domestica]	GGIGFDYRLAMAIPDKWIDYLKNKKDHEWSMKEISSSLTNRRYTEKCVSYAESHDQAIVGDKTIAFFLMDEEMYSGMSCLTDASPAIERGIALHKMIHFITMALGGEGYLNFMGNEFGHPEWIDFPREGNGWSYEKCRRQWNLVDTDHLRYKFMNAFDRAMNLLDDKFSFLRSTKQIVSSTDEEDKVIVFERGDLVFVFNFHPENTYEGYKVGCDLPGKYRVALDSDAWEFGGHGRVGHDIDHFT
97	Unigene69801_ARAawvTARAAPEI-1	29203.3	8.79	1	1	dihydroorotate dehydrogenase [Arabidopsis thaliana]	SSRKLLKEVLLRRVSSNPPLPRFRCFSTSAPESAPKISHHSKKGRLLTGATIGIVIAGGAYVSTVDEATFCGWLFSATKLVNPFFALLDAEFAHTLAVSAAARGWVPREKRVDPPIIGLEVWGRKFSNPVGLAAGFDKNAEAVDGLLGMGFGFVEVGSVTPVPQDGNPKPRIFRLRQEGAIINRCGFNSQGIVAVAKRLGAQHGKRKLDETSSSSRTSNNDVKHGGKAGPGILGVNLGKNKTSEDAAADYVQGVHTLSQYADYLVINVSSPNT
98	Unigene28912_ARAawvTARAAPEI-1	6502.15	25.86	1	1	Os01g0681900 [Oryza sativa Japonica Group] >gi|122222486|sp|Q0JKD0.1|GLT1_ORYSJ RecName:Glutamate synthase 1 [NADH]; AltName:NADH-dependent glutamate synthase 1; Short=NADH-GOGAT 1 >gi|113533415|dbj|BAF05	VEALGSMGNDTPLAVMSNREKLTFEYFKQMFAQVTNPPIDPIREKIVTSMECMVGPEG
99	Unigene37925_ARAawvTARAAPEI-1	8137.09	24.29	1	1	LEN=208; minus strand; translated	XERSNMMAVVAYLVELRRRNPNRRSWALSVVTTMIFAESWIFPEEVKLVDVANWGGIETHKHSCAKKAEN
100	Unigene63068_ARAawvTARAAPEI-1	17052.8	7.38	1	1	DEAD BOX RNA helicase RH15-like protein [Arabidopsis thaliana]	VQHECIPQAILGMDVICQAKSGMGKTAVFVLSTLQQIDPVAGQVSALVLCHTRELAYQICHEFQRFSTYLPDLKVAVFYGGVNIKVHKDLLKNECPHIVVGTPGRILALARDKDLSLKNVRHFILDECDKMLESLDMRKDVQDIFKMTP
101	Unigene1809_ARAawvTARAAPEI-1	20949.4	6.88	1	2	AT5g19750/T29J13_170 [Arabidopsis thaliana] >gi|24111335|gb|AAN46791.1| At5g19750/T29J13_170 [Arabidopsis thaliana]	GGGGEGGEGAGGEDKWSFLSWYLALLEKYPVAVKAITSAILTLIGDLICQLVIDQSQSIDLKRTFTFTLLGFILVGPTLHFWYLYLSKLVTLPGASGVLLRLVIDQFLFAPTFIGVFLATLVTLEGGPSQAIPKLKQEWFSSVVANWQLWIPFQFLNFRFVPQQFQVLAANVIALVWNVILSFKAHKVV
102	Unigene66718_ARAawvTARAAPEI-1	5459.64	16.67	1	2	Os03g0596900 [Oryza sativa Japonica Group] >gi|108709656|gb|ABF97451.1| expressed protein [Oryza sativa (japonica cultivar-group)] >gi|113549075|dbj|BAF12518.1| Os03g0596900 [Oryza sativa Japonica Group]	RFDLDLTPRKASIKIMIQEELTKLADEADEEDEEDAEKGETQPTGQEV
103	Unigene69494_ARAawvTARAAPEI-1	28736.8	5.62	1	1	enhancer of ag-4 1 [Arabidopsis lyrata subsp. lyrata] >gi|297330758|gb|EFH61177.1| enhancer of ag-4 1 [Arabidopsis lyrata subsp. lyrata]	LKRSSESLYYPTILGIPNTVGQSEAWYSTNSLAKRPRYESGSNLPIYPQRPGEKDCAHYMLTRTCKFGDSCKFDHPIWVPDGGIPDWKEISNTVSSETLPERIGEPDCPYFIKTQRCKFGSKCKFNHPRSSENGDISALPERPSEPLCAFYVKTGRCKFGATCKFHHPKDIQILTSDELSYNAEQTQENSIREGATGDTQSFLSPLLHNSKGLPVRMGEVDCPFYMKTGSCKYGATCRYNHPDRNAIYP
104	Unigene9263_ARAawvTARAAPEI-1	33852	4.78	1	2	Os02g0746000 [Oryza sativa Japonica Group] >gi|113537645|dbj|BAF10028.1| Os02g0746000 [Oryza sativa Japonica Group]	FRRVPTGLTVVKDVMTAFVRDTGKQLVMDPERLRDPVDFVQRLLDLKDKYDKIINMSFTNDKTFQNALNSSFEHFINLNARSPEFISLFVDDKLRRGLKGVGEEDVEIVLDKVMMLFRYLQEKDVFEKYYKQHLAKRLLSGKTISDDAERSLIVKLKTECGYQFTSKLEGMFTDMKTSYDTMQGFYASQSDVGDSPSLVVHVLTTGSWPTQPSPQCNLPSELLGVCEKFRAYYLGTHNGRRLSWQTNMGTADLKATFGKGQKHELNVSTYQMCVLMLFNNADRLTCKEIEQAT
105	Unigene10382_ARAawvTARAAPEI-1	18137.7	6.71	1	1	BCL-2 binding anthanogene-1 [Zea mays]	DGGGPEIKVNVSHGPSHHEVHLPAQSTFGDLKRLLVHKTGLEPEQQRLFFRGIEKDDKQHLHQEGVKDKSKLLLLEGTASKEKKLEEARKQNEMSKASEAVAGVRAEVDKLSNRVSALEAAINGGNKASEKEFLVLTELLMKQLLKLDTIEAEGESKLQRKAEV
106	Unigene35970_ARAawvTARAAPEI-1	7239.39	34.85	1	1	chitinase [Phaseolus vulgaris]	ADVVTQDFFNSIISQAAANCEGKNFYTRDAFLSALNSYSTFGQLSSTDDSKREIAAAFAHFTHETG
107	Unigene4851_ARAawvTARAAPEI-1	9051.79	8.75	1	1	protein kinase-related protein [Glycine max]	SSYVILKIMSSIQRMVVQPAPWLSRTSCVTQDMXXXXXXXXXXXXXSLPFNITSSNTIFLFNCSPRLLVSPLNCSASSIC
108	Unigene13399_ARAawvTARAAPEI-1	81593	3.12	1	1	DNA binding / nucleic acid binding / protein binding / zinc ion binding [Arabidopsis thaliana]	RSKGKWNCGWHICSNCEKNAYYMCYTCTFSLCKGCIKDAVILCVRGNKGFCETCMRTVMLIEQNNHENMGQVDFDDRSSWEYLFKDYYLDLKEKLSLTFDELTQAKNPWKGSDRLPSKEESADELFDANNDRGSDSDSSYENVDLSRSKRRKGKKRTKSRSREGTSYASVDGASADESSEWASKELLEFVMHMRNGDRSILSQFDVQALLLEYIKRNKLRDPRRKSQIICDTRLQNLFGKPRVGHFEMLKLLESHFLLKEDSQTDDMQGSVLDTEISHLEGDGNSDSYVKAGKDKRRKTRKKGDERGLQTNVDDYAAIDNHNVNLIYLRRNLVEELLEDTEKFHDRVVGAFVRIRISGSGQKQDXXXXXXXXGTCKASEPYKVGKRMTDFLLEILNLNK…
109	Unigene61550_ARAawvTARAAPEI-1	10955.5	15.53	1	2	minor allergen [Arabidopsis lyrata subsp. lyrata] >gi|297314861|gb|EFH45284.1| minor allergen [Arabidopsis lyrata subsp. lyrata]	GQLWKEQKLAGKPAGFFVSTGTQGGGQETTAWTAITQLAHHGMLFVPIGYTFGPGMFKMESIRGGSPYGAGVYAGDGTREPSETELALAEHQGKYMALVVKRL
110	Unigene4508_ARAawvTARAAPEI-1	54752.3	1.88	1	1	AAA-type ATPase family protein [Arabidopsis lyrata subsp. lyrata] >gi|297329968|gb|EFH60387.1| AAA-type ATPase family protein [Arabidopsis lyrata subsp. lyrata]	AKALREINSSPYSKQVFDLMRKQEQTRLAELDAEKVYFELIQSQGDIERQQKMAEEQRNLMQEQAQKQAQVLRYEDELARKRMQTDHEAQRRHNVELVKMQEDSSVRKEQARRVTEEQIQSQQRQTERERAEIERETIRVKAMAEAEGRAHEAKLTEDHKRRMLMERMQGERDKWLAAINTTFGHIEGGLRALLTDRDKLVMTVGGATALAAGVYTTREGAKVTWGYINRILGQPSLIRESSMAKFPGSRIISQAKNRVLNYSTMARAEKPVESQNGGLGNVILHPSLQKRIEHLARATSNTKAHQAPFRNMLFYGPPGTGRTMVAREIARKSGLDYAMMTGGDVAPLGPQAVTKIHEIFDWAKKSRKGLLLFIDEADAFLCERNSTHMSEAQRSALNA…
111	Unigene67808_ARAawvTARAAPEI-1	17333.7	21.74	1	1	alpha-xylosidase precursor [Arabidopsis lyrata subsp. lyrata] >gi|297334513|gb|EFH64931.1| alpha-xylosidase precursor [Arabidopsis lyrata subsp. lyrata]	VNVHLYQNAILPMQQGGMVSKDARTTPFSLIVTFPAGAKEGEAQGNLFLDDDELPEMKIASGSSTYIDFHATIKDGTVRVWSQVQEGKFALDKGWVIDSINVLGVTGSKAVMDVSESHVNVSITEQQLYGQGDDGGSKVVMVGMNGLNIPVGKNLDITWKM
112	Unigene72058_ARAawvTARAAPEI-1	40123.8	5.22	1	1	beta-1 3 glucanase [Pisum sativum]	LGNINTARQWVVNNIKPFVPQTKIKYILVGSEVLHWGDATMIMGLVPAMRTLHAALLAEGIRDIKVTTAHSLAIMRQSIPPSAGEFRPGYAKRILGPMLKFLKETQTPFMVNPYPYFGYNPQNLNFGIFKPNKGLYDNNTKLTYTNQFDALLDAVHSAMKALGYADVDIAVGETGWPSVCDGWDACSIANAQSYNSELIRHVEAGKGTPLMPNRRFETYIFALFNENQKPGPIAERNWGLFQPDFTPVYESGILRNGQRPAPAASNNGPATPTAGGGSQKWCVPKADATAAAMQANINYACSQGIDCKPIQPGGACYAPDDVRALAAYAMNAYYQAKGRHDFNCDFSNSATITSDNPSHGTCQL
113	Unigene46141_ARAawvTARAAPEI-1	9185.6	11.25	1	1	plant UBX domain-containing protein 4 [Arabidopsis lyrata subsp. lyrata] >gi|297318521|gb|EFH48943.1| plant UBX domain-containing protein 4 [Arabidopsis lyrata subsp. lyrata]	QPPEAVVHNIVFWSNGFTVNGGPLRSLDDPENASFLESIKKSECPRELEPADRRSSVNVNLIRRNEKYPEPEKHYVPFQG
114	Unigene36489_ARAawvTARAAPEI-1	7269.63	23.88	1	1	pyruvate dehydrogenase E1 component subunit beta [Zea mays]	TINASVRKTNRLVTVEEGFPQHGVGAEICTSVIEESFGYLDAPVERIAGADVPMPYAANLERMAVPQ
115	Unigene62422_ARAawvTARAAPEI-1	16352.1	8.28	1	1	calcium-dependent calmodulin-independent protein kinase isoform 1 [Cicer arietinum]	KQFRAMNKLKKLALKVIAESLSEEEIKGLKAMFANMDTDNSGTITYEELKTGLARIGSRLSEAEVKQLMDAADVDGNGSIDYIEFISATMHRHRLERDEQLYKAFQYFDKDGSGYITRDELETAMTQHGMGDEATIKEIISEVNT
116	Unigene2730_ARAawvTARAAPEI-1	32767.9	3.46	1	1	DDB1A (DAMAGED DNA BINDING PROTEIN 1A); DNA binding / protein binding [Arabidopsis thaliana]	KGRILVFAVEDGKLQLIAEKETKGAVYCLNAFNGKLLAAINQKIQLYKWVLRDDGTHELQSECGHHGHILALYVQTRGDFIVVGDLMKSISLLIYKHEEGAIEERARDYNANWMSAVEILDDDIYLGAENSFNLFTVRKNSEGATDEERGRLEVVGEYHLGEFINRFRHGSLVMRLPDSEVGQIPTVIFGTINGVIGVIASLPHDQYVFLEKLQSSLRKVIKGVGGLSHEQWRSFSNDKKTVEARNFLDGDLIESFLDLNRNKMDEVSQAVGVSVEELCKRVEELTRLH
117	Unigene19252_ARAawvTARAAPEI-1	54425	3.93	1	1	vacuolar protein sorting 35 [Zea mays] >gi|195648240|gb|ACG43588.1| vacuolar protein sorting 35 [Zea mays]	AASSAEVLPEFLQVEAFAKLSNAIGRGIEAQPDMPTLGVVTLYSSLLTFTLHVHPDRLDYADQVLGACVRKLSGKGKIEDSKATKQVVALLSAPLEKYNDIMTALKLSNYPRVLEYLDVPTIRVMATVIIQSIMKNGTRISTSDKVEALFELIKGLIKDSDGTSNDKLDEDDFKEEQNSVARLIQMFYNDDPEEMLKIIETVRKHILAGGPKRLPFTVPPLVFCSLKLVRQLQGQEENPFGDDASTTPKKIFQLLNQIIETLSGIPVPELALQLYLQCAEAANDCELEPVAYEFFTQAYILYEEEISDSRAQITCIHLIIGTLQRMHVFGVENRDTLTHKATGYSAKLLKKPDQCRAVYACSHLFWVEDHDNMKDGERVLLCLKRALRIANAAQQMANA…
118	Unigene7379_ARAawvTARAAPEI-1	7771.8	8.82	1	4	Ran GTPase activating protein [Medicago sativa subsp. x varia]	KPRFKLLNINANFISDEGIEELKDIFKSLPDMLGPLDENDPEGEDIDEEAEEDADRDELESKLKSLEI
119	Unigene60831_ARAawvTARAAPEI-1	10702.5	13	1	1	RAD23 isoform I [Daucus carota]	MKVFVKTLKGTHFEIEVKPDDTVTEVKKNIETVQGANVYPAAQQMLIHQGKVLKDGTTLEENKVAENSFIVIMLSKSKSTSGEGSTASTAPSSKAPQTSA
120	Unigene58996_ARAawvTARAAPEI-1	11532.9	20.19	1	1	unknown [Glycine max]	MKALISSSCSKAIVGSLGSHIYHRRGGGGVVAAHVPGRVEFCFSLRSRNDKRGCSFWFLKTKGVTPIHSVPPKTEVELEPSEPDLETVEPQAQKSEQTNESKFV
121	Unigene71274_ARAawvTARAAPEI-1	36264.2	2.41	1	1	ATNAP6 (NON-INTRINSIC ABC PROTEIN 6); protein binding / transporter [Arabidopsis thaliana] >gi|75180162|sp|Q9LQK7.1|AB7I_ARATH RecName:Protein ABCI7 chloroplastic; AltName:ABC transporter I family member 7; Short=ABC tr	PSFNSHKFVRTKPNRFSLQSKAIVTSDPFVLELAETLEDSLPSSTAPLQKLREASSESLLSTPWPSRRDEPFRFTDLSFLRYSNILPVSQHPPTTTLPAADSTSFLSLNIADGHPVTPLSNSSQLPQGVYVGTLSALASTPIIDRVMELMCAFDAGDLFWSINGVGAPDATVVYVPEGCRVETPIYLRYLAVEGGAEGSKTMRMSNPRVVVVVEKGAEVGIIEEFSAAEEGNDCYWTNSALEAVVGEGAKLTHSYIQNQSSSSAHIKWTSIRQESSSTYELTEISTGGKLGRHNLHIQQLGPDTVTELSTLHLSVGDQTQDLHSSLVLDHPR
122	Unigene17427_ARAawvTARAAPEI-1	22920.8	7.25	1	1	aminoimidazole ribonucleotide carboxylase [Vigna unguiculata]	KIRERAAEVACRAVRSLEGAGVFAVELFLTDDGQILLNEVAPRPHNSGHHTIESCYTSQFEQHLRAVVGLPLGDSSLKTPAAIMYNILGEEEGELGFRLAHQLIRRALTVPGASVHWYDKPEMRKQRKMGHITIAGNSLGNIESDLATIVEGKRLDDKSAVTPRVGIIMGSDSDLPVMKSAAEFLEMFDVPHEVRIVSAHRTPELMF
123	Unigene47810_ARAawvTARAAPEI-1	3958.14	36.84	1	1	AT3G01130 [Arabidopsis thaliana]	MAPPPGPYSGTSTLALVARASAFSFGLVYGSIKLKYLK
124	Unigene67331_ARAawvTARAAPEI-1	18736.8	5.45	1	1	vesicle-associated membrane protein 725 [Zea mays]	LVDNGFTYCVVADETAGRQVPIAFLERVKDDFVSKYGASDKAGANAAANSLNKEFGPKLKEHMQYCIDHPEEISKLAKVQNQVSEVKGVMMENIEKVLDRGEKIELLVDKTENLHNQAQDFRTSGTKIRRKMWLQNMKMKLIVLAILIVLILVIVLSVCHGFKCG
125	Unigene70266_ARAawvTARAAPEI-1	26729.6	4.1	1	3	Os10g0552900 [Oryza sativa Japonica Group] >gi|255679613|dbj|BAF27172.2| Os10g0552900 [Oryza sativa Japonica Group]	SRTLCSSSNEEVVVVEGNGYSRMAILNRPTALNALNTSMVATLTKLYRAWEDNPDVGFVTIKGSGRAFAAGGDIVAIYHFINRANMEACKEFFRTIYRFIYVIGTYMKPHIALLNGITMGGGAGISIPGTFRVATDKTIFATPEVLIGFHPDAGASFYLSHLPGHLGEYLALTGEKLNGVEMVTCGLATHYSLSARLPLIEEQLGKLVTDDPSVIETTLEQYGDLVQPDSSSVLQRIEIVDKCF
126	Unigene61884_ARAawvTARAAPEI-1	12636.2	7.83	1	2	basic peroxidase swpb4 [Ipomoea batatas]	GLLMMMIVLVGSCSGQLSNENFYSKKCPNVFKAIRSVLRSAVAKEPRMAASLLRLHFHDCFVNGCDGSVLLDDTSSFKGEKTAGPNNNSLRGYDVVDAIKAKVESVCPGVVSCAD
127	Unigene57110_ARAawvTARAAPEI-1	9437.66	16.67	1	1	laccase [Solanum lycopersicum]	FGNYNASVDESEFNFVNLQVRNTIAVPVGGWAVIRFRADNPGIWLVHCHLENHLPWGLAMTFEVENGPTPSTRLPSPPADLPKC
128	Unigene33291_ARAawvTARAAPEI-1	7121.69	17.46	1	1	CDK-activating kinase [Euphorbia esula]	VGTRWFRAPELLYGSTNYGLEIDLWSLGCIFAELLTLEPLFPGTADIDQLSRIINVLGNLDEK
129	Unigene67457_ARAawvTARAAPEI-1	13315.7	14.88	1	1	glycolate oxidase [Brassica napus]	MEITNVTEFEAIAKEKLPKMIYEYYASGAEDQWSLKENRNAFSRILFRPRILIDVSEIDLTTTVLGFKISMPIMVAPTAMQKMAHPEGEYATARASAAAGTIMTLSSWATSSVEEVASTGP
130	Unigene62821_ARAawvTARAAPEI-1	15574.8	4.9	1	1	nucleic acid binding protein putative [Ricinus communis] >gi|223545380|gb|EEF46885.1| nucleic acid binding protein putative [Ricinus communis]	QATKRRGRKINPSVRSAEPSEGSHLAVEKEAEKQTDSKSDRKEVPSSPQQDGCVEAAEPSENDKETDTKVPSPKTTEGEPDIASPLPSENKDENDSKKHVRSKKKDSSAKEVTIKEVATDDGLKKVDEGTSDSEAKPSRRSGK
131	Unigene6813_ARAawvTARAAPEI-1	31384.1	4.3	1	1	peptidase family protein [Arabidopsis thaliana] >gi|6850845|emb|CAB71084.1| prolyl aminopeptidase-like protein [Arabidopsis thaliana] >gi|15450667|gb|AAK96605.1| AT3g61540/F2A19_140 [Arabidopsis thaliana] >gi|173806	TGGIPPIGDGCTADSVYRVGFEQVVNQNEKYYKRYPQDIKVVQELVNYLAEKEGGGVALPSGGILTPRGLQILGLSGLGSGAGFERMHYLFERVWEPTLVPGAPKRISYYFLSSFEKSLVFDTNPLYALMHESIYCQGSPSRWSAHRIRNEINDKFDAIKAAREGLPVLFTGEMIFPWMFDEIQALKPFKDVADILAEKKDWPPLYNVQALKDNKVPVAAAVYYEDMYVNFKLSIETASQIAGIRLWITNEFMHSGLRDGGGKVLDHLLGMLNGRKPLF
132	Unigene1745_ARAawvTARAAPEI-1	6030.12	10.91	1	2	GTP binding / GTPase [Arabidopsis thaliana]	GPLDDQYAAAIRACDPEGPLMLYVSKMIPASDKGRFFAFGRVFSGRVSTGLKVRI
133	Unigene59131_ARAawvTARAAPEI-1	13859.7	6.5	1	1	pyruvate decarboxylase 1 [Lotus corniculatus]	ACIGDGSFQVTAQDVSTMLRCGQKTIIFLINNGGYTIEVEIHDGPYNVIKNWNYTGLIDAIHNGEGNCWTAKVFCEEELIEAIATATGPKKDCLCFIEVIVHKDDTSKELLEWGSRVSAANSR
134	Unigene3349_ARAawvTARAAPEI-1	111785	1.48	1	1	RecName:Protein transport protein Sec24-like At3g07100	MGTENPGRPGFPARPASLPFAAAPQTATPFSSTGPVAGSEPPSFRPTAMPPPPQASSLFSSSGPPVRPGVPGFRPAPPGTFNDPSVPPPQPPSANAPPAAGTFQRFPPPPFSSSGAVPPQQRAPFVGPPPIQQSGSQPPSFPSPPQPQTPFVQMGSPPQSISPAPMGSNVPPPTPTHQPPFPGYARMQQPPPAHSSFPPNQGNYGPPPPPVSSPFLPQPGGYAPSPAVAAPLGMQPPGSGPPIGGIQGLAEDFNSLTVQTRPGTMDPLFDSSELPRPLDGDVEPKNLDAMYPMNCHPRYLRLTTSAVPSSQSLASRWHLPLGAVVCPLAEPPEGEELSVVSFAPASVVRCRRCRTYVNPYMTFTEAGRKFRCNVCTLLNDVPSEYYAQLDATGKRVDLD…
135	Unigene62400_ARAawvTARAAPEI-1	16410.6	7.69	1	1	cinnamate 4-hydroxylase [Citrus x paradisi]	KGEINEDNVLYIVENINVAAIETTLWSIEWGIAELVNHPEIQKKVRDEIDRVLGAGHQITEPDTHKLPYLQAVIKETLRLRMAIPLLVPHMNLHDAKLGGYDIPAESKILVNAWWLANNPAKWNNPQEFRPERFLEEESKVEA
136	Unigene14289_ARAawvTARAAPEI-1	41880.2	3.85	1	1	RecName:1-aminocyclopropane-1-carboxylate oxidase homolog 4	DVQYDRAKEIKKFDDTKLGVKGLLDSGVMKVPRFLIHLEENLQNPPSSLLSSLCLNVPVIDLKGYDDDNDDGIIRRSNIVSEIKEASSKWGFFQMVNHGVPISVMDELLNVIREFHEQPSEVKKEWYSRDHKVKVRFYCNGDLFVSKAANWRDTIAFDFQDGPLKPQDYPLICRNVVSKYMEHVSKLRENLSELLSEALGLRRDYLSSIECMKSETMVCHYYPPCPEPELTIGTSKHSDPSSLTILLQDFIGGLQVLHQDQWVDITPIHGALVANIGDFMQLITNDKFKSVEHRVLARRVGPRASAACHIYPSATHRNKQYGPIEAFTSNQSPSKYKKTSSNEYLGYYRSKGLDGNKALPYFRV
137	Unigene17409_ARAawvTARAAPEI-1	16085.1	4.41	1	1	LEN=406; minus strand; translated	XNILNRDGGLEYYQIGFRYPDVFXXXXXXXXXXXXXXIIVQDFEGYELLLPSDLDQLVIRNNKQWSGDLCGAFSFKAPSSLREIQVRDFPKLERLCCMSGRCSFCQHLQNLQSLDLYRLERLDAIWSEEDEFIGLP
138	Unigene19626_ARAawvTARAAPEI-1	47471.9	2.64	1	1	sister-chromatide cohesion protein 3 [Arabidopsis lyrata subsp. lyrata] >gi|297326177|gb|EFH56597.1| sister-chromatide cohesion protein 3 [Arabidopsis lyrata subsp. lyrata]	IVAVLRDFRNMEDEVVCFLLLNMYMHLAWALHFIENEECVSEASLVSVISKRDTLLQELEYYLNMATDSKEGGRLGSELGCRVCTILVETWFLFRSTLFSKTKLEKLGYAPSADMLQKFWELCQQQLNVSDEMEEEDVNREYAEELNRDAVMLAAGKLIANDVVPKEYLASEIISHYVMHGASVAEIVKNLITVLKKKEDDLATIFFEALKKAYHQHIVDISDSENDPSESNSFSGCKDLAARLSGTFVGAARVKHRLDILKIVRDGIEYAFVEAPKHLSFLEAAVLQFVSKLPAADVLEIMKVVQNRTANVNTDENPSGWRPYYTFIDILREKYAKNEGFQDEREGVAVRRRGRPPKRQNIPGKKLFDEQSSSEDEDSISASEQDGQDEGGKEDEDDE…
139	Unigene71739_ARAawvTARAAPEI-1	32877	2.42	1	2	ATP-dependent protease La (LON) domain-containing protein [Arabidopsis thaliana] >gi|10120444|gb|AAG13069.1|AC023754_7 Unknown protein [Arabidopsis thaliana]	MAFLHFIPSPSSSSNNPSLNPNAPLSSFRYCNNPNFPPKPHHLHVANRRRRKLLSLLRCSASSFSEKHHTNSPKSDDVVELPLFPLPLVLFPGAILPLQIFEFRYRIMMHTLLHTDLRFGVIYTDAVSGTAEVGCVGEVIKHERLVDDRFFLICKGQERFRVTKVVRTKPYLVAEVTWLEDRPSSASEDLDLEGLAGEVETYMKDVIRLSNRLGGKPEKEVGDLRRNLFPTPFSFFVGSTFEGAPREQQALLELEDTAARLKREKETLRNTLNYLTAASAVKDVFPSSS
140	Unigene14366_ARAawvTARAAPEI-1	38805.8	2.88	1	1	Probable protein phosphatase 2C 60; Short=AtPP2C60 >gi|4584525|emb|CAB40756.1| protein phosphatase 2C-like protein [Arabidopsis thaliana] >gi|7270089|emb|CAB79904.1| protein phosphatase 2C-like protein	MGIYLSTPKTEKFSEDGENDRLRYGLSSMQGWRATMEDAHAAYTDLDDSTSFFGVYDGHGGKVVAKFCAKFLHQQVLRSKEYADGDIGTSLQKAFLRMDDMMRGQRGWRELSVLGDKINKFTGMIEGLIWSPKGTDGGDQVDDWAFEEGPHADFAGPTSGSTACVAVIRNNQLFVANAGDSRCVISRKGQAYNLSRDHKPELEIEKERILKAGGFIHAGRVNGSLNLARAIGDMEFKQNKFLPAEKQIVTANPDINTVDLCEEDEFMVLACDGIWDCMSSQQLVDFIHEQLRSETKLSVVCERVLDRCLAPSTAGGEGCDNMTMILVQFKKPAQSSAPPEEQQSSAN
141	Unigene72053_ARAawvTARAAPEI-1	36644.5	4.57	1	1	GLX2-4 (glyoxalase 2-4); hydrolase/ hydroxyacylglutathione hydrolase/ zinc ion binding [Arabidopsis thaliana]	MQMLSRASSAMATFPPSRVRSGFCMWPNARQLCFRKGILYGFMRLFSTPLKTLRVASRSIRVGRFCSVASMSSSLQIELVPCLRDNYAYLLHDVNTGTVGVVDPSEAVPIIDALSRKNINLTYILNTHHHYDHTGGNEELKARYGAKVIGSGIDKERIPGIDIYLNDGDKWMFAGHEVHVMDTPGHTRGHISFYFPGSKAIFTGDTLFSLSCGKLFEGTPEQMQSSLTKIMSLPDETSIYCGHEYTLSNSKFALSIEPGNKELQSYAAHVASLRSKGMPTIPTTLKTEKATNPFLRTSSAEIRRVLKIADTADDAETLGVIRQAKDNF
142	Unigene42556_ARAawvTARAAPEI-1	4780.41	17.07	1	1	Acyl-CoA-binding protein [Panax ginseng]	PGVFNMRDRAKWDAWKAVEGKSKEEAMNDYITKVKQLLEEA
143	Unigene42923_ARAawvTARAAPEI-1	8337.69	14.86	1	2	sieve element-occluding protein 3 [Medicago truncatula]	KLSNYEWDAKAVLTLAAFSLEYGEFWLLAQQQPVDLLAKSIAILKRVPLLARPAAVQKHRQAIIELNNLVKTTL
144	Unigene69658_ARAawvTARAAPEI-1	30806.1	4.85	1	1	amine oxidase [Canavalia lineata]	LPISSGWYDLPVEENRRLIKVQCYSKKDTVNFYMKPIEGLTVLVDMDKKEVVSISDNGRDIPIANGINTDYRYSVQKLNGDFRLFNPISLEQPKGPSFTVEDGHLVKWANWEFHLKADARSGIIISQVKVRDPETSELRSVMYKGFTSELFVPYMDPTDAWYFKTYMDAGEYGFGLQAMPLDPLNDCPRNAYYMDGVFAAADGTPYLQPNMICVFESYAGDIAWRHSECPITDLKVTEVRPKVNLVVRMAAAVANYDYIIDWEFQTDG
145	Unigene65227_ARAawvTARAAPEI-1	20078.4	5.85	1	1	Cop11 protein [Carica papaya]	ALATFDRTELKSKVIDNLNFRNFLELVPEVRELINDFYSSHYASCLEYLGNLKANLLLDIHLHDHVETLYDQIRHKALIQYTLPFVSVDLSMMANAFKTTVAELQKELEALITDNQIQARIDSHNKILYARHADQRNATFQRVLETGREFDRDVRSMLLRSNLVKHDYNVR
146	Unigene28790_ARAawvTARAAPEI-1	6455.37	29.31	1	1	Rsdv1 resistance like protein [Glycine max]	PSQSTETIKIPTANYEFGATFIDHPKLMLLGRILTDGRLNARVKCDVSENLTLKANAQ
147	Unigene19090_ARAawvTARAAPEI-1	18194.3	7.91	1	1	DNA-binding protein PD1 [Pisum sativum] >gi|119657408|tpd|FAA00303.1| TPA: AT-hook motif nuclear localized protein 1 [Pisum sativum]	GGGSGAPPSSSGEPVKKKRGRPRKYGPGGPVSLRLSATANSSPGSGTPLEKKRRGRPPGSGRKQQLASLGEWMNSSAGMAFSPHVISVEPGEDIVAKLLSFAQQRPRAVCIMSGTGIVSSVTMRQPASNTVSVTYEGRFQILCLSGSYLVADDGGARSRTGGISVSLSSPEGHVIGG
148	Unigene25575_ARAawvTARAAPEI-1	6012.98	22.22	1	1	hexokinase [Helianthus annuus]	SSHLPLTEYDVALDAESLNPGEQIFEKLISGMYLGDIVRRALLKMAEEADFFGD
149	Unigene54908_ARAawvTARAAPEI-1	11568	16.35	1	1	Peptidase S8 and S53 subtilisin kexin sedolisin [Medicago truncatula]	QLISALNYNSTFVCRGSHSINDLNYPSITLPNLGLDPVTVKRTLTNVGPPGTYNATAKVDGSEVTVVPNSLTFTKMYEKKTFKVIVQTSSVIQRYKYQFGALVW
150	Unigene33587_ARAawvTARAAPEI-1	5785.9	32.08	1	1	dTDP-glucose 4-6-dehydratase [Cicer arietinum]	MANNSSNGDHQTSTKQPPLPSPLRFSKFFQSNMRILVTGGAGFIGSHLVDRLM
151	Unigene13084_ARAawvTARAAPEI-1	11080.6	7.14	1	1	GPI-anchored protein-like protein II [Cucumis melo]	LFTSQVLSGATEGQDLLDDINIYRKVFNLPELKELSKMSCLADEIADDLGGKDKCKELASYYPSPGSALKIPKFQENLKKCRIDYNTTTDGVIMPVRV
152	Unigene60279_ARAawvTARAAPEI-1	9853.08	21.11	1	1	RAD23 protein [Solanum lycopersicum var. cerasiforme]	MKINVKTLKGTHFEIQVQPQDTVADVKRNIEREQGAEVYPAAQQMLIHQGKVLKDDTTLEDNKVAENSFVVIMLSKSKVSSGEASTASSA
153	Unigene50267_ARAawvTARAAPEI-1	10558.4	16.13	1	1	LEN=275; translated	XLSTRSSPIVASSRFRLAIVAAPRSSKSXNFIMDPKPEKTFDGWINMEELMKLPVINNSLYDKDAPLYSRRLKAPTNLRVPTEAEIQLELKQX
154	Unigene56480_ARAawvTARAAPEI-1	9655.6	17.71	1	1	Os02g0192100 [Oryza sativa Japonica Group] >gi|113535692|dbj|BAF08075.1| Os02g0192100 [Oryza sativa Japonica Group]	TFPVGQNAYEDGYAVMQGRGPIPGAGGAVAAAAAATAGAQPGPVSAGAVYDASRGGPGYNTSSGPTYDPQRLTGYDAFRGTTYDSKRGQVFDPQRT
155	Unigene3134_ARAawvTARAAPEI-1	13857.6	4.72	1	1	LOC100282763 [Zea mays] >gi|195625038|gb|ACG34349.1| 50S ribosomal protein L1 [Zea mays]	PGMAPHLGKIAQYLRKRRLMPDKKLGTLTSDIAGQLKELRQGRVEFKMESKSILHIGVGKVSYKEEALRENIGAFMNAVLLAKPAGLKKTSKYAGYVLSVHLSSTMGPGVPVSIQSLSKAADNYRKV
156	Unigene66575_ARAawvTARAAPEI-1	21163.4	6.28	1	1	beta-galactosidase [Arabidopsis thaliana]	LHAFVNQEYQGTGTGNGTHSPFFFKNPIPLRAGKNEIALLCLTVGLPTAGPFYDFVGAGLISVKIKGFNNGTVDLSSSAWSYKIGIQGEQLKLYQGDGSSSLKWTTTSKPPKGQALTWYKAVVDAPSGDEPIGLDMLHMGKGLAWLNGEEIGRYWSRNSEFEEKDCVQECDYRGKFLPDKCDTDCGKPTQK
157	Unigene62101_ARAawvTARAAPEI-1	12481.4	11.5	1	1	peroxidase [Bruguiera gymnorhiza]	VLLSLLLVAAVTRSSAQPLSRNFYSQTCPNVEQLVRSAVANKFQQTFVTAPATLRLFFHDCLVRGCDASVLIQSPNNKAEKDHPDDISLAGDGFDTVVKAKAAVDSNPQCRNK
158	Unigene71395_ARAawvTARAAPEI-1	40836	6.45	1	1	BAM1 (BARELY ANY MERISTEM 1); ATP binding / kinase/ protein serine/threonine kinase [Arabidopsis thaliana] >gi|2827715|emb|CAA16688.1| receptor protein kinase - like protein [Arabidopsis thaliana] >gi|10177328|dbj|BA	GPLPPSIGNFSGMQKLLLDGNKFSGPIPPQIGRLQQLSKIDISHNLLSGPIPKEISQCKLLTFVDLSRNELSGEIPNEVTGMRILNYLNLSRNHLVGDIPSSISTMQSLTSVDFSYNNLSGLVPGTGQFSYFNYTSFLGNPDLCGPYLSPCKDGSGSGGHQNHAKGHLSSSLKLIIVIGLLVFSIVFAAVAILKARSLKKASEGRSWKLTAFQRLDFTVDDVLDCLKEDNIIGKGGAGIVYKGAMPNGEQVAVKRLPAMSRGSSHDHGFNAEIQTLGRIRHRHIVRLLGFCSNHETNLLVYEYMPNGSLGEVLHGKKGGHLHWDTRYKIAVEAAKGLCYLHHDCSPLIVHRDVKSNNILLDSGFEAHVADFG
159	Unigene53259_ARAawvTARAAPEI-1	11140.8	13.13	1	1	phospholipase D alpha 2 [Arachis hypogaea] >gi|88193701|dbj|BAE79737.1| phospholipase D alpha 2 [Arachis hypogaea]	HGTLHVTIYEVDKLKTSGGNVFTKLVQNIEETVGFGKGVTKLYATIDLEKARVGRTRIIEKDHSNPRWYESFHIYCAHMASNIIFTVKDDNPIGATLIG
160	Unigene71360_ARAawvTARAAPEI-1	41526.2	4.89	1	1	adenylosuccinate-AMP lyase [Vigna unguiculata]	IYYRVLVEIKWLLKLSQIPEIVEVPSFSEDAKSYLQGVIDGFSVSDALEIKNIEKVTNHDVKAVEYFLKQKCQSNAEVSKVLEFFHFACTSEDINNLAHGLMLKEAMGSVMFPVMDKIIKSLCNMAKDNAQVPMLSRTHGQPASPTTLGKEMAIFAVRLSRERKELSQVEFLGKFAGAVGNYNAHVVAYPDVNWPQIAEEFVKSLGLSFNPYVPQIETHDYMAKLFHSLIQFNNILIDFDRDVWGYISLGYFKQITKAGEIGSSTMPHKVNPIDFENSEGNLGVANGGLSHLSMKLPISRWQRDLTDSTVLRNMGVGIGHSLLAYKSTLQGIGKLQVNEARLSEDLKQCWEVLAEPIQTVMRRYGVPE
161	Unigene68861_ARAawvTARAAPEI-1	27506.6	4.58	1	1	binding [Arabidopsis thaliana]	LLLESFVMSSPSGGNDHQDLLLKALQLDAVSSDDPAYVKPCITVLDKLNNQFYTGLKNEVKEHLFCELVLLCHNANGDIQNATKEALMRIDISFDTIGHILDLILKQESWIISSSHEKTTKKQKLKIHEEEVLTNDICRRENPVYILSSLLDVLLLKKEITNRHLFLGPLFKLLRKLFSSSPSEANTIICHIQHTLLIILDDIIMSLKSMALPNKQITKEISIKLLIECARTSNDVVTRN
162	Unigene1004_ARAawvTARAAPEI-1	44488	5.64	1	1	hexokinase [Citrus sinensis]	GDEKGTFYALDLGGTNFRTLRVQLGGNGKGIAKIEHNEVSIPPHLMTSSSDELFDFIATSLAKFISSEPEEFHPPPGRQRELGFTFSFPVRQTSIASGTLIKWTKGFNIEDMVGEDVVGRLTKSLEKIGLDMRVAALVNDTVGTLARARFGNQDVIAGVILGTGTNAAYVERAQAIPKWQGLLPNSGEMVINMEWGNFLSSHLPLTEYDKALDVESLNPGEQIFEKLISGMYLGEIARRVLVKMAEEADLFGDSVPPKLRTQFILRTPDMSAMHQDTSSDLKVVEKKLRDVLKIDNSSLEMRKIVVEVFNIVATRGARLAAASMVGILKKIGRDTVKDGGKQRTVIAVDGGLFEHYAKFRNCLESTVKELLGDEVGETIAMEHSNDGSGIGAALLAASH…
163	Unigene6855_ARAawvTARAAPEI-1	36732.8	5.47	1	1	At1g63160 [Arabidopsis thaliana]	ASSSSNNSGYDVPWVEKYRPSKVSDVVGNQDAVSRLQVIARDGNMPNLILSGPPGTGKTTSILALAHELLGSNSKEAVLELNASDDRGIDVVRNKIKMFAQKKVTLPPGRHKIVILDEADSMTSGAQQALRRTMEIYSNTTRFALACNTSSKVIEPIQSRCAIVRFSRLSDEEILGRLMVVVQAEKVPYVPEGLEAIIFTADGDMRQALNNLQATYSGFQFVNQQNVFKVCDQPHPLHVKNMVRNVLEGNFDEACLGLKQLYDLGYSPTDIITTIFRIIKNYDMAEYLKLEFMKETGFAHMRICDGVGSYLQMCGLLAKLSLVRETAKA
164	Unigene68357_ARAawvTARAAPEI-1	22205.1	13.07	1	1	ATARP7 (ACTIN-RELATED PROTEIN 7); structural constituent of cytoskeleton [Arabidopsis thaliana] >gi|75300978|sp|Q8L4Y5.1|ARP7_ARATH RecName:Actin-related protein 7 >gi|21427469|gb|AAM53247.1|AF507915_1 actin-related protein 7	RFEFGGTDLTNFLAQELGKSNPQVNISLSDVERIKEQYSCAAEDELAYQKTVSCPVEKHTLPDGQVITIGRERYTIGEALFQPSLLGLEAHGIVEQLVRAVSTVSPDNHRQLLENTVVCGGTSSMTGFEDRFQKECSLSSSAIQPALVKPPEYMPENLTQYSAWVGGAILAKVVFPQNQHITKGDYDETGPSIVHRKCF
165	Unigene52191_ARAawvTARAAPEI-1	10943.3	12.37	1	1	LEN=290; minus strand; translated	LHSQVEKMSPQKYPFPDSKEPRNNYPENILSADLVEVKEEPAKVPKHSKPNSYESDVSSETLLHQTASGNQRSQALQSSPKVDNYSQGKCELGHEEL
166	Unigene36076_ARAawvTARAAPEI-1	7095.7	19.7	1	1	feedback-insensitive anthranilate synthase alpha-2 chain [Nicotiana tabacum]	GRNDVGKVSKPGSVKVEKVMNIERYSHVMHISSTVSGELQEHLTCWDGLRAALPVGTVSGAPKVKA
167	Unigene70763_ARAawvTARAAPEI-1	35887.6	3.11	1	2	GTP binding / GTPase [Arabidopsis thaliana]	SSSPSASPVTGPARPIRLVYCDEKGKFRMDPEAVATLQLVKEPIGVVSVCGRARQGKSFILNQLLGRSSGFQVASTHKPCTKGLWLWSTPLKRTALDGTEYNLLLLDSEGIDAYDQTGTYSTQIFSLAVLLSSMFVYNQMGGIDEAALDRLSLVTQMTKHIRVRASGGKASVSELGQFSPIFVWLLRDFYLDLTEDNRKITPRDYLELALRPVQGSGKDIAAKNEIRDSIRALFPDRECFTLVRPLNNENDLQRLDQISLDKLRPEFRAGLDAFTKFVFERTRPKQVGATMMTGPVLVGITESYLDALNHGAVPTISSSWQS
168	Unigene26368_ARAawvTARAAPEI-1	6011.14	22.81	1	1	LEN=168; minus strand; translated	XIGILYKIGTGSDPVLLSLKEPLEALNGSSAGKNVSVGVFDPRVVGIGNDTKLYYRX
169	Unigene59817_ARAawvTARAAPEI-1	14176.4	17.32	1	1	TPA: isoflavone reductase-like protein 5 [Vitis vinifera]	KEAGNIKRFFPSEFGNDVDRVHAVEPAKSAFEVKAQIRRKIEAEGIPFTYVVSNCFAGYFLPTLVQPGAFAPPPPRDKVIILGDGNPKAIFTSEADIGTYTIRAVDDQRTLKRVLUIRPPKKPHSLN
170	Unigene23048_ARAawvTARAAPEI-1	6141.23	15.09	1	1	LEN=157; minus strand; translated	XVISSGLRLDKSLKNRPGRYFGRQVKANPALLDFTRFMYTLRKLQDIPNVNNX
171	Unigene11762_ARAawvTARAAPEI-1	17143.9	4.58	1	1	receptor-like kinase [Arabidopsis thaliana]	SLTFRDLIAATSHFGKESLLXXXXXXXXXXXXXXXXVAIKVLEYARDVDPRDSIAMFVDLSKLKHPNLLPLSGYCIAGKEKLVLYEFMANGDLGRWLHELPTGDTNVEDWTRDTWEIQNGVVEGSSEKMGWLTRHRIAVGIARGLAYLHHAGS
172	Unigene53288_ARAawvTARAAPEI-1	11536.1	14.14	1	1	RecName:40S ribosomal protein S11 >gi|6984142|gb|AAF34771.1|AF227626_1 40S ribosomal protein S11 [Euphorbia esula]	GKRPGKGGNRFWKSIGLGFKTPRDAIEGTYIDKKCPFTGTVSIRGRILAGTCHSAKMNRTIIVRRNYLHFIKKYQRYEKRHSNIPAHISPCFRVKEGDH
173	Unigene8782_ARAawvTARAAPEI-1	28091.2	2.88	1	1	peptidase M16 family protein / insulinase family protein [Arabidopsis thaliana]	FKVSIELTDVGHEHIQDIIGLLFKYVELLQHSGVCEWIFEELSAVCETKFHYQDKIPPIDYVVHISSNMQLYPPKDWLIGSSLPTKFSPSVIKMVLDQLSPNNVRIFWESKNFEGHTDRVEPWYGTNYSIEKISSSVIQEWVHSSPDQNLHLPAPNIFIPTDLSLKPVQEKVKFPVLLSRSSYSALWYKPDTLFSTPKAYVKIDFNCPYAGSSPEAEVLTHIFTQLLMDYLNEYAYYAQVAGL
174	Unigene47548_ARAawvTARAAPEI-1	9514.7	9.3	1	1	LEN=256; minus strand; translated	XGDRPRHEGRGTGRGSGRQVMRNRGAQTRANVACTGGSGIRVNNLEEKNLDMTSLTSEQWKVLVDMISKQKSAESEKMTGKKFGIC
175	Unigene34353_ARAawvTARAAPEI-1	6917.12	13.64	1	2	LEN=195; minus strand; translated	XEFSQSIALQTVVEDKCVTVEPPNDSACVSGQNGAAAALSLSKSDANSLEKEADMSRVDNGDGNLX
176	Unigene70568_ARAawvTARAAPEI-1	35847.7	2.26	1	1	At2g15730 [Arabidopsis thaliana] >gi|45752690|gb|AAS76243.1| At2g15730 [Arabidopsis thaliana]	SSIAKDVFLVKGLKNTTLIWRMVVLTLAMVCGVYICSICLKQIGIGTASKIGFLDIKIVDKPCPEPNIEPWEIPYVHYPNPKTYSREECACSPVRYFAILSMQRSGSGWFETFLNSHANISSNGEIFSVKARRSNMSTITETLDTIYNLDWVSSASKNECTAAVGLKWMLNQGLMQNHEQIAEYFRIHGVSVIFLFRRNLLRRMISVIANEYDRSAKTLNGTHKSHVHSPKEAEILAQYKPKLNSSILIQNLKQVSETTKKALEYFKSTRHILVYYEDVVKNRTKLMDVQDFLKVPRMELKTRQVKIHKG
177	Unigene5645_ARAawvTARAAPEI-1	21216	3.8	1	1	Leucine-rich repeat; Leucine-rich [Medicago truncatula]	LEIIDLRGSKRLIECPNFSATPNLKEVWFNFCESLTHVHPSIFSLEKLEFLAVYGCKELKSLCSSNCSPSLHTVVAYNCPNLQEFSVPILHQDSKIHLHLRSTPLKELPPSILHLKHLVNFSFPISKNLAKLPANFANQIMLSDISEHEQDVVTTLHSVLPSPVFKHVKLLKFDNCHSLTELPD
178	Unigene49747_ARAawvTARAAPEI-1	5729.24	23.08	1	1	pinoresinol-lariciresinol reductase homolog [Lotus japonicus]	MEKSKVLIIGGTGYIGKKLVKASLGLGHETYVLQRPDIGLDIDKLQLLFSFK
179	Unigene65236_ARAawvTARAAPEI-1	19643.2	13.37	1	1	ABC transporter family protein [Populus trichocarpa] >gi|222873551|gb|EEF10682.1| ABC transporter family protein [Populus trichocarpa]	NQMKQYKWEQDQIASMKEYIARFGHGSAKLARQAQSKEKTLAKMERGGLTEKVARDKVLVFRFVDVGKLPPPVLQFVEVTFGYTPETLIYKNIDFGVDLDSRIALVGPNGAGKSTLLKLMTGELVPIDGMVRRHNHLRIAQYHQHLAEKLDMEMSALQYMIKEYPGNEEEKM
180	Unigene72169_ARAawvTARAAPEI-1	49455.3	3.79	1	1	auxin efflux carrier family protein [Arabidopsis lyrata subsp. lyrata] >gi|297333185|gb|EFH63603.1| auxin efflux carrier family protein [Arabidopsis lyrata subsp. lyrata]	MSGGGAGLYENFNMRSGGADLASAIVPLLKLLCLTVIGLFLANPRMQFIPRATFRLLSKLVFALFLPCLIFTELGGSITLQNFLEWWFIPVNVLVSTALGCLLGFLVVVICRPPPELTRFTIIMTGFGNTGNLPLALVGSVCHSKDNPFGSHCNSRGVSYVSFSQWVAVILVYTFVYHMMEPPMQYYEIVEEGNEIEEQRLNDISRPLLVEAEWPGIEDKETEHSKTPFIARVFKSISGISSSTVPDLEITAESSGGNSPRSIRCLAEPRVVRRIRIVAEQTPIQHILQPPTIASLLAIFIGMIPQLKALFFGFDAPLLFITDSLEILGGAMVPSVMLVLGGMLAEGPNESKLGLRTTIGIIVARLLVLPLLGIGIVTLSDKLNFLGEPDAMFRFVLLL…
181	Unigene71875_ARAawvTARAAPEI-1	47196.3	3.61	1	1	F21J9.22 [Arabidopsis thaliana]	ARLAAENSRSELQVSFNRLKALAQEAIKKRDEFARHRDDAVRERDEALRKNDAVSLELAESKKAKDEVAKQLEEVARDRDSLRSEIGNSRHMLETGMEKISAKVSSFKNFGPNGLPRSQKYTGLAAVAYGVIKRSNEIVEELLKQNDATLKSRNETREQMEQRNYEIAIEVSQLEATISGLRDEVAKQGSSIEGLEKDLADRDSKLSEMEHEMKEKLREGQGEASRLKEFLVECEDKLSKLEARMESMRPLLIDQLSFVSKIHNQICNVVRILDDQSSSELSESLFVPQETDVEENIRASLAGMESIFELTRIVVQKARDLIEDKDREIKRLDETVTRLVKEKDQIGSLLRSALSKRMKSDPSSRKNELFKAAENGLREAGIDFKFSKVLGDGNDAVSN…
182	Unigene55868_ARAawvTARAAPEI-1	9067.38	8.75	1	1	ATHSFA1E [Arabidopsis lyrata subsp. lyrata] >gi|297328103|gb|EFH58522.1| ATHSFA1E [Arabidopsis lyrata subsp. lyrata]	AMASANVNGVAPFLSKTYDMVDDSSTDSVVSWSDNSNSFVVWNVPEFASRILPKYFKHNNFSSFVRQLNTYGFRKVDPDR
183	Unigene72475_ARAawvTARAAPEI-1	81897.8	1.8	1	1	EMB2754 (EMBRYO DEFECTIVE 2754); binding / small GTPase regulator [Arabidopsis thaliana]	LRNVRHIRHSNNSTILALDNSIHGLFPVPLGAQIVQLTASGNFEEALSLCKLLPPEDASLRAAKEGSIHIRYAHYLFENGSYEEAMEHFLASQVDITYVLSLYPSIILPKTTIVHEPQKLDIYGDASYLPRGSSGLSDDMEYPSTSHMLESDEHVALESKKTSHNMLMALIKYLQKKRNSFIEKATAEGTEEVVLDAVGNNFASYNRFKKTNKGRGSIPISSGAREMASILDTALLQALLLTGQSSAALELLRGLNYCDLKICEEILQKGNHHAALLELYKCNSLHREALELLHKLVEESKSSQSEITHRFKPEDIVEYLKPLCGTDPILVLEFSMLVLESCPTQTIELFLSGNIPADMVNSYLKQHSPNMQARYLELMLAMNENAISGNLQSEMVNIY…
184	Unigene28667_ARAawvTARAAPEI-1	6515.77	12.28	1	1	histone H1 [Populus trichocarpa] >gi|222856273|gb|EEE93820.1| histone H1 [Populus trichocarpa]	IVTLKEKNGSSQYAIQKFLEEKHKQFPTNFRKLLLFNLKKLVASGKLGKVKGSFKLP
185	Unigene28301_ARAawvTARAAPEI-1	5438.89	19.15	1	1	wax synthase isoform 2 [Vitis vinifera]	VLKVVLLAAIIRAYDYRESMHSYMILILYCCHMYLGIELVLAIAAAP
