# Supplementary material for: Proteomics analysis reveals differentially activated pathways that operate in peanut gynophores at different developmental stages
Source: BMC Plant Biol. 2015 Aug 4;15:188. doi: 10.1186/s12870-015-0582-6 (PMC4523997; doi:10.1186/s12870-015-0582-6)
Supplement: Additional file 5: Table S5. — Pathway analysis of identified proteins from S1, S2, and S3 gynophores. (XLS 778 kb) [file 12870_2015_582_MOESM5_ESM.xls]

## Sheet: S1
Pathway name	Count	Pathway ID	Proteins	KOs
Metabolic pathways	947	ko01100	Unigene1003_ARAawvTARAAPEI-1;Unigene1007_ARAawvTARAAPEI-1;Unigene10091_ARAawvTARAAPEI-1;Unigene10121_ARAawvTARAAPEI-1;Unigene10444_ARAawvTARAAPEI-1;Unigene1046_ARAawvTARAAPEI-1;Unigene10916_ARAawvTARAAPEI-1;Unigene11052_ARAawvTARAAPEI-1;Unigene11060_ARAawvTARAAPEI-1;Unigene11134_ARAawvTARAAPEI-1;Unigene111_ARAawvTARAAPEI-1;Unigene11284_ARAawvTARAAPEI-1;Unigene11551_ARAawvTARAAPEI-1;Unigene11979_A…	K01939+K00849+K00026+K00975+K00030+K00162+K02147+K00166+K01755+K08963+K01206+K13832+K01057+K00058+K02154+K00514+K00286+K01920+K00899+K00423+K00763+K00873+K08249+K01859+K01792+K01438+K01961+K00475+K01873+K00121+K01188+K01955+K01749+K00264+K00128+K00695+K01568+K01840+K03526+K02641+K01623+K00876+K00863+K00854+K01869+K00281+K01886+K00549+K00083+K00696+K01051+K11262+K01904+K02265+K00827+K12309+K15923+…
Biosynthesis of secondary metabolites	595	ko01110	Unigene1007_ARAawvTARAAPEI-1;Unigene10091_ARAawvTARAAPEI-1;Unigene10444_ARAawvTARAAPEI-1;Unigene1046_ARAawvTARAAPEI-1;Unigene11052_ARAawvTARAAPEI-1;Unigene11060_ARAawvTARAAPEI-1;Unigene111_ARAawvTARAAPEI-1;Unigene11284_ARAawvTARAAPEI-1;Unigene11551_ARAawvTARAAPEI-1;Unigene12086_ARAawvTARAAPEI-1;Unigene12161_ARAawvTARAAPEI-1;Unigene12662_ARAawvTARAAPEI-1;Unigene1292_ARAawvTARAAPEI-1;Unigene12933_A…	K00849+K00026+K00030+K00162+K00166+K01755+K01206+K13832+K01057+K00514+K00286+K00873+K01859+K01792+K01438+K01961+K00475+K01873+K00121+K01188+K01749+K00264+K00128+K01568+K01840+K03526+K01623+K01869+K00549+K00083+K01904+K15923+K01648+K00938+K01183+K00660+K00626+K01945+K09841+K13070+K01835+K00430+K00344+K00627+K01952+K00228+K01938+K13258+K00059+K13081+K00919+K01956+K00002+K08695+K00422+K00134+K00826+…
Microbial metabolism in diverse environments	349	ko01120	Unigene1003_ARAawvTARAAPEI-1;Unigene1007_ARAawvTARAAPEI-1;Unigene10444_ARAawvTARAAPEI-1;Unigene1046_ARAawvTARAAPEI-1;Unigene11060_ARAawvTARAAPEI-1;Unigene111_ARAawvTARAAPEI-1;Unigene11551_ARAawvTARAAPEI-1;Unigene11979_ARAawvTARAAPEI-1;Unigene12086_ARAawvTARAAPEI-1;Unigene12161_ARAawvTARAAPEI-1;Unigene12662_ARAawvTARAAPEI-1;Unigene12933_ARAawvTARAAPEI-1;Unigene13006_ARAawvTARAAPEI-1;Unigene13015_A…	K01939+K00849+K00030+K00162+K01755+K01206+K01057+K00058+K00286+K00873+K01792+K01438+K01961+K01873+K00121+K01749+K00128+K01623+K00876+K00863+K01648+K00626+K00872+K01835+K00131+K01595+K00344+K00627+K00924+K01938+K00059+K00224+K00002+K01601+K00134+K00033+K00600+K01689+K00616+K00927+K01785+K01078+K00036+K00814+K00800+K01953+K15633+K01061+K01803+K02083+K03781+K00031+K01872+K00001+K00161+K00297+K00215+…
Glycolysis / Gluconeogenesis	137	ko00010	Unigene1046_ARAawvTARAAPEI-1;Unigene11060_ARAawvTARAAPEI-1;Unigene12662_ARAawvTARAAPEI-1;Unigene12933_ARAawvTARAAPEI-1;Unigene1324_ARAawvTARAAPEI-1;Unigene13943_ARAawvTARAAPEI-1;Unigene14024_ARAawvTARAAPEI-1;Unigene1445_ARAawvTARAAPEI-1;Unigene16434_ARAawvTARAAPEI-1;Unigene16907_ARAawvTARAAPEI-1;Unigene17218_ARAawvTARAAPEI-1;Unigene18209_ARAawvTARAAPEI-1;Unigene18236_ARAawvTARAAPEI-1;Unigene18461…	K00162+K01755+K00873+K01792+K00121+K00128+K01568+K01623+K01835+K00131+K00344+K00627+K00002+K00134+K01689+K00927+K01785+K14085+K15633+K01803+K00001+K00161+K01738+K00759+K01610+K00963+K00850+K01810+K00605+K00382+K00135+K00844+K02888+K03841
Ribosome	120	ko03010	Unigene10067_ARAawvTARAAPEI-1;Unigene1382_ARAawvTARAAPEI-1;Unigene1429_ARAawvTARAAPEI-1;Unigene14703_ARAawvTARAAPEI-1;Unigene14761_ARAawvTARAAPEI-1;Unigene1747_ARAawvTARAAPEI-1;Unigene17805_ARAawvTARAAPEI-1;Unigene18287_ARAawvTARAAPEI-1;Unigene18391_ARAawvTARAAPEI-1;Unigene18495_ARAawvTARAAPEI-1;Unigene18535_ARAawvTARAAPEI-1;Unigene1959_ARAawvTARAAPEI-1;Unigene197_ARAawvTARAAPEI-1;Unigene2008_ARA…	K02940+K02930+K03526+K02965+K01886+K02941+K01893+K01892+K00627+K02866+K02989+K02984+K02969+K02955+K02951+K02976+K02973+K00826+K02943+K02921+K02997+K02995+K02896+K02912+K02987+K02947+K02979+K02903+K02908+K02932+K02960+K00797+K02870+K02981+K02880+K02882+K02910+K02937+K02917+K02898+K01091+K02953+K02991+K02962+K02936+K02957+K02883+K02985+K02925+K01714+K02934+K02966+K02875+K02964+K02938+K02927+K02958+…
Protein processing in endoplasmic reticulum	118	ko04141	Unigene10122_ARAawvTARAAPEI-1;Unigene11301_ARAawvTARAAPEI-1;Unigene12057_ARAawvTARAAPEI-1;Unigene13730_ARAawvTARAAPEI-1;Unigene14022_ARAawvTARAAPEI-1;Unigene1634_ARAawvTARAAPEI-1;Unigene17612_ARAawvTARAAPEI-1;Unigene18320_ARAawvTARAAPEI-1;Unigene18806_ARAawvTARAAPEI-1;Unigene18982_ARAawvTARAAPEI-1;Unigene19582_ARAawvTARAAPEI-1;Unigene19584_ARAawvTARAAPEI-1;Unigene19634_ARAawvTARAAPEI-1;Unigene205…	K09503+K14005+K14006+K10597+K13525+K04079+K09580+K12667+K07953+K09486+K14018+K03283+K09490+K13249+K08057+K09487+K12670+K07342+K14004+K10082+K05546+K10839+K10956+K13993+K11718+K13250+K14011+K09481+K03094+K08054+K10575+K03237+K13719+K12275+K12669+K07151+K09584+K14007+K09518+K04523+K14016+K09540+K12666
Purine metabolism	107	ko00230	Unigene1003_ARAawvTARAAPEI-1;Unigene1046_ARAawvTARAAPEI-1;Unigene111_ARAawvTARAAPEI-1;Unigene12086_ARAawvTARAAPEI-1;Unigene12662_ARAawvTARAAPEI-1;Unigene14816_ARAawvTARAAPEI-1;Unigene1499_ARAawvTARAAPEI-1;Unigene16907_ARAawvTARAAPEI-1;Unigene17512_ARAawvTARAAPEI-1;Unigene18209_ARAawvTARAAPEI-1;Unigene18616_ARAawvTARAAPEI-1;Unigene19153_ARAawvTARAAPEI-1;Unigene19333_ARAawvTARAAPEI-1;Unigene22998_A…	K01939+K00162+K01206+K00873+K00549+K01945+K01835+K01952+K10807+K10206+K00895+K00088+K01736+K02083+K03106+K01872+K02685+K00012+K14977+K00856+K00759+K00365+K01466+K00939+K03027+K01586+K00940+K13811+K03676+K00948+K13484+K01783+K02863+K14641+K01933+K00764+K01259+K01537+K12524+K01509
Pyruvate metabolism	105	ko00620	Unigene10091_ARAawvTARAAPEI-1;Unigene1046_ARAawvTARAAPEI-1;Unigene12161_ARAawvTARAAPEI-1;Unigene12662_ARAawvTARAAPEI-1;Unigene13015_ARAawvTARAAPEI-1;Unigene13647_ARAawvTARAAPEI-1;Unigene13943_ARAawvTARAAPEI-1;Unigene14574_ARAawvTARAAPEI-1;Unigene15617_ARAawvTARAAPEI-1;Unigene16434_ARAawvTARAAPEI-1;Unigene16885_ARAawvTARAAPEI-1;Unigene16907_ARAawvTARAAPEI-1;Unigene17780_ARAawvTARAAPEI-1;Unigene182…	K00026+K00162+K00286+K00873+K01961+K01749+K00128+K00876+K11262+K00626+K01595+K00627+K00059+K00011+K01759+K14085+K01649+K00025+K03106+K00161+K01963+K01738+K00759+K01610+K00963+K00029+K02160+K00382+K01647+K00818+K02906+K01069+K02888+K00051+K01962
Starch and sucrose metabolism	98	ko00500	Unigene10121_ARAawvTARAAPEI-1;Unigene10388_ARAawvTARAAPEI-1;Unigene11060_ARAawvTARAAPEI-1;Unigene13354_ARAawvTARAAPEI-1;Unigene14010_ARAawvTARAAPEI-1;Unigene14719_ARAawvTARAAPEI-1;Unigene15112_ARAawvTARAAPEI-1;Unigene15192_ARAawvTARAAPEI-1;Unigene16335_ARAawvTARAAPEI-1;Unigene16540_ARAawvTARAAPEI-1;Unigene17198_ARAawvTARAAPEI-1;Unigene17305_ARAawvTARAAPEI-1;Unigene17333_ARAawvTARAAPEI-1;Unigene18…	K00975+K00688+K01755+K01188+K00695+K01869+K00696+K01051+K01183+K00872+K01184+K01835+K15920+K03217+K01193+K01187+K00012+K00847+K05350+K00963+K01810+K05349+K08679+K01209+K00844+K00705+K01179+K00700+K01191
Amino sugar and nucleotide sugar metabolism	83	ko00520	Unigene1007_ARAawvTARAAPEI-1;Unigene10121_ARAawvTARAAPEI-1;Unigene11060_ARAawvTARAAPEI-1;Unigene14051_ARAawvTARAAPEI-1;Unigene16540_ARAawvTARAAPEI-1;Unigene17198_ARAawvTARAAPEI-1;Unigene17305_ARAawvTARAAPEI-1;Unigene18209_ARAawvTARAAPEI-1;Unigene19368_ARAawvTARAAPEI-1;Unigene26432_ARAawvTARAAPEI-1;Unigene37137_ARAawvTARAAPEI-1;Unigene42936_ARAawvTARAAPEI-1;Unigene463_ARAawvTARAAPEI-1;Unigene48881…	K00849+K00975+K01755+K01840+K01183+K00872+K01835+K15920+K03217+K00432+K00326+K00012+K00847+K12449+K00963+K10046+K12451+K01810+K01256+K12373+K08679+K12447+K12450+K01209+K00844+K02377+K01711+K00611+K01179+K01190+K01735+K06118+K00972
Lysosome	82	ko04142	Unigene10431_ARAawvTARAAPEI-1;Unigene111_ARAawvTARAAPEI-1;Unigene11664_ARAawvTARAAPEI-1;Unigene11717_ARAawvTARAAPEI-1;Unigene11795_ARAawvTARAAPEI-1;Unigene12075_ARAawvTARAAPEI-1;Unigene12086_ARAawvTARAAPEI-1;Unigene13593_ARAawvTARAAPEI-1;Unigene13608_ARAawvTARAAPEI-1;Unigene14878_ARAawvTARAAPEI-1;Unigene1499_ARAawvTARAAPEI-1;Unigene16051_ARAawvTARAAPEI-1;Unigene17839_ARAawvTARAAPEI-1;Unigene18879…	K04646+K01206+K12311+K02154+K12309+K13289+K12385+K12400+K01365+K01366+K01373+K12373+K02155+K02144+K12392+K12347+K02146+K12391
RNA transport	80	ko03013	Unigene106_ARAawvTARAAPEI-1;Unigene10909_ARAawvTARAAPEI-1;Unigene1145_ARAawvTARAAPEI-1;Unigene12752_ARAawvTARAAPEI-1;Unigene14283_ARAawvTARAAPEI-1;Unigene14292_ARAawvTARAAPEI-1;Unigene14910_ARAawvTARAAPEI-1;Unigene17563_ARAawvTARAAPEI-1;Unigene18431_ARAawvTARAAPEI-1;Unigene18997_ARAawvTARAAPEI-1;Unigene19264_ARAawvTARAAPEI-1;Unigene19647_ARAawvTARAAPEI-1;Unigene23857_ARAawvTARAAPEI-1;Unigene29098…	K03248+K07936+K13126+K14290+K07562+K03113+K14314+K14299+K14293+K03257+K12875+K14004+K03249+K12160+K03252+K03231+K14306+K14525+K14319+K03260+K09291+K03245+K12812+K12877+K03238+K12876+K03254+K03253+K03237+K12881+K03259+K03246+K03247+K03242+K03251+K03240+K03250+K13137
Fructose and mannose metabolism	75	ko00051	Unigene11979_ARAawvTARAAPEI-1;Unigene14051_ARAawvTARAAPEI-1;Unigene1445_ARAawvTARAAPEI-1;Unigene17198_ARAawvTARAAPEI-1;Unigene18616_ARAawvTARAAPEI-1;Unigene18824_ARAawvTARAAPEI-1;Unigene19083_ARAawvTARAAPEI-1;Unigene19119_ARAawvTARAAPEI-1;Unigene19383_ARAawvTARAAPEI-1;Unigene2103_ARAawvTARAAPEI-1;Unigene2931_ARAawvTARAAPEI-1;Unigene31455_ARAawvTARAAPEI-1;Unigene34827_ARAawvTARAAPEI-1;Unigene37137…	K00058+K01840+K01623+K00872+K01952+K00924+K00011+K00895+K00088+K01803+K01805+K00001+K00847+K01738+K01610+K00850+K00844+K02377+K00764+K01711+K03841+K00611+K01190
Carbon fixation in photosynthetic organisms	72	ko00710	Unigene10091_ARAawvTARAAPEI-1;Unigene12662_ARAawvTARAAPEI-1;Unigene1445_ARAawvTARAAPEI-1;Unigene16907_ARAawvTARAAPEI-1;Unigene18281_ARAawvTARAAPEI-1;Unigene2183_ARAawvTARAAPEI-1;Unigene26712_ARAawvTARAAPEI-1;Unigene31094_ARAawvTARAAPEI-1;Unigene32786_ARAawvTARAAPEI-1;Unigene36145_ARAawvTARAAPEI-1;Unigene36798_ARAawvTARAAPEI-1;Unigene37913_ARAawvTARAAPEI-1;Unigene39268_ARAawvTARAAPEI-1;Unigene4382…	K00026+K00873+K01623+K01595+K01601+K00927+K00814+K05298+K00025+K01803+K01610+K00615+K00029+K01602+K01783+K01807+K14272+K14454+K00855+K00051+K03841+K01100
Pyrimidine metabolism	70	ko00240	Unigene13099_ARAawvTARAAPEI-1;Unigene13385_ARAawvTARAAPEI-1;Unigene14574_ARAawvTARAAPEI-1;Unigene14705_ARAawvTARAAPEI-1;Unigene14816_ARAawvTARAAPEI-1;Unigene15419_ARAawvTARAAPEI-1;Unigene17368_ARAawvTARAAPEI-1;Unigene18824_ARAawvTARAAPEI-1;Unigene19083_ARAawvTARAAPEI-1;Unigene19119_ARAawvTARAAPEI-1;Unigene19208_ARAawvTARAAPEI-1;Unigene19333_ARAawvTARAAPEI-1;Unigene19383_ARAawvTARAAPEI-1;Unigene20…	K00384+K01955+K00876+K00854+K00549+K03671+K00924+K01489+K10807+K01956+K00207+K01520+K01805+K02685+K00012+K00939+K03027+K00940+K01240+K13998+K03676+K01464+K01783+K01465+K13800+K14641+K12524+K00208+K13421+K01191
Oxidative phosphorylation	70	ko00190	Unigene10916_ARAawvTARAAPEI-1;Unigene12075_ARAawvTARAAPEI-1;Unigene13015_ARAawvTARAAPEI-1;Unigene15025_ARAawvTARAAPEI-1;Unigene15481_ARAawvTARAAPEI-1;Unigene15715_ARAawvTARAAPEI-1;Unigene15913_ARAawvTARAAPEI-1;Unigene21876_ARAawvTARAAPEI-1;Unigene22140_ARAawvTARAAPEI-1;Unigene24582_ARAawvTARAAPEI-1;Unigene28980_ARAawvTARAAPEI-1;Unigene29260_ARAawvTARAAPEI-1;Unigene29765_ARAawvTARAAPEI-1;Unigene32…	K02147+K02154+K01961+K01535+K01507+K02265+K02113+K02145+K02133+K02150+K11353+K02112+K03946+K03943+K00413+K01736+K02111+K03935+K03949+K03942+K02134+K03934+K02132+K02137+K02256+K00419+K00234+K03940+K02267+K02152+K00948+K02155+K01633+K02261+K03953+K02144+K02262+K02109+K02148+K02146+K01778+K02136
Pentose phosphate pathway	69	ko00030	Unigene111_ARAawvTARAAPEI-1;Unigene11551_ARAawvTARAAPEI-1;Unigene12086_ARAawvTARAAPEI-1;Unigene12298_ARAawvTARAAPEI-1;Unigene13233_ARAawvTARAAPEI-1;Unigene1445_ARAawvTARAAPEI-1;Unigene1499_ARAawvTARAAPEI-1;Unigene18209_ARAawvTARAAPEI-1;Unigene19153_ARAawvTARAAPEI-1;Unigene22984_ARAawvTARAAPEI-1;Unigene22998_ARAawvTARAAPEI-1;Unigene26077_ARAawvTARAAPEI-1;Unigene26320_ARAawvTARAAPEI-1;Unigene27778_…	K01206+K01057+K00852+K01873+K01623+K01835+K00033+K00616+K00036+K01738+K00615+K00850+K01810+K00948+K00020+K01783+K01807+K03841
Citrate cycle (TCA cycle)	68	ko00020	Unigene1007_ARAawvTARAAPEI-1;Unigene10091_ARAawvTARAAPEI-1;Unigene10444_ARAawvTARAAPEI-1;Unigene1046_ARAawvTARAAPEI-1;Unigene14954_ARAawvTARAAPEI-1;Unigene16360_ARAawvTARAAPEI-1;Unigene18495_ARAawvTARAAPEI-1;Unigene19092_ARAawvTARAAPEI-1;Unigene21216_ARAawvTARAAPEI-1;Unigene25599_ARAawvTARAAPEI-1;Unigene27659_ARAawvTARAAPEI-1;Unigene29193_ARAawvTARAAPEI-1;Unigene29793_ARAawvTARAAPEI-1;Unigene3679…	K00849+K00026+K00030+K00162+K01648+K00627+K01938+K00025+K00031+K00161+K01738+K00759+K01610+K01681+K00234+K00382+K01647+K01900+K01899+K02888+K00164+K01679+K00658
Arginine and proline metabolism	66	ko00330	Unigene11060_ARAawvTARAAPEI-1;Unigene12161_ARAawvTARAAPEI-1;Unigene13006_ARAawvTARAAPEI-1;Unigene13943_ARAawvTARAAPEI-1;Unigene14051_ARAawvTARAAPEI-1;Unigene16241_ARAawvTARAAPEI-1;Unigene16434_ARAawvTARAAPEI-1;Unigene17872_ARAawvTARAAPEI-1;Unigene18105_ARAawvTARAAPEI-1;Unigene18763_ARAawvTARAAPEI-1;Unigene31584_ARAawvTARAAPEI-1;Unigene34709_ARAawvTARAAPEI-1;Unigene35965_ARAawvTARAAPEI-1;Unigene37…	K01755+K00286+K01438+K00128+K01840+K15923+K12657+K07407+K01875+K14085+K00797+K00294+K01255+K01915+K00145+K01476+K01586+K01079+K00472+K12251+K14677+K00819+K00818+K14454+K00930+K01883+K01259+K01940+K00611+K00261+K00811
Glycine, serine and threonine metabolism	65	ko00260	Unigene11979_ARAawvTARAAPEI-1;Unigene12161_ARAawvTARAAPEI-1;Unigene1471_ARAawvTARAAPEI-1;Unigene16030_ARAawvTARAAPEI-1;Unigene17198_ARAawvTARAAPEI-1;Unigene19388_ARAawvTARAAPEI-1;Unigene23129_ARAawvTARAAPEI-1;Unigene31663_ARAawvTARAAPEI-1;Unigene3318_ARAawvTARAAPEI-1;Unigene34709_ARAawvTARAAPEI-1;Unigene35983_ARAawvTARAAPEI-1;Unigene36645_ARAawvTARAAPEI-1;Unigene37689_ARAawvTARAAPEI-1;Unigene3858…	K00058+K00286+K00281+K00827+K00872+K00130+K00600+K00276+K01695+K14085+K15919+K15633+K00001+K00847+K00306+K01738+K01079+K01733+K00605+K00382+K14272+K12524+K00658+K00831+K00928+K01754
Huntington's disease	65	ko05016	Unigene10431_ARAawvTARAAPEI-1;Unigene11717_ARAawvTARAAPEI-1;Unigene11787_ARAawvTARAAPEI-1;Unigene11795_ARAawvTARAAPEI-1;Unigene13593_ARAawvTARAAPEI-1;Unigene13608_ARAawvTARAAPEI-1;Unigene14878_ARAawvTARAAPEI-1;Unigene15913_ARAawvTARAAPEI-1;Unigene24582_ARAawvTARAAPEI-1;Unigene27911_ARAawvTARAAPEI-1;Unigene29260_ARAawvTARAAPEI-1;Unigene32383_ARAawvTARAAPEI-1;Unigene33261_ARAawvTARAAPEI-1;Unigene36…	K04646+K11824+K02265+K02133+K11353+K03946+K03943+K00413+K15040+K05863+K00432+K04565+K03935+K03949+K03942+K02134+K03934+K02132+K02137+K02256+K08738+K00419+K00234+K03940+K02267+K02261+K03953+K04564+K02262+K02136
Tyrosine metabolism	64	ko00350	Unigene1324_ARAawvTARAAPEI-1;Unigene18236_ARAawvTARAAPEI-1;Unigene18461_ARAawvTARAAPEI-1;Unigene18824_ARAawvTARAAPEI-1;Unigene19083_ARAawvTARAAPEI-1;Unigene19119_ARAawvTARAAPEI-1;Unigene19383_ARAawvTARAAPEI-1;Unigene19507_ARAawvTARAAPEI-1;Unigene2103_ARAawvTARAAPEI-1;Unigene22078_ARAawvTARAAPEI-1;Unigene25929_ARAawvTARAAPEI-1;Unigene27007_ARAawvTARAAPEI-1;Unigene31663_ARAawvTARAAPEI-1;Unigene3328…	K00121+K00131+K00344+K00924+K15849+K00002+K00422+K00276+K00800+K00001+K00963+K07253+K01555+K00605+K00135+K14454+K00831+K00811
Alanine, aspartate and glutamate metabolism	63	ko00250	Unigene1003_ARAawvTARAAPEI-1;Unigene11060_ARAawvTARAAPEI-1;Unigene111_ARAawvTARAAPEI-1;Unigene12086_ARAawvTARAAPEI-1;Unigene13385_ARAawvTARAAPEI-1;Unigene13701_ARAawvTARAAPEI-1;Unigene14705_ARAawvTARAAPEI-1;Unigene1499_ARAawvTARAAPEI-1;Unigene16030_ARAawvTARAAPEI-1;Unigene16342_ARAawvTARAAPEI-1;Unigene17368_ARAawvTARAAPEI-1;Unigene18236_ARAawvTARAAPEI-1;Unigene19153_ARAawvTARAAPEI-1;Unigene20874_…	K01939+K01755+K01206+K01955+K00264+K00854+K00827+K00131+K01956+K00814+K01953+K01736+K01805+K00294+K01915+K00135+K02863+K14272+K13566+K14454+K00764+K01940+K01580+K00261+K00811
Spliceosome	61	ko03040	Unigene12337_ARAawvTARAAPEI-1;Unigene12373_ARAawvTARAAPEI-1;Unigene14910_ARAawvTARAAPEI-1;Unigene16231_ARAawvTARAAPEI-1;Unigene17370_ARAawvTARAAPEI-1;Unigene18576_ARAawvTARAAPEI-1;Unigene20501_ARAawvTARAAPEI-1;Unigene21422_ARAawvTARAAPEI-1;Unigene22242_ARAawvTARAAPEI-1;Unigene23131_ARAawvTARAAPEI-1;Unigene28100_ARAawvTARAAPEI-1;Unigene29098_ARAawvTARAAPEI-1;Unigene47471_ARAawvTARAAPEI-1;Unigene52…	K12662+K12825+K12741+K12820+K12830+K12843+K03283+K11099+K12875+K11086+K12896+K12842+K12890+K12837+K09567+K12812+K12852+K11087+K12733+K12877+K11094+K10599+K12876+K12845+K11088+K12831+K12881+K12856+K12886+K12828+K12823
Methane metabolism	60	ko00680	Unigene11979_ARAawvTARAAPEI-1;Unigene12161_ARAawvTARAAPEI-1;Unigene1324_ARAawvTARAAPEI-1;Unigene13647_ARAawvTARAAPEI-1;Unigene14702_ARAawvTARAAPEI-1;Unigene17975_ARAawvTARAAPEI-1;Unigene18281_ARAawvTARAAPEI-1;Unigene18747_ARAawvTARAAPEI-1;Unigene23129_ARAawvTARAAPEI-1;Unigene23901_ARAawvTARAAPEI-1;Unigene25394_ARAawvTARAAPEI-1;Unigene36645_ARAawvTARAAPEI-1;Unigene37689_ARAawvTARAAPEI-1;Unigene385…	K00058+K00286+K00121+K01749+K00863+K01595+K00600+K01689+K15633+K03781+K00297+K00850+K01079+K00765+K01633+K01647+K00818+K00122+K01070+K03841+K00831
Epstein-Barr virus infection	59	ko05169	Unigene10909_ARAawvTARAAPEI-1;Unigene11209_ARAawvTARAAPEI-1;Unigene12752_ARAawvTARAAPEI-1;Unigene13998_ARAawvTARAAPEI-1;Unigene19433_ARAawvTARAAPEI-1;Unigene19711_ARAawvTARAAPEI-1;Unigene20501_ARAawvTARAAPEI-1;Unigene22242_ARAawvTARAAPEI-1;Unigene23131_ARAawvTARAAPEI-1;Unigene27980_ARAawvTARAAPEI-1;Unigene28100_ARAawvTARAAPEI-1;Unigene38149_ARAawvTARAAPEI-1;Unigene41074_ARAawvTARAAPEI-1;Unigene44…	K07936+K04345+K14290+K03036+K15979+K06630+K03283+K03029+K03061+K03027+K03028+K03062+K03030+K03038+K03065+K03066+K03035+K03039+K03031+K03037+K03033+K03063+K03032+K03064
Propanoate metabolism	58	ko00640	Unigene12161_ARAawvTARAAPEI-1;Unigene13015_ARAawvTARAAPEI-1;Unigene13647_ARAawvTARAAPEI-1;Unigene13943_ARAawvTARAAPEI-1;Unigene15617_ARAawvTARAAPEI-1;Unigene16434_ARAawvTARAAPEI-1;Unigene16885_ARAawvTARAAPEI-1;Unigene17780_ARAawvTARAAPEI-1;Unigene18276_ARAawvTARAAPEI-1;Unigene18747_ARAawvTARAAPEI-1;Unigene19092_ARAawvTARAAPEI-1;Unigene19169_ARAawvTARAAPEI-1;Unigene19334_ARAawvTARAAPEI-1;Unigene19…	K00286+K01961+K01749+K00128+K11262+K00626+K05605+K01938+K00232+K00059+K00224+K14085+K01963+K00140+K02160+K00818+K02906+K01900+K01899+K01962
Aminoacyl-tRNA biosynthesis	58	ko00970	Unigene1173_ARAawvTARAAPEI-1;Unigene13233_ARAawvTARAAPEI-1;Unigene1336_ARAawvTARAAPEI-1;Unigene14719_ARAawvTARAAPEI-1;Unigene14761_ARAawvTARAAPEI-1;Unigene1662_ARAawvTARAAPEI-1;Unigene16885_ARAawvTARAAPEI-1;Unigene17780_ARAawvTARAAPEI-1;Unigene18287_ARAawvTARAAPEI-1;Unigene18391_ARAawvTARAAPEI-1;Unigene19284_ARAawvTARAAPEI-1;Unigene19322_ARAawvTARAAPEI-1;Unigene21224_ARAawvTARAAPEI-1;Unigene22321…	K01880+K01873+K01869+K01886+K01868+K00626+K01893+K01892+K02434+K01870+K04043+K00033+K01875+K01872+K14977+K01887+K01876+K05349+K02926+K01867+K02433+K01883+K01866+K04567+K01881+K01703+K01890+K01874+K01885+K00794
RNA degradation	57	ko03018	Unigene1145_ARAawvTARAAPEI-1;Unigene19291_ARAawvTARAAPEI-1;Unigene19647_ARAawvTARAAPEI-1;Unigene21224_ARAawvTARAAPEI-1;Unigene22321_ARAawvTARAAPEI-1;Unigene23857_ARAawvTARAAPEI-1;Unigene23901_ARAawvTARAAPEI-1;Unigene23945_ARAawvTARAAPEI-1;Unigene24150_ARAawvTARAAPEI-1;Unigene25394_ARAawvTARAAPEI-1;Unigene27519_ARAawvTARAAPEI-1;Unigene371_ARAawvTARAAPEI-1;Unigene40439_ARAawvTARAAPEI-1;Unigene40727…	K13126+K04077+K04043+K01689+K11600+K12614+K00615+K12373+K12602+K12616+K03681
Fatty acid metabolism	56	ko00071	Unigene1324_ARAawvTARAAPEI-1;Unigene13943_ARAawvTARAAPEI-1;Unigene16434_ARAawvTARAAPEI-1;Unigene16885_ARAawvTARAAPEI-1;Unigene17780_ARAawvTARAAPEI-1;Unigene18461_ARAawvTARAAPEI-1;Unigene19169_ARAawvTARAAPEI-1;Unigene19358_ARAawvTARAAPEI-1;Unigene2103_ARAawvTARAAPEI-1;Unigene27007_ARAawvTARAAPEI-1;Unigene27992_ARAawvTARAAPEI-1;Unigene34709_ARAawvTARAAPEI-1;Unigene40760_ARAawvTARAAPEI-1;Unigene4229…	K00121+K00128+K00626+K00344+K00232+K00002+K07513+K14085+K00001+K00963+K01897+K10527+K00605
Phenylpropanoid biosynthesis	56	ko00940	Unigene13310_ARAawvTARAAPEI-1;Unigene13354_ARAawvTARAAPEI-1;Unigene15005_ARAawvTARAAPEI-1;Unigene15901_ARAawvTARAAPEI-1;Unigene16097_ARAawvTARAAPEI-1;Unigene16335_ARAawvTARAAPEI-1;Unigene18372_ARAawvTARAAPEI-1;Unigene22892_ARAawvTARAAPEI-1;Unigene25364_ARAawvTARAAPEI-1;Unigene26422_ARAawvTARAAPEI-1;Unigene28971_ARAawvTARAAPEI-1;Unigene29639_ARAawvTARAAPEI-1;Unigene29819_ARAawvTARAAPEI-1;Unigene32…	K12355+K01188+K00083+K01904+K00430+K09753+K09756+K09757+K10775+K13066+K13065+K05350+K00487+K05349+K12356+K13068
Glyoxylate and dicarboxylate metabolism	56	ko00630	Unigene10091_ARAawvTARAAPEI-1;Unigene16885_ARAawvTARAAPEI-1;Unigene17780_ARAawvTARAAPEI-1;Unigene19441_ARAawvTARAAPEI-1;Unigene2183_ARAawvTARAAPEI-1;Unigene23129_ARAawvTARAAPEI-1;Unigene35983_ARAawvTARAAPEI-1;Unigene36798_ARAawvTARAAPEI-1;Unigene37913_ARAawvTARAAPEI-1;Unigene38585_ARAawvTARAAPEI-1;Unigene4103_ARAawvTARAAPEI-1;Unigene45499_ARAawvTARAAPEI-1;Unigene45830_ARAawvTARAAPEI-1;Unigene4649…	K00026+K00626+K00284+K01601+K00600+K15919+K00025+K03781+K01091+K01915+K00963+K01681+K01602+K02437+K00765+K01647+K01637+K00122+K14272+K11517
Other glycan degradation	56	ko00511	Unigene1003_ARAawvTARAAPEI-1;Unigene10634_ARAawvTARAAPEI-1;Unigene10796_ARAawvTARAAPEI-1;Unigene111_ARAawvTARAAPEI-1;Unigene11664_ARAawvTARAAPEI-1;Unigene12086_ARAawvTARAAPEI-1;Unigene1499_ARAawvTARAAPEI-1;Unigene16051_ARAawvTARAAPEI-1;Unigene16241_ARAawvTARAAPEI-1;Unigene1651_ARAawvTARAAPEI-1;Unigene18329_ARAawvTARAAPEI-1;Unigene18763_ARAawvTARAAPEI-1;Unigene18879_ARAawvTARAAPEI-1;Unigene19153_A…	K01939+K01126+K01206+K12311+K12309+K15923+K01227+K07407+K00616+K05349+K12373+K00611+K01190+K01191
Proteasome	56	ko03050	Unigene13998_ARAawvTARAAPEI-1;Unigene21816_ARAawvTARAAPEI-1;Unigene27980_ARAawvTARAAPEI-1;Unigene28799_ARAawvTARAAPEI-1;Unigene29457_ARAawvTARAAPEI-1;Unigene30163_ARAawvTARAAPEI-1;Unigene34150_ARAawvTARAAPEI-1;Unigene36843_ARAawvTARAAPEI-1;Unigene37258_ARAawvTARAAPEI-1;Unigene37572_ARAawvTARAAPEI-1;Unigene39679_ARAawvTARAAPEI-1;Unigene46522_ARAawvTARAAPEI-1;Unigene47501_ARAawvTARAAPEI-1;Unigene51…	K03036+K02727+K03029+K02726+K02737+K02734+K02728+K06699+K02739+K02729+K02736+K03061+K03028+K02738+K03062+K03030+K02725+K03038+K03065+K03066+K02735+K02731+K02730+K02732+K03035+K03039+K03031+K03037+K03033+K03063+K03032+K03064
Plant-pathogen interaction	54	ko04626	Unigene1282_ARAawvTARAAPEI-1;Unigene12982_ARAawvTARAAPEI-1;Unigene15783_ARAawvTARAAPEI-1;Unigene1634_ARAawvTARAAPEI-1;Unigene16448_ARAawvTARAAPEI-1;Unigene16899_ARAawvTARAAPEI-1;Unigene17372_ARAawvTARAAPEI-1;Unigene18514_ARAawvTARAAPEI-1;Unigene19324_ARAawvTARAAPEI-1;Unigene19584_ARAawvTARAAPEI-1;Unigene25310_ARAawvTARAAPEI-1;Unigene273_ARAawvTARAAPEI-1;Unigene34528_ARAawvTARAAPEI-1;Unigene38058_…	K13449+K04371+K13448+K04079+K02183+K02358+K04368+K12795+K13420+K09487+K13462+K13417+K13430+K14512+K13416+K13428+K13412+K13473+K13429
Valine, leucine and isoleucine degradation	54	ko00280	Unigene11052_ARAawvTARAAPEI-1;Unigene13943_ARAawvTARAAPEI-1;Unigene16434_ARAawvTARAAPEI-1;Unigene16885_ARAawvTARAAPEI-1;Unigene17780_ARAawvTARAAPEI-1;Unigene18276_ARAawvTARAAPEI-1;Unigene19169_ARAawvTARAAPEI-1;Unigene19358_ARAawvTARAAPEI-1;Unigene22838_ARAawvTARAAPEI-1;Unigene22984_ARAawvTARAAPEI-1;Unigene267_ARAawvTARAAPEI-1;Unigene27992_ARAawvTARAAPEI-1;Unigene34709_ARAawvTARAAPEI-1;Unigene4340…	K00166+K00128+K00626+K05605+K00232+K00826+K00033+K09699+K07513+K14085+K05607+K01738+K00140+K00382+K00020+K01641
Glutathione metabolism	52	ko00480	Unigene11551_ARAawvTARAAPEI-1;Unigene12185_ARAawvTARAAPEI-1;Unigene13233_ARAawvTARAAPEI-1;Unigene19098_ARAawvTARAAPEI-1;Unigene19333_ARAawvTARAAPEI-1;Unigene22984_ARAawvTARAAPEI-1;Unigene26320_ARAawvTARAAPEI-1;Unigene32286_ARAawvTARAAPEI-1;Unigene34896_ARAawvTARAAPEI-1;Unigene34950_ARAawvTARAAPEI-1;Unigene35965_ARAawvTARAAPEI-1;Unigene40959_ARAawvTARAAPEI-1;Unigene41204_ARAawvTARAAPEI-1;Unigene41…	K01057+K01920+K01873+K01919+K10807+K00033+K00036+K00797+K00031+K01469+K00432+K00799+K00215+K00434+K01255+K01476+K01586+K00383+K01256+K00020+K01259
ABC transporters	52	ko02010	Unigene12522_ARAawvTARAAPEI-1;Unigene14051_ARAawvTARAAPEI-1;Unigene14719_ARAawvTARAAPEI-1;Unigene14761_ARAawvTARAAPEI-1;Unigene18495_ARAawvTARAAPEI-1;Unigene18576_ARAawvTARAAPEI-1;Unigene23129_ARAawvTARAAPEI-1;Unigene26432_ARAawvTARAAPEI-1;Unigene3662_ARAawvTARAAPEI-1;Unigene37137_ARAawvTARAAPEI-1;Unigene38585_ARAawvTARAAPEI-1;Unigene39706_ARAawvTARAAPEI-1;Unigene46837_ARAawvTARAAPEI-1;Unigene516…	K00763+K01840+K01869+K01886+K00627+K05681+K00600+K03217+K01649+K01736+K01915+K01466+K02874+K05658+K12373+K01710+K08679+K00382+K01647+K01652+K01866+K00705+K00261+K01653+K01890+K05666
Phagosome	51	ko04145	Unigene10916_ARAawvTARAAPEI-1;Unigene12075_ARAawvTARAAPEI-1;Unigene14149_ARAawvTARAAPEI-1;Unigene17878_ARAawvTARAAPEI-1;Unigene19632_ARAawvTARAAPEI-1;Unigene22140_ARAawvTARAAPEI-1;Unigene24294_ARAawvTARAAPEI-1;Unigene27831_ARAawvTARAAPEI-1;Unigene28980_ARAawvTARAAPEI-1;Unigene30385_ARAawvTARAAPEI-1;Unigene31172_ARAawvTARAAPEI-1;Unigene35874_ARAawvTARAAPEI-1;Unigene41781_ARAawvTARAAPEI-1;Unigene47…	K02147+K02154+K05692+K07897+K07375+K02145+K08057+K02150+K07342+K01365+K07374+K10956+K09481+K02152+K08054+K02155+K02144+K02148+K08517+K02146
Parkinson's disease	51	ko05012	Unigene15913_ARAawvTARAAPEI-1;Unigene24582_ARAawvTARAAPEI-1;Unigene29260_ARAawvTARAAPEI-1;Unigene32383_ARAawvTARAAPEI-1;Unigene33261_ARAawvTARAAPEI-1;Unigene3690_ARAawvTARAAPEI-1;Unigene36_ARAawvTARAAPEI-1;Unigene38693_ARAawvTARAAPEI-1;Unigene40388_ARAawvTARAAPEI-1;Unigene46528_ARAawvTARAAPEI-1;Unigene47727_ARAawvTARAAPEI-1;Unigene49601_ARAawvTARAAPEI-1;Unigene50682_ARAawvTARAAPEI-1;Unigene51225_…	K02265+K02133+K11353+K03946+K03943+K00413+K15040+K05863+K03178+K03935+K03949+K03942+K02134+K03934+K02132+K02137+K02256+K08738+K00419+K00234+K03940+K02267+K10575+K02261+K03953+K02262+K02136
Two-component system	51	ko02020	Unigene11060_ARAawvTARAAPEI-1;Unigene12161_ARAawvTARAAPEI-1;Unigene13099_ARAawvTARAAPEI-1;Unigene13354_ARAawvTARAAPEI-1;Unigene13943_ARAawvTARAAPEI-1;Unigene14703_ARAawvTARAAPEI-1;Unigene16335_ARAawvTARAAPEI-1;Unigene16434_ARAawvTARAAPEI-1;Unigene16885_ARAawvTARAAPEI-1;Unigene17780_ARAawvTARAAPEI-1;Unigene18495_ARAawvTARAAPEI-1;Unigene21224_ARAawvTARAAPEI-1;Unigene22321_ARAawvTARAAPEI-1;Unigene22…	K01755+K00286+K00384+K01188+K00128+K02965+K00626+K00627+K04043+K00413+K02083+K00031+K00432+K01915+K00145+K08738+K00765+K01070+K00930+K01885
Legionellosis	50	ko05134	Unigene14022_ARAawvTARAAPEI-1;Unigene18982_ARAawvTARAAPEI-1;Unigene19291_ARAawvTARAAPEI-1;Unigene20501_ARAawvTARAAPEI-1;Unigene21445_ARAawvTARAAPEI-1;Unigene22242_ARAawvTARAAPEI-1;Unigene23131_ARAawvTARAAPEI-1;Unigene23945_ARAawvTARAAPEI-1;Unigene24150_ARAawvTARAAPEI-1;Unigene27519_ARAawvTARAAPEI-1;Unigene28100_ARAawvTARAAPEI-1;Unigene39630_ARAawvTARAAPEI-1;Unigene40389_ARAawvTARAAPEI-1;Unigene40…	K13525+K07953+K04077+K03283+K03233+K03231+K07874+K08738+K08517
Ascorbate and aldarate metabolism	50	ko00053	Unigene11551_ARAawvTARAAPEI-1;Unigene12432_ARAawvTARAAPEI-1;Unigene13943_ARAawvTARAAPEI-1;Unigene16434_ARAawvTARAAPEI-1;Unigene19366_ARAawvTARAAPEI-1;Unigene22477_ARAawvTARAAPEI-1;Unigene2886_ARAawvTARAAPEI-1;Unigene34709_ARAawvTARAAPEI-1;Unigene40927_ARAawvTARAAPEI-1;Unigene40959_ARAawvTARAAPEI-1;Unigene46909_ARAawvTARAAPEI-1;Unigene48024_ARAawvTARAAPEI-1;Unigene48881_ARAawvTARAAPEI-1;Unigene491…	K01057+K00423+K00128+K08232+K14085+K10047+K00012+K00434+K10046+K00064
Cysteine and methionine metabolism	48	ko00270	Unigene11134_ARAawvTARAAPEI-1;Unigene12230_ARAawvTARAAPEI-1;Unigene1445_ARAawvTARAAPEI-1;Unigene14816_ARAawvTARAAPEI-1;Unigene35965_ARAawvTARAAPEI-1;Unigene39413_ARAawvTARAAPEI-1;Unigene40441_ARAawvTARAAPEI-1;Unigene44387_ARAawvTARAAPEI-1;Unigene46421_ARAawvTARAAPEI-1;Unigene49345_ARAawvTARAAPEI-1;Unigene49844_ARAawvTARAAPEI-1;Unigene50440_ARAawvTARAAPEI-1;Unigene50576_ARAawvTARAAPEI-1;Unigene535…	K08963+K00899+K01623+K00549+K00797+K08967+K05933+K01251+K01738+K00759+K13034+K01244+K00789+K00382+K16054+K14454+K00547+K01933+K01011+K12524+K00811+K00928+K01754
Mismatch repair	47	ko03430	Unigene11578_ARAawvTARAAPEI-1;Unigene14703_ARAawvTARAAPEI-1;Unigene14816_ARAawvTARAAPEI-1;Unigene19291_ARAawvTARAAPEI-1;Unigene19334_ARAawvTARAAPEI-1;Unigene20360_ARAawvTARAAPEI-1;Unigene23945_ARAawvTARAAPEI-1;Unigene24150_ARAawvTARAAPEI-1;Unigene27519_ARAawvTARAAPEI-1;Unigene39413_ARAawvTARAAPEI-1;Unigene40439_ARAawvTARAAPEI-1;Unigene40441_ARAawvTARAAPEI-1;Unigene40727_ARAawvTARAAPEI-1;Unigene41…	K07466+K02965+K00549+K04077+K00059+K04802+K00012+K03111+K01710+K10739+K10740+K10754+K12524+K04567+K01703
Alzheimer's disease	46	ko05010	Unigene12982_ARAawvTARAAPEI-1;Unigene15913_ARAawvTARAAPEI-1;Unigene16448_ARAawvTARAAPEI-1;Unigene22355_ARAawvTARAAPEI-1;Unigene24582_ARAawvTARAAPEI-1;Unigene29260_ARAawvTARAAPEI-1;Unigene32383_ARAawvTARAAPEI-1;Unigene33261_ARAawvTARAAPEI-1;Unigene3690_ARAawvTARAAPEI-1;Unigene46528_ARAawvTARAAPEI-1;Unigene49601_ARAawvTARAAPEI-1;Unigene50682_ARAawvTARAAPEI-1;Unigene51225_ARAawvTARAAPEI-1;Unigene517…	K04371+K02265+K02183+K06268+K00134+K02133+K11353+K03946+K03943+K00413+K03935+K03949+K03942+K02134+K06170+K03934+K02132+K02137+K02256+K08738+K00419+K00234+K03940+K02267+K02261+K03953+K02262+K02136+K01408+K06171
Antigen processing and presentation	46	ko04612	Unigene1634_ARAawvTARAAPEI-1;Unigene19584_ARAawvTARAAPEI-1;Unigene20501_ARAawvTARAAPEI-1;Unigene20834_ARAawvTARAAPEI-1;Unigene22242_ARAawvTARAAPEI-1;Unigene23131_ARAawvTARAAPEI-1;Unigene24294_ARAawvTARAAPEI-1;Unigene25310_ARAawvTARAAPEI-1;Unigene27440_ARAawvTARAAPEI-1;Unigene28100_ARAawvTARAAPEI-1;Unigene30385_ARAawvTARAAPEI-1;Unigene31838_ARAawvTARAAPEI-1;Unigene34528_ARAawvTARAAPEI-1;Unigene417…	K04079+K03283+K09490+K08057+K09489+K01365+K08054+K08059
Phenylalanine, tyrosine and tryptophan biosynthesis	45	ko00400	Unigene11284_ARAawvTARAAPEI-1;Unigene1445_ARAawvTARAAPEI-1;Unigene1672_ARAawvTARAAPEI-1;Unigene19507_ARAawvTARAAPEI-1;Unigene27783_ARAawvTARAAPEI-1;Unigene29765_ARAawvTARAAPEI-1;Unigene3318_ARAawvTARAAPEI-1;Unigene33281_ARAawvTARAAPEI-1;Unigene39706_ARAawvTARAAPEI-1;Unigene40629_ARAawvTARAAPEI-1;Unigene44936_ARAawvTARAAPEI-1;Unigene46394_ARAawvTARAAPEI-1;Unigene49844_ARAawvTARAAPEI-1;Unigene50576…	K13832+K01623+K15849+K01626+K02112+K01695+K00800+K01736+K05359+K01681+K14454+K01190+K01735+K00811+K04487
Endocytosis	45	ko04144	Unigene10431_ARAawvTARAAPEI-1;Unigene11717_ARAawvTARAAPEI-1;Unigene11787_ARAawvTARAAPEI-1;Unigene11795_ARAawvTARAAPEI-1;Unigene13485_ARAawvTARAAPEI-1;Unigene13593_ARAawvTARAAPEI-1;Unigene13608_ARAawvTARAAPEI-1;Unigene14259_ARAawvTARAAPEI-1;Unigene14878_ARAawvTARAAPEI-1;Unigene14931_ARAawvTARAAPEI-1;Unigene17323_ARAawvTARAAPEI-1;Unigene17878_ARAawvTARAAPEI-1;Unigene19184_ARAawvTARAAPEI-1;Unigene20…	K04646+K11824+K01528+K07897+K12200+K03283+K01115+K11247+K12493+K12486
mRNA surveillance pathway	45	ko03015	Unigene1145_ARAawvTARAAPEI-1;Unigene14703_ARAawvTARAAPEI-1;Unigene14910_ARAawvTARAAPEI-1;Unigene1629_ARAawvTARAAPEI-1;Unigene18312_ARAawvTARAAPEI-1;Unigene19540_ARAawvTARAAPEI-1;Unigene19647_ARAawvTARAAPEI-1;Unigene23857_ARAawvTARAAPEI-1;Unigene2895_ARAawvTARAAPEI-1;Unigene29098_ARAawvTARAAPEI-1;Unigene45350_ARAawvTARAAPEI-1;Unigene47123_ARAawvTARAAPEI-1;Unigene49364_ARAawvTARAAPEI-1;Unigene49599…	K13126+K14411+K03456+K03267+K12875+K12812+K14396+K12877+K12876+K12881+K04382+K03265
Synaptic vesicle cycle	44	ko04721	Unigene10431_ARAawvTARAAPEI-1;Unigene10916_ARAawvTARAAPEI-1;Unigene11717_ARAawvTARAAPEI-1;Unigene11787_ARAawvTARAAPEI-1;Unigene11795_ARAawvTARAAPEI-1;Unigene12075_ARAawvTARAAPEI-1;Unigene13485_ARAawvTARAAPEI-1;Unigene13593_ARAawvTARAAPEI-1;Unigene13608_ARAawvTARAAPEI-1;Unigene14259_ARAawvTARAAPEI-1;Unigene14878_ARAawvTARAAPEI-1;Unigene14931_ARAawvTARAAPEI-1;Unigene17323_ARAawvTARAAPEI-1;Unigene22…	K04646+K02147+K11824+K02154+K01528+K02145+K02150+K06027+K15015+K08486+K02152+K02155+K02144+K15296+K02148+K02146
Pentose and glucuronate interconversions	44	ko00040	Unigene12933_ARAawvTARAAPEI-1;Unigene13943_ARAawvTARAAPEI-1;Unigene14705_ARAawvTARAAPEI-1;Unigene15192_ARAawvTARAAPEI-1;Unigene16434_ARAawvTARAAPEI-1;Unigene17218_ARAawvTARAAPEI-1;Unigene17333_ARAawvTARAAPEI-1;Unigene18179_ARAawvTARAAPEI-1;Unigene2103_ARAawvTARAAPEI-1;Unigene30618_ARAawvTARAAPEI-1;Unigene41182_ARAawvTARAAPEI-1;Unigene41480_ARAawvTARAAPEI-1;Unigene42298_ARAawvTARAAPEI-1;Unigene442…	K01792+K00128+K00854+K01051+K01184+K00011+K01805+K00001+K00012+K00963+K01783
Butanoate metabolism	43	ko00650	Unigene1046_ARAawvTARAAPEI-1;Unigene11979_ARAawvTARAAPEI-1;Unigene16885_ARAawvTARAAPEI-1;Unigene17780_ARAawvTARAAPEI-1;Unigene18236_ARAawvTARAAPEI-1;Unigene25599_ARAawvTARAAPEI-1;Unigene29793_ARAawvTARAAPEI-1;Unigene37689_ARAawvTARAAPEI-1;Unigene42940_ARAawvTARAAPEI-1;Unigene45499_ARAawvTARAAPEI-1;Unigene47193_ARAawvTARAAPEI-1;Unigene49368_ARAawvTARAAPEI-1;Unigene50517_ARAawvTARAAPEI-1;Unigene520…	K00162+K00058+K00626+K00131+K00161+K01963+K00759+K00963+K00074+K00135+K01641+K02906+K01652+K01580+K01653
DNA replication	43	ko03030	Unigene10478_ARAawvTARAAPEI-1;Unigene11578_ARAawvTARAAPEI-1;Unigene13571_ARAawvTARAAPEI-1;Unigene14816_ARAawvTARAAPEI-1;Unigene19291_ARAawvTARAAPEI-1;Unigene20360_ARAawvTARAAPEI-1;Unigene23945_ARAawvTARAAPEI-1;Unigene24150_ARAawvTARAAPEI-1;Unigene27519_ARAawvTARAAPEI-1;Unigene39413_ARAawvTARAAPEI-1;Unigene40439_ARAawvTARAAPEI-1;Unigene40441_ARAawvTARAAPEI-1;Unigene40727_ARAawvTARAAPEI-1;Unigene41…	K02541+K07466+K02212+K00549+K04077+K04802+K02685+K00012+K03111+K01710+K10739+K10740+K02210+K01883+K10754+K12524
Galactose metabolism	41	ko00052	Unigene1007_ARAawvTARAAPEI-1;Unigene10297_ARAawvTARAAPEI-1;Unigene11060_ARAawvTARAAPEI-1;Unigene16051_ARAawvTARAAPEI-1;Unigene18209_ARAawvTARAAPEI-1;Unigene18763_ARAawvTARAAPEI-1;Unigene18879_ARAawvTARAAPEI-1;Unigene19396_ARAawvTARAAPEI-1;Unigene2103_ARAawvTARAAPEI-1;Unigene26879_ARAawvTARAAPEI-1;Unigene43035_ARAawvTARAAPEI-1;Unigene48967_ARAawvTARAAPEI-1;Unigene53521_ARAawvTARAAPEI-1;Unigene5577…	K00849+K06617+K01755+K12309+K01835+K07407+K00011+K01193+K01187+K00963+K00850+K00844+K01190+K01191
Chloroalkane and chloroalkene degradation	40	ko00625	Unigene1003_ARAawvTARAAPEI-1;Unigene11979_ARAawvTARAAPEI-1;Unigene1324_ARAawvTARAAPEI-1;Unigene13943_ARAawvTARAAPEI-1;Unigene16434_ARAawvTARAAPEI-1;Unigene18461_ARAawvTARAAPEI-1;Unigene2103_ARAawvTARAAPEI-1;Unigene27007_ARAawvTARAAPEI-1;Unigene37689_ARAawvTARAAPEI-1;Unigene40760_ARAawvTARAAPEI-1;Unigene42298_ARAawvTARAAPEI-1;Unigene44238_ARAawvTARAAPEI-1;Unigene48868_ARAawvTARAAPEI-1;Unigene50150…	K01939+K00058+K00121+K00128+K00344+K00002+K00001+K00963+K00605+K00120
Homologous recombination	37	ko03440	Unigene11578_ARAawvTARAAPEI-1;Unigene14816_ARAawvTARAAPEI-1;Unigene17198_ARAawvTARAAPEI-1;Unigene17512_ARAawvTARAAPEI-1;Unigene19334_ARAawvTARAAPEI-1;Unigene27337_ARAawvTARAAPEI-1;Unigene28231_ARAawvTARAAPEI-1;Unigene3196_ARAawvTARAAPEI-1;Unigene39413_ARAawvTARAAPEI-1;Unigene40441_ARAawvTARAAPEI-1;Unigene44387_ARAawvTARAAPEI-1;Unigene46419_ARAawvTARAAPEI-1;Unigene48881_ARAawvTARAAPEI-1;Unigene492…	K07466+K00549+K00872+K01945+K00059+K01785+K06215+K00012+K01091+K03111+K01710+K10739+K10740+K12524
Influenza A	37	ko05164	Unigene12752_ARAawvTARAAPEI-1;Unigene12982_ARAawvTARAAPEI-1;Unigene14149_ARAawvTARAAPEI-1;Unigene17372_ARAawvTARAAPEI-1;Unigene20501_ARAawvTARAAPEI-1;Unigene22242_ARAawvTARAAPEI-1;Unigene23131_ARAawvTARAAPEI-1;Unigene27831_ARAawvTARAAPEI-1;Unigene28100_ARAawvTARAAPEI-1;Unigene35874_ARAawvTARAAPEI-1;Unigene40388_ARAawvTARAAPEI-1;Unigene52519_ARAawvTARAAPEI-1;Unigene55646_ARAawvTARAAPEI-1;Unigene56…	K14290+K04371+K05692+K04368+K03283+K05863+K00787+K04733+K08738+K12812+K14396+K03237
Pathogenic Escherichia coli infection	36	ko05130	Unigene14149_ARAawvTARAAPEI-1;Unigene14703_ARAawvTARAAPEI-1;Unigene19632_ARAawvTARAAPEI-1;Unigene19711_ARAawvTARAAPEI-1;Unigene27831_ARAawvTARAAPEI-1;Unigene35874_ARAawvTARAAPEI-1;Unigene38149_ARAawvTARAAPEI-1;Unigene41074_ARAawvTARAAPEI-1;Unigene44403_ARAawvTARAAPEI-1;Unigene44716_ARAawvTARAAPEI-1;Unigene47123_ARAawvTARAAPEI-1;Unigene48896_ARAawvTARAAPEI-1;Unigene50104_ARAawvTARAAPEI-1;Unigene52…	K05692+K11294+K07375+K06630+K07374
Cyanoamino acid metabolism	35	ko00460	Unigene12915_ARAawvTARAAPEI-1;Unigene13354_ARAawvTARAAPEI-1;Unigene14719_ARAawvTARAAPEI-1;Unigene16335_ARAawvTARAAPEI-1;Unigene20874_ARAawvTARAAPEI-1;Unigene22892_ARAawvTARAAPEI-1;Unigene23129_ARAawvTARAAPEI-1;Unigene23757_ARAawvTARAAPEI-1;Unigene38036_ARAawvTARAAPEI-1;Unigene38585_ARAawvTARAAPEI-1;Unigene45824_ARAawvTARAAPEI-1;Unigene46837_ARAawvTARAAPEI-1;Unigene47188_ARAawvTARAAPEI-1;Unigene51…	K08249+K01188+K01869+K01956+K00600+K13030+K05350+K13034+K05349+K13035+K01191
Plant hormone signal transduction	34	ko04075	Unigene10958_ARAawvTARAAPEI-1;Unigene11606_ARAawvTARAAPEI-1;Unigene1282_ARAawvTARAAPEI-1;Unigene13731_ARAawvTARAAPEI-1;Unigene15007_ARAawvTARAAPEI-1;Unigene17371_ARAawvTARAAPEI-1;Unigene18824_ARAawvTARAAPEI-1;Unigene1929_ARAawvTARAAPEI-1;Unigene19482_ARAawvTARAAPEI-1;Unigene3574_ARAawvTARAAPEI-1;Unigene38058_ARAawvTARAAPEI-1;Unigene46202_ARAawvTARAAPEI-1;Unigene48185_ARAawvTARAAPEI-1;Unigene53724…	K14489+K14510+K13449+K14496+K13415+K14493+K14490+K14498+K14486+K14501+K14512+K13416+K14485
Phenylalanine metabolism	34	ko00360	Unigene15901_ARAawvTARAAPEI-1;Unigene18372_ARAawvTARAAPEI-1;Unigene19507_ARAawvTARAAPEI-1;Unigene26422_ARAawvTARAAPEI-1;Unigene28971_ARAawvTARAAPEI-1;Unigene31663_ARAawvTARAAPEI-1;Unigene32261_ARAawvTARAAPEI-1;Unigene42563_ARAawvTARAAPEI-1;Unigene46836_ARAawvTARAAPEI-1;Unigene48043_ARAawvTARAAPEI-1;Unigene51303_ARAawvTARAAPEI-1;Unigene54700_ARAawvTARAAPEI-1;Unigene55350_ARAawvTARAAPEI-1;Unigene57…	K01904+K00430+K15849+K00276+K10775+K07253+K00487+K00074+K14454+K00811
Prion diseases	34	ko05020	Unigene11209_ARAawvTARAAPEI-1;Unigene11260_ARAawvTARAAPEI-1;Unigene12982_ARAawvTARAAPEI-1;Unigene13563_ARAawvTARAAPEI-1;Unigene16052_ARAawvTARAAPEI-1;Unigene17372_ARAawvTARAAPEI-1;Unigene18627_ARAawvTARAAPEI-1;Unigene20501_ARAawvTARAAPEI-1;Unigene20834_ARAawvTARAAPEI-1;Unigene22242_ARAawvTARAAPEI-1;Unigene23131_ARAawvTARAAPEI-1;Unigene27440_ARAawvTARAAPEI-1;Unigene28100_ARAawvTARAAPEI-1;Unigene46…	K04345+K09553+K04371+K04368+K03283+K09490+K04565
Carbon fixation pathways in prokaryotes	34	ko00720	Unigene13015_ARAawvTARAAPEI-1;Unigene16885_ARAawvTARAAPEI-1;Unigene17780_ARAawvTARAAPEI-1;Unigene18281_ARAawvTARAAPEI-1;Unigene19092_ARAawvTARAAPEI-1;Unigene29193_ARAawvTARAAPEI-1;Unigene41204_ARAawvTARAAPEI-1;Unigene4245_ARAawvTARAAPEI-1;Unigene45070_ARAawvTARAAPEI-1;Unigene45499_ARAawvTARAAPEI-1;Unigene47193_ARAawvTARAAPEI-1;Unigene47467_ARAawvTARAAPEI-1;Unigene50589_ARAawvTARAAPEI-1;Unigene520…	K01961+K00626+K01595+K01938+K00031+K00297+K01963+K01681+K02160+K01679+K01962
Tuberculosis	33	ko05152	Unigene12075_ARAawvTARAAPEI-1;Unigene12982_ARAawvTARAAPEI-1;Unigene16448_ARAawvTARAAPEI-1;Unigene17878_ARAawvTARAAPEI-1;Unigene19291_ARAawvTARAAPEI-1;Unigene21224_ARAawvTARAAPEI-1;Unigene22321_ARAawvTARAAPEI-1;Unigene23945_ARAawvTARAAPEI-1;Unigene24150_ARAawvTARAAPEI-1;Unigene27519_ARAawvTARAAPEI-1;Unigene29123_ARAawvTARAAPEI-1;Unigene40439_ARAawvTARAAPEI-1;Unigene40727_ARAawvTARAAPEI-1;Unigene41…	K02154+K04371+K02183+K06268+K07897+K04077+K04043+K01078+K04733+K08738+K02155+K02144+K02146
Peroxisome	32	ko04146	Unigene1497_ARAawvTARAAPEI-1;Unigene19169_ARAawvTARAAPEI-1;Unigene19358_ARAawvTARAAPEI-1;Unigene27992_ARAawvTARAAPEI-1;Unigene4103_ARAawvTARAAPEI-1;Unigene41204_ARAawvTARAAPEI-1;Unigene43404_ARAawvTARAAPEI-1;Unigene44804_ARAawvTARAAPEI-1;Unigene45830_ARAawvTARAAPEI-1;Unigene46115_ARAawvTARAAPEI-1;Unigene50953_ARAawvTARAAPEI-1;Unigene52968_ARAawvTARAAPEI-1;Unigene53763_ARAawvTARAAPEI-1;Unigene6230…	K12261+K00232+K07513+K03781+K00031+K04565+K00306+K11187+K01897+K13343+K13348+K13237+K04564+K11517
beta-Alanine metabolism	32	ko00410	Unigene13943_ARAawvTARAAPEI-1;Unigene16434_ARAawvTARAAPEI-1;Unigene18276_ARAawvTARAAPEI-1;Unigene19169_ARAawvTARAAPEI-1;Unigene19358_ARAawvTARAAPEI-1;Unigene22616_ARAawvTARAAPEI-1;Unigene31663_ARAawvTARAAPEI-1;Unigene34709_ARAawvTARAAPEI-1;Unigene35965_ARAawvTARAAPEI-1;Unigene44474_ARAawvTARAAPEI-1;Unigene44804_ARAawvTARAAPEI-1;Unigene51592_ARAawvTARAAPEI-1;Unigene57812_ARAawvTARAAPEI-1;Unigene61…	K00128+K05605+K00232+K00207+K00276+K14085+K00797+K00140+K01464+K01580
Glycerolipid metabolism	31	ko00561	Unigene13943_ARAawvTARAAPEI-1;Unigene14702_ARAawvTARAAPEI-1;Unigene16434_ARAawvTARAAPEI-1;Unigene16743_ARAawvTARAAPEI-1;Unigene17975_ARAawvTARAAPEI-1;Unigene18763_ARAawvTARAAPEI-1;Unigene2103_ARAawvTARAAPEI-1;Unigene34709_ARAawvTARAAPEI-1;Unigene42298_ARAawvTARAAPEI-1;Unigene44238_ARAawvTARAAPEI-1;Unigene50150_ARAawvTARAAPEI-1;Unigene51592_ARAawvTARAAPEI-1;Unigene53521_ARAawvTARAAPEI-1;Unigene578…	K00128+K00863+K00679+K07407+K00011+K00002+K14085+K00001+K01058+K06118+K01191
Protein export	30	ko03060	Unigene13385_ARAawvTARAAPEI-1;Unigene17368_ARAawvTARAAPEI-1;Unigene20834_ARAawvTARAAPEI-1;Unigene20874_ARAawvTARAAPEI-1;Unigene26432_ARAawvTARAAPEI-1;Unigene27440_ARAawvTARAAPEI-1;Unigene30263_ARAawvTARAAPEI-1;Unigene31172_ARAawvTARAAPEI-1;Unigene41275_ARAawvTARAAPEI-1;Unigene43885_ARAawvTARAAPEI-1;Unigene45546_ARAawvTARAAPEI-1;Unigene53446_ARAawvTARAAPEI-1;Unigene566_ARAawvTARAAPEI-1;Unigene5822…	K01955+K09490+K01956+K03217+K12947+K07342+K03106+K00052+K00215+K10956+K03108+K09481+K12272+K01704+K12275+K13280+K09540+K01703
HTLV-I infection	30	ko05166	Unigene10909_ARAawvTARAAPEI-1;Unigene11209_ARAawvTARAAPEI-1;Unigene12752_ARAawvTARAAPEI-1;Unigene16448_ARAawvTARAAPEI-1;Unigene20360_ARAawvTARAAPEI-1;Unigene24294_ARAawvTARAAPEI-1;Unigene30385_ARAawvTARAAPEI-1;Unigene36_ARAawvTARAAPEI-1;Unigene38693_ARAawvTARAAPEI-1;Unigene40388_ARAawvTARAAPEI-1;Unigene41781_ARAawvTARAAPEI-1;Unigene43984_ARAawvTARAAPEI-1;Unigene51383_ARAawvTARAAPEI-1;Unigene52519…	K07936+K04345+K14290+K06268+K04802+K08057+K15040+K05863+K00787+K15304+K08054+K15306
Nucleotide excision repair	30	ko03420	Unigene11578_ARAawvTARAAPEI-1;Unigene19291_ARAawvTARAAPEI-1;Unigene20360_ARAawvTARAAPEI-1;Unigene23945_ARAawvTARAAPEI-1;Unigene24150_ARAawvTARAAPEI-1;Unigene27519_ARAawvTARAAPEI-1;Unigene40439_ARAawvTARAAPEI-1;Unigene40727_ARAawvTARAAPEI-1;Unigene41654_ARAawvTARAAPEI-1;Unigene43984_ARAawvTARAAPEI-1;Unigene45167_ARAawvTARAAPEI-1;Unigene46674_ARAawvTARAAPEI-1;Unigene470_ARAawvTARAAPEI-1;Unigene5303…	K07466+K04077+K04802+K10839+K00963+K10739+K10740+K01778+K10754+K10610
Nitrogen metabolism	30	ko00910	Unigene11915_ARAawvTARAAPEI-1;Unigene13701_ARAawvTARAAPEI-1;Unigene16342_ARAawvTARAAPEI-1;Unigene19441_ARAawvTARAAPEI-1;Unigene20874_ARAawvTARAAPEI-1;Unigene36534_ARAawvTARAAPEI-1;Unigene3690_ARAawvTARAAPEI-1;Unigene42298_ARAawvTARAAPEI-1;Unigene44238_ARAawvTARAAPEI-1;Unigene45391_ARAawvTARAAPEI-1;Unigene49876_ARAawvTARAAPEI-1;Unigene50150_ARAawvTARAAPEI-1;Unigene52975_ARAawvTARAAPEI-1;Unigene576…	K03522+K00264+K00284+K01956+K01953+K00413+K00001+K01915+K00940+K00605+K01674+K01778+K00261
Bacterial invasion of epithelial cells	28	ko05100	Unigene10431_ARAawvTARAAPEI-1;Unigene11717_ARAawvTARAAPEI-1;Unigene11795_ARAawvTARAAPEI-1;Unigene13485_ARAawvTARAAPEI-1;Unigene13593_ARAawvTARAAPEI-1;Unigene13608_ARAawvTARAAPEI-1;Unigene14149_ARAawvTARAAPEI-1;Unigene14259_ARAawvTARAAPEI-1;Unigene14878_ARAawvTARAAPEI-1;Unigene14931_ARAawvTARAAPEI-1;Unigene17323_ARAawvTARAAPEI-1;Unigene27831_ARAawvTARAAPEI-1;Unigene27911_ARAawvTARAAPEI-1;Unigene35…	K04646+K01528+K05692+K00940
Vibrio cholerae infection	28	ko05110	Unigene10916_ARAawvTARAAPEI-1;Unigene11209_ARAawvTARAAPEI-1;Unigene12075_ARAawvTARAAPEI-1;Unigene14149_ARAawvTARAAPEI-1;Unigene22140_ARAawvTARAAPEI-1;Unigene27831_ARAawvTARAAPEI-1;Unigene28980_ARAawvTARAAPEI-1;Unigene31172_ARAawvTARAAPEI-1;Unigene35874_ARAawvTARAAPEI-1;Unigene47214_ARAawvTARAAPEI-1;Unigene53446_ARAawvTARAAPEI-1;Unigene57183_ARAawvTARAAPEI-1;Unigene58237_ARAawvTARAAPEI-1;Unigene58…	K02147+K04345+K02154+K05692+K02145+K02150+K07342+K10956+K09481+K02152+K02155+K02144+K02148+K02146
Base excision repair	28	ko03410	Unigene19291_ARAawvTARAAPEI-1;Unigene19334_ARAawvTARAAPEI-1;Unigene20360_ARAawvTARAAPEI-1;Unigene23945_ARAawvTARAAPEI-1;Unigene24150_ARAawvTARAAPEI-1;Unigene27519_ARAawvTARAAPEI-1;Unigene40439_ARAawvTARAAPEI-1;Unigene40727_ARAawvTARAAPEI-1;Unigene41654_ARAawvTARAAPEI-1;Unigene43984_ARAawvTARAAPEI-1;Unigene45167_ARAawvTARAAPEI-1;Unigene46674_ARAawvTARAAPEI-1;Unigene470_ARAawvTARAAPEI-1;Unigene4888…	K04077+K00059+K04802+K00012+K10802+K01874
Terpenoid backbone biosynthesis	28	ko00900	Unigene1429_ARAawvTARAAPEI-1;Unigene16528_ARAawvTARAAPEI-1;Unigene16885_ARAawvTARAAPEI-1;Unigene17780_ARAawvTARAAPEI-1;Unigene17805_ARAawvTARAAPEI-1;Unigene19609_ARAawvTARAAPEI-1;Unigene34827_ARAawvTARAAPEI-1;Unigene41744_ARAawvTARAAPEI-1;Unigene45388_ARAawvTARAAPEI-1;Unigene45499_ARAawvTARAAPEI-1;Unigene47193_ARAawvTARAAPEI-1;Unigene4859_ARAawvTARAAPEI-1;Unigene52020_ARAawvTARAAPEI-1;Unigene5251…	K03526+K00938+K00626+K00919+K00088+K13789+K10960+K00787+K01823+K01641+K01597+K01704+K02863+K05906+K00099
Pathways in cancer	27	ko05200	Unigene12982_ARAawvTARAAPEI-1;Unigene1634_ARAawvTARAAPEI-1;Unigene17372_ARAawvTARAAPEI-1;Unigene19584_ARAawvTARAAPEI-1;Unigene25310_ARAawvTARAAPEI-1;Unigene273_ARAawvTARAAPEI-1;Unigene34528_ARAawvTARAAPEI-1;Unigene43886_ARAawvTARAAPEI-1;Unigene50694_ARAawvTARAAPEI-1;Unigene53955_ARAawvTARAAPEI-1;Unigene59107_ARAawvTARAAPEI-1;Unigene59385_ARAawvTARAAPEI-1;Unigene59482_ARAawvTARAAPEI-1;Unigene60406…	K04371+K04079+K04368+K09487+K00799+K01115+K09291+K08738+K02219+K01110+K01679
Valine, leucine and isoleucine biosynthesis	27	ko00290	Unigene1046_ARAawvTARAAPEI-1;Unigene22838_ARAawvTARAAPEI-1;Unigene25378_ARAawvTARAAPEI-1;Unigene25599_ARAawvTARAAPEI-1;Unigene29793_ARAawvTARAAPEI-1;Unigene3662_ARAawvTARAAPEI-1;Unigene42940_ARAawvTARAAPEI-1;Unigene43885_ARAawvTARAAPEI-1;Unigene50517_ARAawvTARAAPEI-1;Unigene52526_ARAawvTARAAPEI-1;Unigene54953_ARAawvTARAAPEI-1;Unigene565_ARAawvTARAAPEI-1;Unigene57644_ARAawvTARAAPEI-1;Unigene59089_…	K00162+K00826+K00053+K01649+K00161+K00052+K01963+K00759+K01704+K01652+K01687+K01653+K01703+K01754
Ubiquitin mediated proteolysis	27	ko04120	Unigene13730_ARAawvTARAAPEI-1;Unigene16044_ARAawvTARAAPEI-1;Unigene18111_ARAawvTARAAPEI-1;Unigene18118_ARAawvTARAAPEI-1;Unigene18824_ARAawvTARAAPEI-1;Unigene18838_ARAawvTARAAPEI-1;Unigene2673_ARAawvTARAAPEI-1;Unigene29334_ARAawvTARAAPEI-1;Unigene3216_ARAawvTARAAPEI-1;Unigene47727_ARAawvTARAAPEI-1;Unigene49112_ARAawvTARAAPEI-1;Unigene4992_ARAawvTARAAPEI-1;Unigene60114_ARAawvTARAAPEI-1;Unigene63861…	K10597+K10592+K10685+K10590+K10576+K10615+K04649+K03178+K03094+K10599+K10575+K10686+K10610
Naphthalene degradation	27	ko00626	Unigene1324_ARAawvTARAAPEI-1;Unigene18461_ARAawvTARAAPEI-1;Unigene2103_ARAawvTARAAPEI-1;Unigene27007_ARAawvTARAAPEI-1;Unigene40760_ARAawvTARAAPEI-1;Unigene42298_ARAawvTARAAPEI-1;Unigene44238_ARAawvTARAAPEI-1;Unigene48868_ARAawvTARAAPEI-1;Unigene50150_ARAawvTARAAPEI-1;Unigene55779_ARAawvTARAAPEI-1;Unigene55820_ARAawvTARAAPEI-1;Unigene59793_ARAawvTARAAPEI-1;Unigene60507_ARAawvTARAAPEI-1;Unigene6362…	K00121+K00344+K00002+K00001+K00963+K00605+K00120
One carbon pool by folate	27	ko00670	Unigene12522_ARAawvTARAAPEI-1;Unigene19092_ARAawvTARAAPEI-1;Unigene23129_ARAawvTARAAPEI-1;Unigene29193_ARAawvTARAAPEI-1;Unigene38585_ARAawvTARAAPEI-1;Unigene42298_ARAawvTARAAPEI-1;Unigene44238_ARAawvTARAAPEI-1;Unigene45070_ARAawvTARAAPEI-1;Unigene46837_ARAawvTARAAPEI-1;Unigene47467_ARAawvTARAAPEI-1;Unigene50150_ARAawvTARAAPEI-1;Unigene50589_ARAawvTARAAPEI-1;Unigene5162_ARAawvTARAAPEI-1;Unigene557…	K00763+K01938+K00600+K00001+K00297+K00963+K13998+K00605
Fatty acid biosynthesis	26	ko00061	Unigene13015_ARAawvTARAAPEI-1;Unigene15617_ARAawvTARAAPEI-1;Unigene18302_ARAawvTARAAPEI-1;Unigene19334_ARAawvTARAAPEI-1;Unigene19428_ARAawvTARAAPEI-1;Unigene23129_ARAawvTARAAPEI-1;Unigene38585_ARAawvTARAAPEI-1;Unigene4078_ARAawvTARAAPEI-1;Unigene4245_ARAawvTARAAPEI-1;Unigene46837_ARAawvTARAAPEI-1;Unigene5162_ARAawvTARAAPEI-1;Unigene52526_ARAawvTARAAPEI-1;Unigene53129_ARAawvTARAAPEI-1;Unigene5555_…	K01961+K11262+K09458+K00059+K00600+K02372+K01963+K02160+K03921+K00208+K01962
Porphyrin and chlorophyll metabolism	26	ko00860	Unigene13647_ARAawvTARAAPEI-1;Unigene18747_ARAawvTARAAPEI-1;Unigene18929_ARAawvTARAAPEI-1;Unigene3636_ARAawvTARAAPEI-1;Unigene48238_ARAawvTARAAPEI-1;Unigene4859_ARAawvTARAAPEI-1;Unigene52642_ARAawvTARAAPEI-1;Unigene54274_ARAawvTARAAPEI-1;Unigene55905_ARAawvTARAAPEI-1;Unigene63665_ARAawvTARAAPEI-1;Unigene65648_ARAawvTARAAPEI-1;Unigene66404_ARAawvTARAAPEI-1;Unigene66761_ARAawvTARAAPEI-1;Unigene6843…	K01749+K00228+K01845+K03405+K10960+K00218+K01714+K01698+K13544+K01652+K04035+K00231+K01599+K01885
Lysine biosynthesis	25	ko00300	Unigene13006_ARAawvTARAAPEI-1;Unigene18105_ARAawvTARAAPEI-1;Unigene25023_ARAawvTARAAPEI-1;Unigene25390_ARAawvTARAAPEI-1;Unigene27804_ARAawvTARAAPEI-1;Unigene34709_ARAawvTARAAPEI-1;Unigene3662_ARAawvTARAAPEI-1;Unigene45546_ARAawvTARAAPEI-1;Unigene48167_ARAawvTARAAPEI-1;Unigene48930_ARAawvTARAAPEI-1;Unigene54274_ARAawvTARAAPEI-1;Unigene59255_ARAawvTARAAPEI-1;Unigene60680_ARAawvTARAAPEI-1;Unigene617…	K01438+K10206+K14085+K01649+K00215+K01714+K01586+K00383+K01778+K12524+K00928
Insulin signaling pathway	24	ko04910	Unigene10388_ARAawvTARAAPEI-1;Unigene11209_ARAawvTARAAPEI-1;Unigene12982_ARAawvTARAAPEI-1;Unigene15617_ARAawvTARAAPEI-1;Unigene16448_ARAawvTARAAPEI-1;Unigene17372_ARAawvTARAAPEI-1;Unigene19428_ARAawvTARAAPEI-1;Unigene21100_ARAawvTARAAPEI-1;Unigene50625_ARAawvTARAAPEI-1;Unigene50817_ARAawvTARAAPEI-1;Unigene53129_ARAawvTARAAPEI-1;Unigene60884_ARAawvTARAAPEI-1;Unigene61133_ARAawvTARAAPEI-1;Unigene66…	K00688+K04345+K04371+K11262+K02183+K04368+K02991+K00844+K03259+K03841+K07199
Photosynthesis	24	ko00195	Unigene14361_ARAawvTARAAPEI-1;Unigene17046_ARAawvTARAAPEI-1;Unigene17753_ARAawvTARAAPEI-1;Unigene21876_ARAawvTARAAPEI-1;Unigene23732_ARAawvTARAAPEI-1;Unigene26093_ARAawvTARAAPEI-1;Unigene28535_ARAawvTARAAPEI-1;Unigene29765_ARAawvTARAAPEI-1;Unigene379_ARAawvTARAAPEI-1;Unigene38970_ARAawvTARAAPEI-1;Unigene41648_ARAawvTARAAPEI-1;Unigene463_ARAawvTARAAPEI-1;Unigene56838_ARAawvTARAAPEI-1;Unigene56850_…	K02641+K02704+K02705+K02113+K02716+K03541+K02112+K08901+K02717+K02111+K03542+K02639+K08905+K02634+K02703+K02109
Vitamin B6 metabolism	24	ko00750	Unigene1662_ARAawvTARAAPEI-1;Unigene19291_ARAawvTARAAPEI-1;Unigene23945_ARAawvTARAAPEI-1;Unigene24150_ARAawvTARAAPEI-1;Unigene27519_ARAawvTARAAPEI-1;Unigene28231_ARAawvTARAAPEI-1;Unigene29960_ARAawvTARAAPEI-1;Unigene3196_ARAawvTARAAPEI-1;Unigene35781_ARAawvTARAAPEI-1;Unigene40439_ARAawvTARAAPEI-1;Unigene40727_ARAawvTARAAPEI-1;Unigene41654_ARAawvTARAAPEI-1;Unigene45167_ARAawvTARAAPEI-1;Unigene4667…	K01868+K04077+K06215+K05275+K01733+K00831
Flavonoid biosynthesis	23	ko00941	Unigene1292_ARAawvTARAAPEI-1;Unigene13148_ARAawvTARAAPEI-1;Unigene16603_ARAawvTARAAPEI-1;Unigene19539_ARAawvTARAAPEI-1;Unigene21570_ARAawvTARAAPEI-1;Unigene24847_ARAawvTARAAPEI-1;Unigene45628_ARAawvTARAAPEI-1;Unigene56467_ARAawvTARAAPEI-1;Unigene56514_ARAawvTARAAPEI-1;Unigene57149_ARAawvTARAAPEI-1;Unigene57506_ARAawvTARAAPEI-1;Unigene58208_ARAawvTARAAPEI-1;Unigene58439_ARAawvTARAAPEI-1;Unigene605…	K01859+K00475+K00660+K13081+K08695+K13065+K05277+K00487+K13082+K08243
Benzoate degradation	23	ko00362	Unigene16885_ARAawvTARAAPEI-1;Unigene17780_ARAawvTARAAPEI-1;Unigene18824_ARAawvTARAAPEI-1;Unigene19083_ARAawvTARAAPEI-1;Unigene19119_ARAawvTARAAPEI-1;Unigene19383_ARAawvTARAAPEI-1;Unigene45499_ARAawvTARAAPEI-1;Unigene47193_ARAawvTARAAPEI-1;Unigene52020_ARAawvTARAAPEI-1;Unigene54045_ARAawvTARAAPEI-1;Unigene55779_ARAawvTARAAPEI-1;Unigene59333_ARAawvTARAAPEI-1;Unigene59793_ARAawvTARAAPEI-1;Unigene60…	K00626+K00924+K00963+K00074
Aminobenzoate degradation	23	ko00627	Unigene14574_ARAawvTARAAPEI-1;Unigene18824_ARAawvTARAAPEI-1;Unigene19083_ARAawvTARAAPEI-1;Unigene19119_ARAawvTARAAPEI-1;Unigene19383_ARAawvTARAAPEI-1;Unigene29123_ARAawvTARAAPEI-1;Unigene43762_ARAawvTARAAPEI-1;Unigene54045_ARAawvTARAAPEI-1;Unigene57586_ARAawvTARAAPEI-1;Unigene58593_ARAawvTARAAPEI-1;Unigene59333_ARAawvTARAAPEI-1;Unigene60590_ARAawvTARAAPEI-1;Unigene66234_ARAawvTARAAPEI-1;Unigene67…	K00876+K00924+K01078+K00145+K00120+K01885
Tryptophan metabolism	23	ko00380	Unigene13943_ARAawvTARAAPEI-1;Unigene14024_ARAawvTARAAPEI-1;Unigene16434_ARAawvTARAAPEI-1;Unigene16885_ARAawvTARAAPEI-1;Unigene17780_ARAawvTARAAPEI-1;Unigene34709_ARAawvTARAAPEI-1;Unigene4103_ARAawvTARAAPEI-1;Unigene45499_ARAawvTARAAPEI-1;Unigene45830_ARAawvTARAAPEI-1;Unigene47193_ARAawvTARAAPEI-1;Unigene51592_ARAawvTARAAPEI-1;Unigene52020_ARAawvTARAAPEI-1;Unigene57812_ARAawvTARAAPEI-1;Unigene619…	K00128+K01568+K00626+K14085+K03781+K00765+K11816+K00164
Sulfur metabolism	23	ko00920	Unigene1445_ARAawvTARAAPEI-1;Unigene16698_ARAawvTARAAPEI-1;Unigene274_ARAawvTARAAPEI-1;Unigene49844_ARAawvTARAAPEI-1;Unigene50576_ARAawvTARAAPEI-1;Unigene53506_ARAawvTARAAPEI-1;Unigene54452_ARAawvTARAAPEI-1;Unigene54705_ARAawvTARAAPEI-1;Unigene54953_ARAawvTARAAPEI-1;Unigene56669_ARAawvTARAAPEI-1;Unigene61164_ARAawvTARAAPEI-1;Unigene62993_ARAawvTARAAPEI-1;Unigene66215_ARAawvTARAAPEI-1;Unigene67320…	K01623+K15422+K01738+K00759+K13034+K13811+K00382+K01933+K00392
PPAR signaling pathway	21	ko03320	Unigene19169_ARAawvTARAAPEI-1;Unigene19358_ARAawvTARAAPEI-1;Unigene27992_ARAawvTARAAPEI-1;Unigene43404_ARAawvTARAAPEI-1;Unigene44804_ARAawvTARAAPEI-1;Unigene61086_ARAawvTARAAPEI-1;Unigene62303_ARAawvTARAAPEI-1;Unigene64497_ARAawvTARAAPEI-1;Unigene64816_ARAawvTARAAPEI-1;Unigene65064_ARAawvTARAAPEI-1;Unigene65151_ARAawvTARAAPEI-1;Unigene66434_ARAawvTARAAPEI-1;Unigene66636_ARAawvTARAAPEI-1;Unigene66…	K00232+K07513+K00029+K01897+K01641
Limonene and pinene degradation	21	ko00903	Unigene13943_ARAawvTARAAPEI-1;Unigene16434_ARAawvTARAAPEI-1;Unigene18824_ARAawvTARAAPEI-1;Unigene19083_ARAawvTARAAPEI-1;Unigene19119_ARAawvTARAAPEI-1;Unigene19383_ARAawvTARAAPEI-1;Unigene51592_ARAawvTARAAPEI-1;Unigene54045_ARAawvTARAAPEI-1;Unigene57812_ARAawvTARAAPEI-1;Unigene59333_ARAawvTARAAPEI-1;Unigene60590_ARAawvTARAAPEI-1;Unigene63920_ARAawvTARAAPEI-1;Unigene66234_ARAawvTARAAPEI-1;Unigene66…	K00128+K00924+K00120
Endocrine and other factor-regulated calcium reabsorption	21	ko04961	Unigene10431_ARAawvTARAAPEI-1;Unigene11209_ARAawvTARAAPEI-1;Unigene11717_ARAawvTARAAPEI-1;Unigene11787_ARAawvTARAAPEI-1;Unigene11795_ARAawvTARAAPEI-1;Unigene13485_ARAawvTARAAPEI-1;Unigene13593_ARAawvTARAAPEI-1;Unigene13608_ARAawvTARAAPEI-1;Unigene14259_ARAawvTARAAPEI-1;Unigene14878_ARAawvTARAAPEI-1;Unigene14931_ARAawvTARAAPEI-1;Unigene17323_ARAawvTARAAPEI-1;Unigene27911_ARAawvTARAAPEI-1;Unigene38…	K04646+K04345+K11824+K01528
Toxoplasmosis	21	ko05145	Unigene12982_ARAawvTARAAPEI-1;Unigene20501_ARAawvTARAAPEI-1;Unigene22242_ARAawvTARAAPEI-1;Unigene23131_ARAawvTARAAPEI-1;Unigene28100_ARAawvTARAAPEI-1;Unigene55646_ARAawvTARAAPEI-1;Unigene56912_ARAawvTARAAPEI-1;Unigene59715_ARAawvTARAAPEI-1;Unigene60467_ARAawvTARAAPEI-1;Unigene60479_ARAawvTARAAPEI-1;Unigene61740_ARAawvTARAAPEI-1;Unigene6175_ARAawvTARAAPEI-1;Unigene62971_ARAawvTARAAPEI-1;Unigene648…	K04371+K03283+K04733+K08738+K13412
Rheumatoid arthritis	21	ko05323	Unigene10916_ARAawvTARAAPEI-1;Unigene12075_ARAawvTARAAPEI-1;Unigene22140_ARAawvTARAAPEI-1;Unigene28980_ARAawvTARAAPEI-1;Unigene47214_ARAawvTARAAPEI-1;Unigene47643_ARAawvTARAAPEI-1;Unigene57183_ARAawvTARAAPEI-1;Unigene58237_ARAawvTARAAPEI-1;Unigene58475_ARAawvTARAAPEI-1;Unigene58538_ARAawvTARAAPEI-1;Unigene59775_ARAawvTARAAPEI-1;Unigene66176_ARAawvTARAAPEI-1;Unigene66653_ARAawvTARAAPEI-1;Unigene68…	K02147+K02154+K02145+K02150+K01365+K02152+K02155+K02144+K02148+K02146
Streptomycin biosynthesis	20	ko00521	Unigene11060_ARAawvTARAAPEI-1;Unigene18209_ARAawvTARAAPEI-1;Unigene47612_ARAawvTARAAPEI-1;Unigene50558_ARAawvTARAAPEI-1;Unigene52975_ARAawvTARAAPEI-1;Unigene55318_ARAawvTARAAPEI-1;Unigene55742_ARAawvTARAAPEI-1;Unigene62599_ARAawvTARAAPEI-1;Unigene64506_ARAawvTARAAPEI-1;Unigene65443_ARAawvTARAAPEI-1;Unigene66835_ARAawvTARAAPEI-1;Unigene68825_ARAawvTARAAPEI-1;Unigene68938_ARAawvTARAAPEI-1;Unigene69…	K01755+K01835+K01858+K01915+K03111+K00010+K01710+K00844
alpha-Linolenic acid metabolism	20	ko00592	Unigene13542_ARAawvTARAAPEI-1;Unigene19169_ARAawvTARAAPEI-1;Unigene19358_ARAawvTARAAPEI-1;Unigene27992_ARAawvTARAAPEI-1;Unigene37487_ARAawvTARAAPEI-1;Unigene43404_ARAawvTARAAPEI-1;Unigene44804_ARAawvTARAAPEI-1;Unigene45239_ARAawvTARAAPEI-1;Unigene6308_ARAawvTARAAPEI-1;Unigene64816_ARAawvTARAAPEI-1;Unigene65503_ARAawvTARAAPEI-1;Unigene65634_ARAawvTARAAPEI-1;Unigene65636_ARAawvTARAAPEI-1;Unigene668…	K08241+K00232+K07513+K01723+K10527+K10525+K01058+K05894
Inositol phosphate metabolism	20	ko00562	Unigene16698_ARAawvTARAAPEI-1;Unigene274_ARAawvTARAAPEI-1;Unigene29123_ARAawvTARAAPEI-1;Unigene39268_ARAawvTARAAPEI-1;Unigene47612_ARAawvTARAAPEI-1;Unigene48024_ARAawvTARAAPEI-1;Unigene49164_ARAawvTARAAPEI-1;Unigene49701_ARAawvTARAAPEI-1;Unigene50558_ARAawvTARAAPEI-1;Unigene55318_ARAawvTARAAPEI-1;Unigene62234_ARAawvTARAAPEI-1;Unigene63602_ARAawvTARAAPEI-1;Unigene63862_ARAawvTARAAPEI-1;Unigene6450…	K15422+K01078+K01803+K01858+K10047+K00140+K00010+K01110
Pantothenate and CoA biosynthesis	20	ko00770	Unigene17512_ARAawvTARAAPEI-1;Unigene21224_ARAawvTARAAPEI-1;Unigene22321_ARAawvTARAAPEI-1;Unigene22616_ARAawvTARAAPEI-1;Unigene22838_ARAawvTARAAPEI-1;Unigene25378_ARAawvTARAAPEI-1;Unigene52526_ARAawvTARAAPEI-1;Unigene59089_ARAawvTARAAPEI-1;Unigene66775_ARAawvTARAAPEI-1;Unigene69136_ARAawvTARAAPEI-1;Unigene69299_ARAawvTARAAPEI-1;Unigene69360_ARAawvTARAAPEI-1;Unigene69645_ARAawvTARAAPEI-1;Unigene69…	K01945+K04043+K00207+K00826+K00053+K01963+K01464+K01652+K09680+K01687+K01653
Measles	20	ko05162	Unigene20501_ARAawvTARAAPEI-1;Unigene22242_ARAawvTARAAPEI-1;Unigene23131_ARAawvTARAAPEI-1;Unigene28100_ARAawvTARAAPEI-1;Unigene55646_ARAawvTARAAPEI-1;Unigene56912_ARAawvTARAAPEI-1;Unigene59715_ARAawvTARAAPEI-1;Unigene60467_ARAawvTARAAPEI-1;Unigene60479_ARAawvTARAAPEI-1;Unigene62971_ARAawvTARAAPEI-1;Unigene64820_ARAawvTARAAPEI-1;Unigene65006_ARAawvTARAAPEI-1;Unigene66364_ARAawvTARAAPEI-1;Unigene67…	K03283+K04733+K14753+K03237+K03247
Prostate cancer	20	ko05215	Unigene12982_ARAawvTARAAPEI-1;Unigene1634_ARAawvTARAAPEI-1;Unigene17372_ARAawvTARAAPEI-1;Unigene19584_ARAawvTARAAPEI-1;Unigene25310_ARAawvTARAAPEI-1;Unigene273_ARAawvTARAAPEI-1;Unigene34528_ARAawvTARAAPEI-1;Unigene43886_ARAawvTARAAPEI-1;Unigene53955_ARAawvTARAAPEI-1;Unigene59107_ARAawvTARAAPEI-1;Unigene59385_ARAawvTARAAPEI-1;Unigene60406_ARAawvTARAAPEI-1;Unigene67702_ARAawvTARAAPEI-1;Unigene67743…	K04371+K04079+K04368+K09487+K00799+K01110
MAPK signaling pathway	20	ko04010	Unigene11209_ARAawvTARAAPEI-1;Unigene11606_ARAawvTARAAPEI-1;Unigene12982_ARAawvTARAAPEI-1;Unigene16448_ARAawvTARAAPEI-1;Unigene17372_ARAawvTARAAPEI-1;Unigene20501_ARAawvTARAAPEI-1;Unigene22242_ARAawvTARAAPEI-1;Unigene23131_ARAawvTARAAPEI-1;Unigene28100_ARAawvTARAAPEI-1;Unigene55646_ARAawvTARAAPEI-1;Unigene56912_ARAawvTARAAPEI-1;Unigene59715_ARAawvTARAAPEI-1;Unigene60479_ARAawvTARAAPEI-1;Unigene62…	K04345+K04424+K04371+K06268+K04368+K03283
Thiamine metabolism	20	ko00730	Unigene12662_ARAawvTARAAPEI-1;Unigene16907_ARAawvTARAAPEI-1;Unigene27783_ARAawvTARAAPEI-1;Unigene43885_ARAawvTARAAPEI-1;Unigene44936_ARAawvTARAAPEI-1;Unigene46394_ARAawvTARAAPEI-1;Unigene53222_ARAawvTARAAPEI-1;Unigene60643_ARAawvTARAAPEI-1;Unigene60771_ARAawvTARAAPEI-1;Unigene62387_ARAawvTARAAPEI-1;Unigene64823_ARAawvTARAAPEI-1;Unigene65095_ARAawvTARAAPEI-1;Unigene66220_ARAawvTARAAPEI-1;Unigene68…	K00873+K01626+K00052+K00948+K04487
Oocyte meiosis	20	ko04114	Unigene11209_ARAawvTARAAPEI-1;Unigene12982_ARAawvTARAAPEI-1;Unigene16448_ARAawvTARAAPEI-1;Unigene17372_ARAawvTARAAPEI-1;Unigene18312_ARAawvTARAAPEI-1;Unigene19711_ARAawvTARAAPEI-1;Unigene38149_ARAawvTARAAPEI-1;Unigene41074_ARAawvTARAAPEI-1;Unigene44403_ARAawvTARAAPEI-1;Unigene48896_ARAawvTARAAPEI-1;Unigene49364_ARAawvTARAAPEI-1;Unigene59594_ARAawvTARAAPEI-1;Unigene60884_ARAawvTARAAPEI-1;Unigene63…	K04345+K04371+K02183+K06268+K04368+K03456+K06630+K03094+K04382
Fc gamma R-mediated phagocytosis	19	ko04666	Unigene10832_ARAawvTARAAPEI-1;Unigene12982_ARAawvTARAAPEI-1;Unigene13485_ARAawvTARAAPEI-1;Unigene14259_ARAawvTARAAPEI-1;Unigene14931_ARAawvTARAAPEI-1;Unigene17323_ARAawvTARAAPEI-1;Unigene17372_ARAawvTARAAPEI-1;Unigene48727_ARAawvTARAAPEI-1;Unigene50694_ARAawvTARAAPEI-1;Unigene50722_ARAawvTARAAPEI-1;Unigene59437_ARAawvTARAAPEI-1;Unigene63909_ARAawvTARAAPEI-1;Unigene64421_ARAawvTARAAPEI-1;Unigene70…	K05768+K04371+K01528+K04368+K01115+K05765
Lysine degradation	19	ko00310	Unigene13943_ARAawvTARAAPEI-1;Unigene16434_ARAawvTARAAPEI-1;Unigene16885_ARAawvTARAAPEI-1;Unigene17780_ARAawvTARAAPEI-1;Unigene19618_ARAawvTARAAPEI-1;Unigene34709_ARAawvTARAAPEI-1;Unigene45499_ARAawvTARAAPEI-1;Unigene47193_ARAawvTARAAPEI-1;Unigene51592_ARAawvTARAAPEI-1;Unigene52020_ARAawvTARAAPEI-1;Unigene52968_ARAawvTARAAPEI-1;Unigene57812_ARAawvTARAAPEI-1;Unigene61963_ARAawvTARAAPEI-1;Unigene63…	K00128+K00626+K11420+K11423+K14085+K00306+K00164+K00658
Sphingolipid metabolism	19	ko00600	Unigene10634_ARAawvTARAAPEI-1;Unigene10796_ARAawvTARAAPEI-1;Unigene16051_ARAawvTARAAPEI-1;Unigene1651_ARAawvTARAAPEI-1;Unigene18763_ARAawvTARAAPEI-1;Unigene18879_ARAawvTARAAPEI-1;Unigene48967_ARAawvTARAAPEI-1;Unigene53521_ARAawvTARAAPEI-1;Unigene57038_ARAawvTARAAPEI-1;Unigene61912_ARAawvTARAAPEI-1;Unigene63994_ARAawvTARAAPEI-1;Unigene66080_ARAawvTARAAPEI-1;Unigene68837_ARAawvTARAAPEI-1;Unigene709…	K01126+K12309+K07407+K01190+K01191
Ribosome biogenesis in eukaryotes	18	ko03008	Unigene10909_ARAawvTARAAPEI-1;Unigene12741_ARAawvTARAAPEI-1;Unigene12752_ARAawvTARAAPEI-1;Unigene14283_ARAawvTARAAPEI-1;Unigene2999_ARAawvTARAAPEI-1;Unigene38179_ARAawvTARAAPEI-1;Unigene53504_ARAawvTARAAPEI-1;Unigene53902_ARAawvTARAAPEI-1;Unigene58289_ARAawvTARAAPEI-1;Unigene61380_ARAawvTARAAPEI-1;Unigene65325_ARAawvTARAAPEI-1;Unigene67171_ARAawvTARAAPEI-1;Unigene67608_ARAawvTARAAPEI-1;Unigene702…	K07936+K14564+K14290+K07562+K14558+K14546+K14563+K14525+K11128+K12845+K14571+K14555+K06943+K14565+K14521
Biosynthesis of unsaturated fatty acids	17	ko01040	Unigene19169_ARAawvTARAAPEI-1;Unigene19334_ARAawvTARAAPEI-1;Unigene19358_ARAawvTARAAPEI-1;Unigene27992_ARAawvTARAAPEI-1;Unigene43404_ARAawvTARAAPEI-1;Unigene44804_ARAawvTARAAPEI-1;Unigene5555_ARAawvTARAAPEI-1;Unigene58405_ARAawvTARAAPEI-1;Unigene64816_ARAawvTARAAPEI-1;Unigene65708_ARAawvTARAAPEI-1;Unigene66834_ARAawvTARAAPEI-1;Unigene68329_ARAawvTARAAPEI-1;Unigene68343_ARAawvTARAAPEI-1;Unigene704…	K00232+K00059+K07513+K10703+K03921+K10251+K01962
NOD-like receptor signaling pathway	17	ko04621	Unigene12982_ARAawvTARAAPEI-1;Unigene1634_ARAawvTARAAPEI-1;Unigene18514_ARAawvTARAAPEI-1;Unigene19584_ARAawvTARAAPEI-1;Unigene25310_ARAawvTARAAPEI-1;Unigene273_ARAawvTARAAPEI-1;Unigene34528_ARAawvTARAAPEI-1;Unigene53955_ARAawvTARAAPEI-1;Unigene59107_ARAawvTARAAPEI-1;Unigene59385_ARAawvTARAAPEI-1;Unigene60406_ARAawvTARAAPEI-1;Unigene67717_ARAawvTARAAPEI-1;Unigene67743_ARAawvTARAAPEI-1;Unigene69604…	K04371+K04079+K12795+K09487
Epithelial cell signaling in Helicobacter pylori infection	17	ko05120	Unigene10916_ARAawvTARAAPEI-1;Unigene12075_ARAawvTARAAPEI-1;Unigene22140_ARAawvTARAAPEI-1;Unigene28980_ARAawvTARAAPEI-1;Unigene47214_ARAawvTARAAPEI-1;Unigene57183_ARAawvTARAAPEI-1;Unigene58237_ARAawvTARAAPEI-1;Unigene58475_ARAawvTARAAPEI-1;Unigene58538_ARAawvTARAAPEI-1;Unigene66176_ARAawvTARAAPEI-1;Unigene66653_ARAawvTARAAPEI-1;Unigene68262_ARAawvTARAAPEI-1;Unigene70168_ARAawvTARAAPEI-1;Unigene70…	K02147+K02154+K02145+K02150+K02152+K02155+K02144+K02148+K02146
Salmonella infection	17	ko05132	Unigene12982_ARAawvTARAAPEI-1;Unigene14149_ARAawvTARAAPEI-1;Unigene17878_ARAawvTARAAPEI-1;Unigene18929_ARAawvTARAAPEI-1;Unigene27831_ARAawvTARAAPEI-1;Unigene35874_ARAawvTARAAPEI-1;Unigene55947_ARAawvTARAAPEI-1;Unigene58460_ARAawvTARAAPEI-1;Unigene58478_ARAawvTARAAPEI-1;Unigene63781_ARAawvTARAAPEI-1;Unigene63996_ARAawvTARAAPEI-1;Unigene64638_ARAawvTARAAPEI-1;Unigene64905_ARAawvTARAAPEI-1;Unigene68…	K04371+K05692+K07897+K00228+K00615
Selenocompound metabolism	16	ko00450	Unigene13099_ARAawvTARAAPEI-1;Unigene14816_ARAawvTARAAPEI-1;Unigene15419_ARAawvTARAAPEI-1;Unigene16513_ARAawvTARAAPEI-1;Unigene32826_ARAawvTARAAPEI-1;Unigene39413_ARAawvTARAAPEI-1;Unigene40441_ARAawvTARAAPEI-1;Unigene44387_ARAawvTARAAPEI-1;Unigene61164_ARAawvTARAAPEI-1;Unigene64925_ARAawvTARAAPEI-1;Unigene67505_ARAawvTARAAPEI-1;Unigene68771_ARAawvTARAAPEI-1;Unigene69728_ARAawvTARAAPEI-1;Unigene70…	K00384+K00549+K03671+K08247+K13811+K01933+K01874
Calcium signaling pathway	16	ko04020	Unigene11209_ARAawvTARAAPEI-1;Unigene16448_ARAawvTARAAPEI-1;Unigene36_ARAawvTARAAPEI-1;Unigene38693_ARAawvTARAAPEI-1;Unigene40388_ARAawvTARAAPEI-1;Unigene51383_ARAawvTARAAPEI-1;Unigene55754_ARAawvTARAAPEI-1;Unigene57408_ARAawvTARAAPEI-1;Unigene57468_ARAawvTARAAPEI-1;Unigene60034_ARAawvTARAAPEI-1;Unigene60170_ARAawvTARAAPEI-1;Unigene60884_ARAawvTARAAPEI-1;Unigene62299_ARAawvTARAAPEI-1;Unigene66120…	K04345+K02183+K06268+K15040+K05863
Metabolism of xenobiotics by cytochrome P450	16	ko00980	Unigene1324_ARAawvTARAAPEI-1;Unigene40760_ARAawvTARAAPEI-1;Unigene42298_ARAawvTARAAPEI-1;Unigene43886_ARAawvTARAAPEI-1;Unigene44238_ARAawvTARAAPEI-1;Unigene48868_ARAawvTARAAPEI-1;Unigene50150_ARAawvTARAAPEI-1;Unigene64767_ARAawvTARAAPEI-1;Unigene65484_ARAawvTARAAPEI-1;Unigene66511_ARAawvTARAAPEI-1;Unigene67702_ARAawvTARAAPEI-1;Unigene68226_ARAawvTARAAPEI-1;Unigene68320_ARAawvTARAAPEI-1;Unigene689…	K00121+K00001+K00799+K15303
Collecting duct acid secretion	16	ko04966	Unigene10916_ARAawvTARAAPEI-1;Unigene12075_ARAawvTARAAPEI-1;Unigene22140_ARAawvTARAAPEI-1;Unigene28980_ARAawvTARAAPEI-1;Unigene47214_ARAawvTARAAPEI-1;Unigene57183_ARAawvTARAAPEI-1;Unigene58237_ARAawvTARAAPEI-1;Unigene58475_ARAawvTARAAPEI-1;Unigene58538_ARAawvTARAAPEI-1;Unigene66176_ARAawvTARAAPEI-1;Unigene66653_ARAawvTARAAPEI-1;Unigene70168_ARAawvTARAAPEI-1;Unigene70537_ARAawvTARAAPEI-1;Unigene70…	K02147+K02154+K02145+K02150+K02152+K02155+K02148+K02146
Tight junction	16	ko04530	Unigene11606_ARAawvTARAAPEI-1;Unigene14149_ARAawvTARAAPEI-1;Unigene17616_ARAawvTARAAPEI-1;Unigene18312_ARAawvTARAAPEI-1;Unigene27831_ARAawvTARAAPEI-1;Unigene35874_ARAawvTARAAPEI-1;Unigene49364_ARAawvTARAAPEI-1;Unigene58460_ARAawvTARAAPEI-1;Unigene59594_ARAawvTARAAPEI-1;Unigene62220_ARAawvTARAAPEI-1;Unigene68830_ARAawvTARAAPEI-1;Unigene69385_ARAawvTARAAPEI-1;Unigene69522_ARAawvTARAAPEI-1;Unigene70…	K04424+K05692+K06111+K03456+K06110+K04382+K01110
Histidine metabolism	16	ko00340	Unigene13943_ARAawvTARAAPEI-1;Unigene16434_ARAawvTARAAPEI-1;Unigene34709_ARAawvTARAAPEI-1;Unigene3735_ARAawvTARAAPEI-1;Unigene4103_ARAawvTARAAPEI-1;Unigene45830_ARAawvTARAAPEI-1;Unigene51592_ARAawvTARAAPEI-1;Unigene57812_ARAawvTARAAPEI-1;Unigene61963_ARAawvTARAAPEI-1;Unigene63203_ARAawvTARAAPEI-1;Unigene63920_ARAawvTARAAPEI-1;Unigene66366_ARAawvTARAAPEI-1;Unigene66581_ARAawvTARAAPEI-1;Unigene6696…	K00128+K14085+K01590+K03781+K00013+K00765+K01663
Gap junction	15	ko04540	Unigene11209_ARAawvTARAAPEI-1;Unigene12982_ARAawvTARAAPEI-1;Unigene17372_ARAawvTARAAPEI-1;Unigene19632_ARAawvTARAAPEI-1;Unigene50104_ARAawvTARAAPEI-1;Unigene52762_ARAawvTARAAPEI-1;Unigene53971_ARAawvTARAAPEI-1;Unigene56417_ARAawvTARAAPEI-1;Unigene56737_ARAawvTARAAPEI-1;Unigene65162_ARAawvTARAAPEI-1;Unigene66540_ARAawvTARAAPEI-1;Unigene66858_ARAawvTARAAPEI-1;Unigene67631_ARAawvTARAAPEI-1;Unigene68…	K04345+K04371+K04368+K07375+K07374
Bacterial secretion system	15	ko03070	Unigene13385_ARAawvTARAAPEI-1;Unigene17368_ARAawvTARAAPEI-1;Unigene20874_ARAawvTARAAPEI-1;Unigene26432_ARAawvTARAAPEI-1;Unigene41275_ARAawvTARAAPEI-1;Unigene43885_ARAawvTARAAPEI-1;Unigene45546_ARAawvTARAAPEI-1;Unigene566_ARAawvTARAAPEI-1;Unigene58220_ARAawvTARAAPEI-1;Unigene61512_ARAawvTARAAPEI-1;Unigene65441_ARAawvTARAAPEI-1;Unigene65884_ARAawvTARAAPEI-1;Unigene67465_ARAawvTARAAPEI-1;Unigene7234…	K01955+K01956+K03217+K03106+K00052+K00215+K01704+K01703+K01890
Type I diabetes mellitus	15	ko04940	Unigene19291_ARAawvTARAAPEI-1;Unigene23945_ARAawvTARAAPEI-1;Unigene24150_ARAawvTARAAPEI-1;Unigene27519_ARAawvTARAAPEI-1;Unigene40439_ARAawvTARAAPEI-1;Unigene40727_ARAawvTARAAPEI-1;Unigene41654_ARAawvTARAAPEI-1;Unigene45167_ARAawvTARAAPEI-1;Unigene46674_ARAawvTARAAPEI-1;Unigene470_ARAawvTARAAPEI-1;Unigene56596_ARAawvTARAAPEI-1;Unigene71474_ARAawvTARAAPEI-1;Unigene72025_ARAawvTARAAPEI-1;Unigene7212…	K04077+K01580
Cell cycle - yeast	15	ko04111	Unigene10478_ARAawvTARAAPEI-1;Unigene12982_ARAawvTARAAPEI-1;Unigene13571_ARAawvTARAAPEI-1;Unigene18312_ARAawvTARAAPEI-1;Unigene29123_ARAawvTARAAPEI-1;Unigene49364_ARAawvTARAAPEI-1;Unigene59594_ARAawvTARAAPEI-1;Unigene62212_ARAawvTARAAPEI-1;Unigene63861_ARAawvTARAAPEI-1;Unigene67414_ARAawvTARAAPEI-1;Unigene68830_ARAawvTARAAPEI-1;Unigene69522_ARAawvTARAAPEI-1;Unigene69533_ARAawvTARAAPEI-1;Unigene70…	K02541+K04371+K02212+K03456+K01078+K06674+K03094+K02219+K04382+K02210
N-Glycan biosynthesis	15	ko00510	Unigene18806_ARAawvTARAAPEI-1;Unigene29035_ARAawvTARAAPEI-1;Unigene52288_ARAawvTARAAPEI-1;Unigene61672_ARAawvTARAAPEI-1;Unigene63786_ARAawvTARAAPEI-1;Unigene67473_ARAawvTARAAPEI-1;Unigene69534_ARAawvTARAAPEI-1;Unigene70331_ARAawvTARAAPEI-1;Unigene71497_ARAawvTARAAPEI-1;Unigene71595_ARAawvTARAAPEI-1;Unigene71744_ARAawvTARAAPEI-1;Unigene71823_ARAawvTARAAPEI-1;Unigene72159_ARAawvTARAAPEI-1;Unigene72…	K12667+K12670+K05546+K01231+K12669+K07151+K12666
Regulation of actin cytoskeleton	15	ko04810	Unigene10832_ARAawvTARAAPEI-1;Unigene12982_ARAawvTARAAPEI-1;Unigene14149_ARAawvTARAAPEI-1;Unigene17372_ARAawvTARAAPEI-1;Unigene27831_ARAawvTARAAPEI-1;Unigene35874_ARAawvTARAAPEI-1;Unigene50722_ARAawvTARAAPEI-1;Unigene58460_ARAawvTARAAPEI-1;Unigene63909_ARAawvTARAAPEI-1;Unigene69385_ARAawvTARAAPEI-1;Unigene70003_ARAawvTARAAPEI-1;Unigene70258_ARAawvTARAAPEI-1;Unigene71475_ARAawvTARAAPEI-1;Unigene71…	K05768+K04371+K05692+K04368+K05765
Drug metabolism - cytochrome P450	15	ko00982	Unigene1324_ARAawvTARAAPEI-1;Unigene40760_ARAawvTARAAPEI-1;Unigene42298_ARAawvTARAAPEI-1;Unigene43886_ARAawvTARAAPEI-1;Unigene44238_ARAawvTARAAPEI-1;Unigene48868_ARAawvTARAAPEI-1;Unigene50150_ARAawvTARAAPEI-1;Unigene64767_ARAawvTARAAPEI-1;Unigene65484_ARAawvTARAAPEI-1;Unigene66511_ARAawvTARAAPEI-1;Unigene67702_ARAawvTARAAPEI-1;Unigene68226_ARAawvTARAAPEI-1;Unigene68320_ARAawvTARAAPEI-1;Unigene689…	K00121+K00001+K00799
Chagas disease (American trypanosomiasis)	14	ko05142	Unigene12982_ARAawvTARAAPEI-1;Unigene18312_ARAawvTARAAPEI-1;Unigene24294_ARAawvTARAAPEI-1;Unigene30385_ARAawvTARAAPEI-1;Unigene41781_ARAawvTARAAPEI-1;Unigene49364_ARAawvTARAAPEI-1;Unigene55065_ARAawvTARAAPEI-1;Unigene59594_ARAawvTARAAPEI-1;Unigene60467_ARAawvTARAAPEI-1;Unigene68830_ARAawvTARAAPEI-1;Unigene68887_ARAawvTARAAPEI-1;Unigene69522_ARAawvTARAAPEI-1;Unigene70963_ARAawvTARAAPEI-1;Unigene72…	K04371+K03456+K08057+K04733+K04382+K01354
Bacterial chemotaxis	14	ko02030	Unigene13354_ARAawvTARAAPEI-1;Unigene13943_ARAawvTARAAPEI-1;Unigene16335_ARAawvTARAAPEI-1;Unigene16434_ARAawvTARAAPEI-1;Unigene22892_ARAawvTARAAPEI-1;Unigene38036_ARAawvTARAAPEI-1;Unigene51592_ARAawvTARAAPEI-1;Unigene57812_ARAawvTARAAPEI-1;Unigene57964_ARAawvTARAAPEI-1;Unigene63203_ARAawvTARAAPEI-1;Unigene63920_ARAawvTARAAPEI-1;Unigene64533_ARAawvTARAAPEI-1;Unigene66366_ARAawvTARAAPEI-1;Unigene66…	K01188+K00128+K00013+K00765
Neurotrophin signaling pathway	14	ko04722	Unigene12982_ARAawvTARAAPEI-1;Unigene16448_ARAawvTARAAPEI-1;Unigene17372_ARAawvTARAAPEI-1;Unigene19711_ARAawvTARAAPEI-1;Unigene38149_ARAawvTARAAPEI-1;Unigene41074_ARAawvTARAAPEI-1;Unigene44403_ARAawvTARAAPEI-1;Unigene48896_ARAawvTARAAPEI-1;Unigene60467_ARAawvTARAAPEI-1;Unigene60884_ARAawvTARAAPEI-1;Unigene66120_ARAawvTARAAPEI-1;Unigene66236_ARAawvTARAAPEI-1;Unigene68589_ARAawvTARAAPEI-1;Unigene68…	K04371+K02183+K04368+K06630+K04733
Type II diabetes mellitus	14	ko04930	Unigene12662_ARAawvTARAAPEI-1;Unigene12982_ARAawvTARAAPEI-1;Unigene16907_ARAawvTARAAPEI-1;Unigene60771_ARAawvTARAAPEI-1;Unigene65095_ARAawvTARAAPEI-1;Unigene68748_ARAawvTARAAPEI-1;Unigene68825_ARAawvTARAAPEI-1;Unigene69406_ARAawvTARAAPEI-1;Unigene70490_ARAawvTARAAPEI-1;Unigene70534_ARAawvTARAAPEI-1;Unigene70849_ARAawvTARAAPEI-1;Unigene71217_ARAawvTARAAPEI-1;Unigene71672_ARAawvTARAAPEI-1;Unigene72…	K00873+K04371+K00844
Isoquinoline alkaloid biosynthesis	14	ko00950	Unigene19507_ARAawvTARAAPEI-1;Unigene22078_ARAawvTARAAPEI-1;Unigene25929_ARAawvTARAAPEI-1;Unigene31663_ARAawvTARAAPEI-1;Unigene44040_ARAawvTARAAPEI-1;Unigene63187_ARAawvTARAAPEI-1;Unigene63428_ARAawvTARAAPEI-1;Unigene64431_ARAawvTARAAPEI-1;Unigene66576_ARAawvTARAAPEI-1;Unigene69184_ARAawvTARAAPEI-1;Unigene70320_ARAawvTARAAPEI-1;Unigene70498_ARAawvTARAAPEI-1;Unigene71655_ARAawvTARAAPEI-1;Unigene72…	K15849+K00422+K00276+K14454+K00811
Progesterone-mediated oocyte maturation	14	ko04914	Unigene11209_ARAawvTARAAPEI-1;Unigene12982_ARAawvTARAAPEI-1;Unigene1634_ARAawvTARAAPEI-1;Unigene17372_ARAawvTARAAPEI-1;Unigene19584_ARAawvTARAAPEI-1;Unigene25310_ARAawvTARAAPEI-1;Unigene34528_ARAawvTARAAPEI-1;Unigene53955_ARAawvTARAAPEI-1;Unigene59107_ARAawvTARAAPEI-1;Unigene59385_ARAawvTARAAPEI-1;Unigene60406_ARAawvTARAAPEI-1;Unigene67743_ARAawvTARAAPEI-1;Unigene69604_ARAawvTARAAPEI-1;Unigene710…	K04345+K04371+K04079+K04368
Amyotrophic lateral sclerosis (ALS)	14	ko05014	Unigene16448_ARAawvTARAAPEI-1;Unigene4103_ARAawvTARAAPEI-1;Unigene42936_ARAawvTARAAPEI-1;Unigene45830_ARAawvTARAAPEI-1;Unigene46115_ARAawvTARAAPEI-1;Unigene50953_ARAawvTARAAPEI-1;Unigene61740_ARAawvTARAAPEI-1;Unigene6175_ARAawvTARAAPEI-1;Unigene63014_ARAawvTARAAPEI-1;Unigene66581_ARAawvTARAAPEI-1;Unigene68248_ARAawvTARAAPEI-1;Unigene68775_ARAawvTARAAPEI-1;Unigene70344_ARAawvTARAAPEI-1;Unigene7056…	K06268+K03781+K00432+K04565+K08738+K11518+K04569
Riboflavin metabolism	13	ko00740	Unigene14719_ARAawvTARAAPEI-1;Unigene29123_ARAawvTARAAPEI-1;Unigene33232_ARAawvTARAAPEI-1;Unigene43035_ARAawvTARAAPEI-1;Unigene51969_ARAawvTARAAPEI-1;Unigene67907_ARAawvTARAAPEI-1;Unigene69360_ARAawvTARAAPEI-1;Unigene70269_ARAawvTARAAPEI-1;Unigene70321_ARAawvTARAAPEI-1;Unigene72408_ARAawvTARAAPEI-1;Unigene72497_ARAawvTARAAPEI-1;Unigene7366_ARAawvTARAAPEI-1;Unigene9792_ARAawvTARAAPEI-1	K01869+K01078+K14652+K01187+K00861+K01652+K01885+K00794
Cell cycle	13	ko04110	Unigene10478_ARAawvTARAAPEI-1;Unigene13571_ARAawvTARAAPEI-1;Unigene19711_ARAawvTARAAPEI-1;Unigene20360_ARAawvTARAAPEI-1;Unigene38149_ARAawvTARAAPEI-1;Unigene41074_ARAawvTARAAPEI-1;Unigene43984_ARAawvTARAAPEI-1;Unigene44403_ARAawvTARAAPEI-1;Unigene48896_ARAawvTARAAPEI-1;Unigene63861_ARAawvTARAAPEI-1;Unigene66236_ARAawvTARAAPEI-1;Unigene68589_ARAawvTARAAPEI-1;Unigene69533_ARAawvTARAAPEI-1	K02541+K02212+K06630+K04802+K03094+K02210
Renin-angiotensin system	13	ko04614	Unigene17839_ARAawvTARAAPEI-1;Unigene19234_ARAawvTARAAPEI-1;Unigene23757_ARAawvTARAAPEI-1;Unigene29639_ARAawvTARAAPEI-1;Unigene40311_ARAawvTARAAPEI-1;Unigene45824_ARAawvTARAAPEI-1;Unigene56196_ARAawvTARAAPEI-1;Unigene64842_ARAawvTARAAPEI-1;Unigene66779_ARAawvTARAAPEI-1;Unigene71439_ARAawvTARAAPEI-1;Unigene71629_ARAawvTARAAPEI-1;Unigene71665_ARAawvTARAAPEI-1;Unigene9798_ARAawvTARAAPEI-1	K13289
Zeatin biosynthesis	13	ko00908	Unigene11825_ARAawvTARAAPEI-1;Unigene23059_ARAawvTARAAPEI-1;Unigene28037_ARAawvTARAAPEI-1;Unigene37926_ARAawvTARAAPEI-1;Unigene47188_ARAawvTARAAPEI-1;Unigene50614_ARAawvTARAAPEI-1;Unigene50630_ARAawvTARAAPEI-1;Unigene51531_ARAawvTARAAPEI-1;Unigene52983_ARAawvTARAAPEI-1;Unigene53917_ARAawvTARAAPEI-1;Unigene62376_ARAawvTARAAPEI-1;Unigene67003_ARAawvTARAAPEI-1;Unigene67683_ARAawvTARAAPEI-1	K00279+K13496+K13495
Carotenoid biosynthesis	13	ko00906	Unigene12086_ARAawvTARAAPEI-1;Unigene17838_ARAawvTARAAPEI-1;Unigene19153_ARAawvTARAAPEI-1;Unigene40316_ARAawvTARAAPEI-1;Unigene58915_ARAawvTARAAPEI-1;Unigene68328_ARAawvTARAAPEI-1;Unigene68397_ARAawvTARAAPEI-1;Unigene68899_ARAawvTARAAPEI-1;Unigene69514_ARAawvTARAAPEI-1;Unigene70894_ARAawvTARAAPEI-1;Unigene71277_ARAawvTARAAPEI-1;Unigene71437_ARAawvTARAAPEI-1;Unigene71790_ARAawvTARAAPEI-1	K00514+K09841
Flavone and flavonol biosynthesis	13	ko00944	Unigene23059_ARAawvTARAAPEI-1;Unigene28037_ARAawvTARAAPEI-1;Unigene32730_ARAawvTARAAPEI-1;Unigene35436_ARAawvTARAAPEI-1;Unigene37926_ARAawvTARAAPEI-1;Unigene51531_ARAawvTARAAPEI-1;Unigene52983_ARAawvTARAAPEI-1;Unigene53917_ARAawvTARAAPEI-1;Unigene59800_ARAawvTARAAPEI-1;Unigene62376_ARAawvTARAAPEI-1;Unigene67003_ARAawvTARAAPEI-1;Unigene67415_ARAawvTARAAPEI-1;Unigene69860_ARAawvTARAAPEI-1	K13496+K05279+K10757
Glycosaminoglycan degradation	12	ko00531	Unigene16051_ARAawvTARAAPEI-1;Unigene18002_ARAawvTARAAPEI-1;Unigene18879_ARAawvTARAAPEI-1;Unigene48967_ARAawvTARAAPEI-1;Unigene57038_ARAawvTARAAPEI-1;Unigene64249_ARAawvTARAAPEI-1;Unigene66229_ARAawvTARAAPEI-1;Unigene69881_ARAawvTARAAPEI-1;Unigene69947_ARAawvTARAAPEI-1;Unigene71086_ARAawvTARAAPEI-1;Unigene72205_ARAawvTARAAPEI-1;Unigene9637_ARAawvTARAAPEI-1	K12309+K07964+K12373
Ethylbenzene degradation	12	ko00642	Unigene18824_ARAawvTARAAPEI-1;Unigene19083_ARAawvTARAAPEI-1;Unigene19119_ARAawvTARAAPEI-1;Unigene19383_ARAawvTARAAPEI-1;Unigene54045_ARAawvTARAAPEI-1;Unigene59333_ARAawvTARAAPEI-1;Unigene60590_ARAawvTARAAPEI-1;Unigene67059_ARAawvTARAAPEI-1;Unigene68864_ARAawvTARAAPEI-1;Unigene68887_ARAawvTARAAPEI-1;Unigene69410_ARAawvTARAAPEI-1;Unigene70923_ARAawvTARAAPEI-1	K00924
MAPK signaling pathway - yeast	12	ko04011	Unigene12982_ARAawvTARAAPEI-1;Unigene24705_ARAawvTARAAPEI-1;Unigene31568_ARAawvTARAAPEI-1;Unigene34877_ARAawvTARAAPEI-1;Unigene39899_ARAawvTARAAPEI-1;Unigene40746_ARAawvTARAAPEI-1;Unigene4103_ARAawvTARAAPEI-1;Unigene45830_ARAawvTARAAPEI-1;Unigene59482_ARAawvTARAAPEI-1;Unigene65811_ARAawvTARAAPEI-1;Unigene66581_ARAawvTARAAPEI-1;Unigene71512_ARAawvTARAAPEI-1	K04371+K01759+K03781+K09291
Retinol metabolism	12	ko00830	Unigene1324_ARAawvTARAAPEI-1;Unigene40760_ARAawvTARAAPEI-1;Unigene42298_ARAawvTARAAPEI-1;Unigene44238_ARAawvTARAAPEI-1;Unigene48868_ARAawvTARAAPEI-1;Unigene50150_ARAawvTARAAPEI-1;Unigene64767_ARAawvTARAAPEI-1;Unigene65484_ARAawvTARAAPEI-1;Unigene66511_ARAawvTARAAPEI-1;Unigene68226_ARAawvTARAAPEI-1;Unigene68320_ARAawvTARAAPEI-1;Unigene72457_ARAawvTARAAPEI-1	K00121+K00001
Viral myocarditis	12	ko05416	Unigene14149_ARAawvTARAAPEI-1;Unigene27831_ARAawvTARAAPEI-1;Unigene35874_ARAawvTARAAPEI-1;Unigene55474_ARAawvTARAAPEI-1;Unigene58460_ARAawvTARAAPEI-1;Unigene61740_ARAawvTARAAPEI-1;Unigene6175_ARAawvTARAAPEI-1;Unigene67570_ARAawvTARAAPEI-1;Unigene69385_ARAawvTARAAPEI-1;Unigene70003_ARAawvTARAAPEI-1;Unigene71963_ARAawvTARAAPEI-1;Unigene72272_ARAawvTARAAPEI-1	K05692+K03260+K08738
Alcoholism	11	ko05034	Unigene11209_ARAawvTARAAPEI-1;Unigene12982_ARAawvTARAAPEI-1;Unigene16448_ARAawvTARAAPEI-1;Unigene1664_ARAawvTARAAPEI-1;Unigene17372_ARAawvTARAAPEI-1;Unigene25637_ARAawvTARAAPEI-1;Unigene56065_ARAawvTARAAPEI-1;Unigene58510_ARAawvTARAAPEI-1;Unigene59764_ARAawvTARAAPEI-1;Unigene60884_ARAawvTARAAPEI-1;Unigene66120_ARAawvTARAAPEI-1	K04345+K04371+K02183+K11254+K04368+K11252+K11407+K11251
Wnt signaling pathway	11	ko04310	Unigene11209_ARAawvTARAAPEI-1;Unigene16448_ARAawvTARAAPEI-1;Unigene18312_ARAawvTARAAPEI-1;Unigene49364_ARAawvTARAAPEI-1;Unigene59594_ARAawvTARAAPEI-1;Unigene63861_ARAawvTARAAPEI-1;Unigene68516_ARAawvTARAAPEI-1;Unigene68830_ARAawvTARAAPEI-1;Unigene69522_ARAawvTARAAPEI-1;Unigene70215_ARAawvTARAAPEI-1;Unigene70963_ARAawvTARAAPEI-1	K04345+K06268+K03456+K03094+K04508+K04382
Folate biosynthesis	11	ko00790	Unigene11060_ARAawvTARAAPEI-1;Unigene12522_ARAawvTARAAPEI-1;Unigene22838_ARAawvTARAAPEI-1;Unigene52975_ARAawvTARAAPEI-1;Unigene57586_ARAawvTARAAPEI-1;Unigene58593_ARAawvTARAAPEI-1;Unigene6345_ARAawvTARAAPEI-1;Unigene66763_ARAawvTARAAPEI-1;Unigene68138_ARAawvTARAAPEI-1;Unigene68938_ARAawvTARAAPEI-1;Unigene69917_ARAawvTARAAPEI-1	K01755+K00763+K00826+K01915+K00145+K13998+K01633
Chlorocyclohexane and chlorobenzene degradation	11	ko00361	Unigene1003_ARAawvTARAAPEI-1;Unigene19539_ARAawvTARAAPEI-1;Unigene24443_ARAawvTARAAPEI-1;Unigene3804_ARAawvTARAAPEI-1;Unigene39102_ARAawvTARAAPEI-1;Unigene50900_ARAawvTARAAPEI-1;Unigene57506_ARAawvTARAAPEI-1;Unigene60927_ARAawvTARAAPEI-1;Unigene61400_ARAawvTARAAPEI-1;Unigene61787_ARAawvTARAAPEI-1;Unigene67566_ARAawvTARAAPEI-1	K01939+K00224+K01061
Various types of N-glycan biosynthesis	11	ko00513	Unigene18806_ARAawvTARAAPEI-1;Unigene29035_ARAawvTARAAPEI-1;Unigene61672_ARAawvTARAAPEI-1;Unigene67473_ARAawvTARAAPEI-1;Unigene69534_ARAawvTARAAPEI-1;Unigene70331_ARAawvTARAAPEI-1;Unigene71497_ARAawvTARAAPEI-1;Unigene71595_ARAawvTARAAPEI-1;Unigene71823_ARAawvTARAAPEI-1;Unigene72159_ARAawvTARAAPEI-1;Unigene72409_ARAawvTARAAPEI-1	K12667+K12670+K12669+K07151+K12666
Glycosphingolipid biosynthesis - ganglio series	11	ko00604	Unigene16051_ARAawvTARAAPEI-1;Unigene18879_ARAawvTARAAPEI-1;Unigene48967_ARAawvTARAAPEI-1;Unigene57038_ARAawvTARAAPEI-1;Unigene64249_ARAawvTARAAPEI-1;Unigene66229_ARAawvTARAAPEI-1;Unigene69881_ARAawvTARAAPEI-1;Unigene69947_ARAawvTARAAPEI-1;Unigene71086_ARAawvTARAAPEI-1;Unigene72205_ARAawvTARAAPEI-1;Unigene9637_ARAawvTARAAPEI-1	K12309+K12373
Drug metabolism - other enzymes	11	ko00983	Unigene14574_ARAawvTARAAPEI-1;Unigene19208_ARAawvTARAAPEI-1;Unigene22616_ARAawvTARAAPEI-1;Unigene34827_ARAawvTARAAPEI-1;Unigene41744_ARAawvTARAAPEI-1;Unigene43762_ARAawvTARAAPEI-1;Unigene60904_ARAawvTARAAPEI-1;Unigene66775_ARAawvTARAAPEI-1;Unigene69136_ARAawvTARAAPEI-1;Unigene72111_ARAawvTARAAPEI-1;Unigene72263_ARAawvTARAAPEI-1	K00876+K01489+K00207+K00088+K01464+K13421
Sulfur relay system	11	ko04122	Unigene11915_ARAawvTARAAPEI-1;Unigene27783_ARAawvTARAAPEI-1;Unigene43885_ARAawvTARAAPEI-1;Unigene44936_ARAawvTARAAPEI-1;Unigene46394_ARAawvTARAAPEI-1;Unigene53222_ARAawvTARAAPEI-1;Unigene60643_ARAawvTARAAPEI-1;Unigene62387_ARAawvTARAAPEI-1;Unigene64823_ARAawvTARAAPEI-1;Unigene71460_ARAawvTARAAPEI-1;Unigene72384_ARAawvTARAAPEI-1	K03522+K01626+K00052+K01011+K04487
Herpes simplex infection	11	ko05168	Unigene52698_ARAawvTARAAPEI-1;Unigene54326_ARAawvTARAAPEI-1;Unigene58548_ARAawvTARAAPEI-1;Unigene60218_ARAawvTARAAPEI-1;Unigene61740_ARAawvTARAAPEI-1;Unigene6175_ARAawvTARAAPEI-1;Unigene63861_ARAawvTARAAPEI-1;Unigene65809_ARAawvTARAAPEI-1;Unigene68136_ARAawvTARAAPEI-1;Unigene68539_ARAawvTARAAPEI-1;Unigene70897_ARAawvTARAAPEI-1	K12896+K15414+K12890+K08738+K03094+K03237+K12881+K12886
Glycosphingolipid biosynthesis - globo series	10	ko00603	Unigene18763_ARAawvTARAAPEI-1;Unigene53521_ARAawvTARAAPEI-1;Unigene61912_ARAawvTARAAPEI-1;Unigene63994_ARAawvTARAAPEI-1;Unigene64249_ARAawvTARAAPEI-1;Unigene66080_ARAawvTARAAPEI-1;Unigene66229_ARAawvTARAAPEI-1;Unigene68837_ARAawvTARAAPEI-1;Unigene69881_ARAawvTARAAPEI-1;Unigene69947_ARAawvTARAAPEI-1	K07407+K12373
Shigellosis	10	ko05131	Unigene12982_ARAawvTARAAPEI-1;Unigene14149_ARAawvTARAAPEI-1;Unigene27831_ARAawvTARAAPEI-1;Unigene35874_ARAawvTARAAPEI-1;Unigene58460_ARAawvTARAAPEI-1;Unigene59710_ARAawvTARAAPEI-1;Unigene62149_ARAawvTARAAPEI-1;Unigene65505_ARAawvTARAAPEI-1;Unigene69385_ARAawvTARAAPEI-1;Unigene70003_ARAawvTARAAPEI-1	K04371+K05692+K00940
Photosynthesis - antenna proteins	10	ko00196	Unigene17439_ARAawvTARAAPEI-1;Unigene26853_ARAawvTARAAPEI-1;Unigene29771_ARAawvTARAAPEI-1;Unigene32489_ARAawvTARAAPEI-1;Unigene35297_ARAawvTARAAPEI-1;Unigene37578_ARAawvTARAAPEI-1;Unigene46462_ARAawvTARAAPEI-1;Unigene61764_ARAawvTARAAPEI-1;Unigene63907_ARAawvTARAAPEI-1;Unigene65403_ARAawvTARAAPEI-1	K08908+K08917+K08913+K08914+K08907+K08909+K08916
Gastric acid secretion	10	ko04971	Unigene11209_ARAawvTARAAPEI-1;Unigene14149_ARAawvTARAAPEI-1;Unigene16448_ARAawvTARAAPEI-1;Unigene27831_ARAawvTARAAPEI-1;Unigene35874_ARAawvTARAAPEI-1;Unigene58460_ARAawvTARAAPEI-1;Unigene60884_ARAawvTARAAPEI-1;Unigene66120_ARAawvTARAAPEI-1;Unigene69385_ARAawvTARAAPEI-1;Unigene70003_ARAawvTARAAPEI-1	K04345+K05692+K02183
Adipocytokine signaling pathway	10	ko04920	Unigene15617_ARAawvTARAAPEI-1;Unigene19428_ARAawvTARAAPEI-1;Unigene53129_ARAawvTARAAPEI-1;Unigene62303_ARAawvTARAAPEI-1;Unigene64497_ARAawvTARAAPEI-1;Unigene65151_ARAawvTARAAPEI-1;Unigene69765_ARAawvTARAAPEI-1;Unigene70768_ARAawvTARAAPEI-1;Unigene72526_ARAawvTARAAPEI-1;Unigene7993_ARAawvTARAAPEI-1	K11262+K01897+K07199
Meiosis - yeast	10	ko04113	Unigene10478_ARAawvTARAAPEI-1;Unigene11209_ARAawvTARAAPEI-1;Unigene13571_ARAawvTARAAPEI-1;Unigene18312_ARAawvTARAAPEI-1;Unigene49364_ARAawvTARAAPEI-1;Unigene59594_ARAawvTARAAPEI-1;Unigene68830_ARAawvTARAAPEI-1;Unigene69522_ARAawvTARAAPEI-1;Unigene69533_ARAawvTARAAPEI-1;Unigene70963_ARAawvTARAAPEI-1	K02541+K04345+K02212+K03456+K04382+K02210
Dopaminergic synapse	10	ko04728	Unigene11209_ARAawvTARAAPEI-1;Unigene16448_ARAawvTARAAPEI-1;Unigene18312_ARAawvTARAAPEI-1;Unigene49364_ARAawvTARAAPEI-1;Unigene59594_ARAawvTARAAPEI-1;Unigene60884_ARAawvTARAAPEI-1;Unigene66120_ARAawvTARAAPEI-1;Unigene68830_ARAawvTARAAPEI-1;Unigene69522_ARAawvTARAAPEI-1;Unigene70963_ARAawvTARAAPEI-1	K04345+K02183+K03456+K04382
Hepatitis C	9	ko05160	Unigene12982_ARAawvTARAAPEI-1;Unigene18312_ARAawvTARAAPEI-1;Unigene49364_ARAawvTARAAPEI-1;Unigene59594_ARAawvTARAAPEI-1;Unigene68136_ARAawvTARAAPEI-1;Unigene68830_ARAawvTARAAPEI-1;Unigene69522_ARAawvTARAAPEI-1;Unigene70963_ARAawvTARAAPEI-1;Unigene72179_ARAawvTARAAPEI-1	K04371+K03456+K03237+K04382+K03250
Systemic lupus erythematosus	9	ko05322	Unigene1664_ARAawvTARAAPEI-1;Unigene25637_ARAawvTARAAPEI-1;Unigene47471_ARAawvTARAAPEI-1;Unigene56065_ARAawvTARAAPEI-1;Unigene59764_ARAawvTARAAPEI-1;Unigene64233_ARAawvTARAAPEI-1;Unigene64448_ARAawvTARAAPEI-1;Unigene67763_ARAawvTARAAPEI-1;Unigene9082_ARAawvTARAAPEI-1	K11254+K11252+K11086+K11251+K11090+K11087+K11088
Focal adhesion	9	ko04510	Unigene12982_ARAawvTARAAPEI-1;Unigene14149_ARAawvTARAAPEI-1;Unigene17372_ARAawvTARAAPEI-1;Unigene27831_ARAawvTARAAPEI-1;Unigene35874_ARAawvTARAAPEI-1;Unigene58460_ARAawvTARAAPEI-1;Unigene69385_ARAawvTARAAPEI-1;Unigene70003_ARAawvTARAAPEI-1;Unigene71313_ARAawvTARAAPEI-1	K04371+K05692+K04368+K01110
Glycerophospholipid metabolism	9	ko00564	Unigene10634_ARAawvTARAAPEI-1;Unigene10796_ARAawvTARAAPEI-1;Unigene1651_ARAawvTARAAPEI-1;Unigene29123_ARAawvTARAAPEI-1;Unigene31975_ARAawvTARAAPEI-1;Unigene50694_ARAawvTARAAPEI-1;Unigene68480_ARAawvTARAAPEI-1;Unigene70981_ARAawvTARAAPEI-1;Unigene71606_ARAawvTARAAPEI-1	K01126+K01078+K05929+K01115+K01058
C5-Branched dibasic acid metabolism	9	ko00660	Unigene19092_ARAawvTARAAPEI-1;Unigene29193_ARAawvTARAAPEI-1;Unigene52526_ARAawvTARAAPEI-1;Unigene67465_ARAawvTARAAPEI-1;Unigene69360_ARAawvTARAAPEI-1;Unigene70269_ARAawvTARAAPEI-1;Unigene71931_ARAawvTARAAPEI-1;Unigene72336_ARAawvTARAAPEI-1;Unigene72348_ARAawvTARAAPEI-1	K01938+K01963+K01704+K01652+K01653+K01703
GABAergic synapse	9	ko04727	Unigene11209_ARAawvTARAAPEI-1;Unigene37529_ARAawvTARAAPEI-1;Unigene49920_ARAawvTARAAPEI-1;Unigene52734_ARAawvTARAAPEI-1;Unigene52975_ARAawvTARAAPEI-1;Unigene68938_ARAawvTARAAPEI-1;Unigene69842_ARAawvTARAAPEI-1;Unigene70403_ARAawvTARAAPEI-1;Unigene72121_ARAawvTARAAPEI-1	K04345+K06027+K15015+K01915+K01580
Phototransduction - fly	9	ko04745	Unigene14149_ARAawvTARAAPEI-1;Unigene16448_ARAawvTARAAPEI-1;Unigene27831_ARAawvTARAAPEI-1;Unigene35874_ARAawvTARAAPEI-1;Unigene58460_ARAawvTARAAPEI-1;Unigene60884_ARAawvTARAAPEI-1;Unigene66120_ARAawvTARAAPEI-1;Unigene69385_ARAawvTARAAPEI-1;Unigene70003_ARAawvTARAAPEI-1	K05692+K02183
Phosphatidylinositol signaling system	9	ko04070	Unigene16448_ARAawvTARAAPEI-1;Unigene16698_ARAawvTARAAPEI-1;Unigene274_ARAawvTARAAPEI-1;Unigene48024_ARAawvTARAAPEI-1;Unigene49164_ARAawvTARAAPEI-1;Unigene60884_ARAawvTARAAPEI-1;Unigene66120_ARAawvTARAAPEI-1;Unigene68493_ARAawvTARAAPEI-1;Unigene71313_ARAawvTARAAPEI-1	K02183+K15422+K10047+K01110
Steroid biosynthesis	9	ko00100	Unigene3804_ARAawvTARAAPEI-1;Unigene39102_ARAawvTARAAPEI-1;Unigene50900_ARAawvTARAAPEI-1;Unigene58454_ARAawvTARAAPEI-1;Unigene61787_ARAawvTARAAPEI-1;Unigene62672_ARAawvTARAAPEI-1;Unigene67907_ARAawvTARAAPEI-1;Unigene69624_ARAawvTARAAPEI-1;Unigene70676_ARAawvTARAAPEI-1	K01061+K00559+K09828+K07748+K08242
Tropane, piperidine and pyridine alkaloid biosynthesis	9	ko00960	Unigene19507_ARAawvTARAAPEI-1;Unigene31663_ARAawvTARAAPEI-1;Unigene63187_ARAawvTARAAPEI-1;Unigene64431_ARAawvTARAAPEI-1;Unigene64846_ARAawvTARAAPEI-1;Unigene69184_ARAawvTARAAPEI-1;Unigene70320_ARAawvTARAAPEI-1;Unigene71655_ARAawvTARAAPEI-1;Unigene72222_ARAawvTARAAPEI-1	K15849+K00276+K08081+K14454+K00811
Polycyclic aromatic hydrocarbon degradation	8	ko00624	Unigene19539_ARAawvTARAAPEI-1;Unigene24443_ARAawvTARAAPEI-1;Unigene57506_ARAawvTARAAPEI-1;Unigene60927_ARAawvTARAAPEI-1;Unigene66234_ARAawvTARAAPEI-1;Unigene67566_ARAawvTARAAPEI-1;Unigene71663_ARAawvTARAAPEI-1;Unigene71771_ARAawvTARAAPEI-1	K00224+K00120
GnRH signaling pathway	8	ko04912	Unigene11209_ARAawvTARAAPEI-1;Unigene12982_ARAawvTARAAPEI-1;Unigene16448_ARAawvTARAAPEI-1;Unigene17372_ARAawvTARAAPEI-1;Unigene50694_ARAawvTARAAPEI-1;Unigene60884_ARAawvTARAAPEI-1;Unigene66120_ARAawvTARAAPEI-1;Unigene71606_ARAawvTARAAPEI-1	K04345+K04371+K02183+K04368+K01115
Long-term depression	8	ko04730	Unigene12982_ARAawvTARAAPEI-1;Unigene17372_ARAawvTARAAPEI-1;Unigene18312_ARAawvTARAAPEI-1;Unigene49364_ARAawvTARAAPEI-1;Unigene59594_ARAawvTARAAPEI-1;Unigene68830_ARAawvTARAAPEI-1;Unigene69522_ARAawvTARAAPEI-1;Unigene70963_ARAawvTARAAPEI-1	K04371+K04368+K03456+K04382
Amoebiasis	8	ko05146	Unigene11209_ARAawvTARAAPEI-1;Unigene17878_ARAawvTARAAPEI-1;Unigene22513_ARAawvTARAAPEI-1;Unigene53763_ARAawvTARAAPEI-1;Unigene58353_ARAawvTARAAPEI-1;Unigene58363_ARAawvTARAAPEI-1;Unigene59128_ARAawvTARAAPEI-1;Unigene70580_ARAawvTARAAPEI-1	K04345+K07897+K03386+K01476
Cardiac muscle contraction	8	ko04260	Unigene15913_ARAawvTARAAPEI-1;Unigene3690_ARAawvTARAAPEI-1;Unigene46528_ARAawvTARAAPEI-1;Unigene6153_ARAawvTARAAPEI-1;Unigene62110_ARAawvTARAAPEI-1;Unigene65984_ARAawvTARAAPEI-1;Unigene67757_ARAawvTARAAPEI-1;Unigene69855_ARAawvTARAAPEI-1	K02265+K00413+K02256+K00419+K02267+K02261+K02262
Bisphenol degradation	8	ko00363	Unigene11979_ARAawvTARAAPEI-1;Unigene37689_ARAawvTARAAPEI-1;Unigene60041_ARAawvTARAAPEI-1;Unigene64684_ARAawvTARAAPEI-1;Unigene66234_ARAawvTARAAPEI-1;Unigene68955_ARAawvTARAAPEI-1;Unigene71663_ARAawvTARAAPEI-1;Unigene71771_ARAawvTARAAPEI-1	K00058+K00120
Synthesis and degradation of ketone bodies	8	ko00072	Unigene16885_ARAawvTARAAPEI-1;Unigene17780_ARAawvTARAAPEI-1;Unigene45499_ARAawvTARAAPEI-1;Unigene47193_ARAawvTARAAPEI-1;Unigene52020_ARAawvTARAAPEI-1;Unigene64520_ARAawvTARAAPEI-1;Unigene66636_ARAawvTARAAPEI-1;Unigene69290_ARAawvTARAAPEI-1	K00626+K01641
TGF-beta signaling pathway	8	ko04350	Unigene12982_ARAawvTARAAPEI-1;Unigene18312_ARAawvTARAAPEI-1;Unigene49364_ARAawvTARAAPEI-1;Unigene59594_ARAawvTARAAPEI-1;Unigene63861_ARAawvTARAAPEI-1;Unigene68830_ARAawvTARAAPEI-1;Unigene69522_ARAawvTARAAPEI-1;Unigene70963_ARAawvTARAAPEI-1	K04371+K03456+K03094+K04382
Pertussis	7	ko05133	Unigene12982_ARAawvTARAAPEI-1;Unigene16448_ARAawvTARAAPEI-1;Unigene60467_ARAawvTARAAPEI-1;Unigene60884_ARAawvTARAAPEI-1;Unigene63909_ARAawvTARAAPEI-1;Unigene66120_ARAawvTARAAPEI-1;Unigene68887_ARAawvTARAAPEI-1	K04371+K02183+K04733+K05765
Dilated cardiomyopathy	7	ko05414	Unigene11209_ARAawvTARAAPEI-1;Unigene14149_ARAawvTARAAPEI-1;Unigene27831_ARAawvTARAAPEI-1;Unigene35874_ARAawvTARAAPEI-1;Unigene58460_ARAawvTARAAPEI-1;Unigene69385_ARAawvTARAAPEI-1;Unigene70003_ARAawvTARAAPEI-1	K04345+K05692
Ubiquinone and other terpenoid-quinone biosynthesis	7	ko00130	Unigene15901_ARAawvTARAAPEI-1;Unigene66053_ARAawvTARAAPEI-1;Unigene68480_ARAawvTARAAPEI-1;Unigene68969_ARAawvTARAAPEI-1;Unigene70419_ARAawvTARAAPEI-1;Unigene71214_ARAawvTARAAPEI-1;Unigene71402_ARAawvTARAAPEI-1	K01904+K00605+K01058+K01867+K12502+K00764
Glutamatergic synapse	7	ko04724	Unigene11209_ARAawvTARAAPEI-1;Unigene12982_ARAawvTARAAPEI-1;Unigene16448_ARAawvTARAAPEI-1;Unigene50694_ARAawvTARAAPEI-1;Unigene52975_ARAawvTARAAPEI-1;Unigene68938_ARAawvTARAAPEI-1;Unigene71606_ARAawvTARAAPEI-1	K04345+K04371+K06268+K01115+K01915
Leishmaniasis	7	ko05140	Unigene12982_ARAawvTARAAPEI-1;Unigene42856_ARAawvTARAAPEI-1;Unigene46602_ARAawvTARAAPEI-1;Unigene56638_ARAawvTARAAPEI-1;Unigene58259_ARAawvTARAAPEI-1;Unigene60467_ARAawvTARAAPEI-1;Unigene68887_ARAawvTARAAPEI-1	K04371+K03231+K04733
Polyketide sugar unit biosynthesis	7	ko00523	Unigene52975_ARAawvTARAAPEI-1;Unigene55742_ARAawvTARAAPEI-1;Unigene65443_ARAawvTARAAPEI-1;Unigene66835_ARAawvTARAAPEI-1;Unigene68938_ARAawvTARAAPEI-1;Unigene70504_ARAawvTARAAPEI-1;Unigene70530_ARAawvTARAAPEI-1	K01915+K03111+K01710
Peptidoglycan biosynthesis	7	ko00550	Unigene29765_ARAawvTARAAPEI-1;Unigene66215_ARAawvTARAAPEI-1;Unigene69375_ARAawvTARAAPEI-1;Unigene70975_ARAawvTARAAPEI-1;Unigene71378_ARAawvTARAAPEI-1;Unigene71767_ARAawvTARAAPEI-1;Unigene72292_ARAawvTARAAPEI-1	K02112+K00382+K02863+K01866
Biosynthesis of ansamycins	7	ko01051	Unigene55947_ARAawvTARAAPEI-1;Unigene58478_ARAawvTARAAPEI-1;Unigene63781_ARAawvTARAAPEI-1;Unigene63996_ARAawvTARAAPEI-1;Unigene64638_ARAawvTARAAPEI-1;Unigene64905_ARAawvTARAAPEI-1;Unigene68200_ARAawvTARAAPEI-1	K00615
SNARE interactions in vesicular transport	7	ko04130	Unigene39191_ARAawvTARAAPEI-1;Unigene44741_ARAawvTARAAPEI-1;Unigene59443_ARAawvTARAAPEI-1;Unigene61308_ARAawvTARAAPEI-1;Unigene65590_ARAawvTARAAPEI-1;Unigene70616_ARAawvTARAAPEI-1;Unigene71382_ARAawvTARAAPEI-1	K08515+K08504+K08516+K08486+K08517+K08493
Hypertrophic cardiomyopathy (HCM)	7	ko05410	Unigene14149_ARAawvTARAAPEI-1;Unigene27831_ARAawvTARAAPEI-1;Unigene35874_ARAawvTARAAPEI-1;Unigene58460_ARAawvTARAAPEI-1;Unigene69385_ARAawvTARAAPEI-1;Unigene70003_ARAawvTARAAPEI-1;Unigene7993_ARAawvTARAAPEI-1	K05692+K07199
Adherens junction	7	ko04520	Unigene12982_ARAawvTARAAPEI-1;Unigene14149_ARAawvTARAAPEI-1;Unigene27831_ARAawvTARAAPEI-1;Unigene35874_ARAawvTARAAPEI-1;Unigene58460_ARAawvTARAAPEI-1;Unigene69385_ARAawvTARAAPEI-1;Unigene70003_ARAawvTARAAPEI-1	K04371+K05692
Isoflavonoid biosynthesis	6	ko00943	Unigene1929_ARAawvTARAAPEI-1;Unigene46202_ARAawvTARAAPEI-1;Unigene46245_ARAawvTARAAPEI-1;Unigene65243_ARAawvTARAAPEI-1;Unigene69752_ARAawvTARAAPEI-1;Unigene71320_ARAawvTARAAPEI-1	K13258+K13263
Melanogenesis	6	ko04916	Unigene11209_ARAawvTARAAPEI-1;Unigene12982_ARAawvTARAAPEI-1;Unigene16448_ARAawvTARAAPEI-1;Unigene17372_ARAawvTARAAPEI-1;Unigene60884_ARAawvTARAAPEI-1;Unigene66120_ARAawvTARAAPEI-1	K04345+K04371+K02183+K04368
Vascular smooth muscle contraction	6	ko04270	Unigene11209_ARAawvTARAAPEI-1;Unigene12982_ARAawvTARAAPEI-1;Unigene16448_ARAawvTARAAPEI-1;Unigene17372_ARAawvTARAAPEI-1;Unigene60884_ARAawvTARAAPEI-1;Unigene66120_ARAawvTARAAPEI-1	K04345+K04371+K02183+K04368
Leukocyte transendothelial migration	6	ko04670	Unigene14149_ARAawvTARAAPEI-1;Unigene27831_ARAawvTARAAPEI-1;Unigene35874_ARAawvTARAAPEI-1;Unigene58460_ARAawvTARAAPEI-1;Unigene69385_ARAawvTARAAPEI-1;Unigene70003_ARAawvTARAAPEI-1	K05692
Glioma	6	ko05214	Unigene12982_ARAawvTARAAPEI-1;Unigene16448_ARAawvTARAAPEI-1;Unigene17372_ARAawvTARAAPEI-1;Unigene60884_ARAawvTARAAPEI-1;Unigene66120_ARAawvTARAAPEI-1;Unigene71313_ARAawvTARAAPEI-1	K04371+K02183+K04368+K01110
Taurine and hypotaurine metabolism	6	ko00430	Unigene12161_ARAawvTARAAPEI-1;Unigene13647_ARAawvTARAAPEI-1;Unigene18747_ARAawvTARAAPEI-1;Unigene68156_ARAawvTARAAPEI-1;Unigene72121_ARAawvTARAAPEI-1;Unigene72237_ARAawvTARAAPEI-1	K00286+K01749+K00818+K01580
Stilbenoid, diarylheptanoid and gingerol biosynthesis	6	ko00945	Unigene45628_ARAawvTARAAPEI-1;Unigene54052_ARAawvTARAAPEI-1;Unigene55083_ARAawvTARAAPEI-1;Unigene58208_ARAawvTARAAPEI-1;Unigene58439_ARAawvTARAAPEI-1;Unigene67914_ARAawvTARAAPEI-1	K13065+K16040+K00487
RIG-I-like receptor signaling pathway	6	ko04622	Unigene12500_ARAawvTARAAPEI-1;Unigene14702_ARAawvTARAAPEI-1;Unigene16293_ARAawvTARAAPEI-1;Unigene17541_ARAawvTARAAPEI-1;Unigene17975_ARAawvTARAAPEI-1;Unigene27134_ARAawvTARAAPEI-1	K11594+K00863
Fat digestion and absorption	6	ko04975	Unigene16885_ARAawvTARAAPEI-1;Unigene17780_ARAawvTARAAPEI-1;Unigene45499_ARAawvTARAAPEI-1;Unigene47193_ARAawvTARAAPEI-1;Unigene52020_ARAawvTARAAPEI-1;Unigene64520_ARAawvTARAAPEI-1	K00626
Arrhythmogenic right ventricular cardiomyopathy (ARVC)	6	ko05412	Unigene14149_ARAawvTARAAPEI-1;Unigene27831_ARAawvTARAAPEI-1;Unigene35874_ARAawvTARAAPEI-1;Unigene58460_ARAawvTARAAPEI-1;Unigene69385_ARAawvTARAAPEI-1;Unigene70003_ARAawvTARAAPEI-1	K05692
Apoptosis	6	ko04210	Unigene11209_ARAawvTARAAPEI-1;Unigene16448_ARAawvTARAAPEI-1;Unigene60467_ARAawvTARAAPEI-1;Unigene61740_ARAawvTARAAPEI-1;Unigene6175_ARAawvTARAAPEI-1;Unigene68887_ARAawvTARAAPEI-1	K04345+K06268+K04733+K08738
Long-term potentiation	6	ko04720	Unigene11209_ARAawvTARAAPEI-1;Unigene12982_ARAawvTARAAPEI-1;Unigene16448_ARAawvTARAAPEI-1;Unigene17372_ARAawvTARAAPEI-1;Unigene60884_ARAawvTARAAPEI-1;Unigene66120_ARAawvTARAAPEI-1	K04345+K04371+K02183+K06268+K04368
Lipopolysaccharide biosynthesis	5	ko00540	Unigene23322_ARAawvTARAAPEI-1;Unigene4078_ARAawvTARAAPEI-1;Unigene540_ARAawvTARAAPEI-1;Unigene63124_ARAawvTARAAPEI-1;Unigene70813_ARAawvTARAAPEI-1	K01627+K02372+K05349
Cutin, suberine and wax biosynthesis	5	ko00073	Unigene40680_ARAawvTARAAPEI-1;Unigene45952_ARAawvTARAAPEI-1;Unigene58439_ARAawvTARAAPEI-1;Unigene61900_ARAawvTARAAPEI-1;Unigene6292_ARAawvTARAAPEI-1	K15400+K15403
Arachidonic acid metabolism	5	ko00590	Unigene42936_ARAawvTARAAPEI-1;Unigene63014_ARAawvTARAAPEI-1;Unigene6439_ARAawvTARAAPEI-1;Unigene69888_ARAawvTARAAPEI-1;Unigene70562_ARAawvTARAAPEI-1	K00432+K01254
Vasopressin-regulated water reabsorption	5	ko04962	Unigene11209_ARAawvTARAAPEI-1;Unigene37529_ARAawvTARAAPEI-1;Unigene49920_ARAawvTARAAPEI-1;Unigene69842_ARAawvTARAAPEI-1;Unigene70403_ARAawvTARAAPEI-1	K04345+K06027
Tetracycline biosynthesis	5	ko00253	Unigene13015_ARAawvTARAAPEI-1;Unigene4245_ARAawvTARAAPEI-1;Unigene52526_ARAawvTARAAPEI-1;Unigene62703_ARAawvTARAAPEI-1;Unigene72375_ARAawvTARAAPEI-1	K01961+K01963+K02160+K01962
Protein digestion and absorption	4	ko04974	Unigene2764_ARAawvTARAAPEI-1;Unigene62949_ARAawvTARAAPEI-1;Unigene67706_ARAawvTARAAPEI-1;Unigene71195_ARAawvTARAAPEI-1	K01285
mTOR signaling pathway	4	ko04150	Unigene12982_ARAawvTARAAPEI-1;Unigene50625_ARAawvTARAAPEI-1;Unigene66545_ARAawvTARAAPEI-1;Unigene69065_ARAawvTARAAPEI-1	K04371+K02991+K03259
Salivary secretion	4	ko04970	Unigene11209_ARAawvTARAAPEI-1;Unigene16448_ARAawvTARAAPEI-1;Unigene60884_ARAawvTARAAPEI-1;Unigene66120_ARAawvTARAAPEI-1	K04345+K02183
Phosphotransferase system (PTS)	4	ko02060	Unigene11551_ARAawvTARAAPEI-1;Unigene18616_ARAawvTARAAPEI-1;Unigene2931_ARAawvTARAAPEI-1;Unigene40959_ARAawvTARAAPEI-1	K01057+K01952
Amphetamine addiction	4	ko05031	Unigene11209_ARAawvTARAAPEI-1;Unigene16448_ARAawvTARAAPEI-1;Unigene60884_ARAawvTARAAPEI-1;Unigene66120_ARAawvTARAAPEI-1	K04345+K02183+K06268
Toluene degradation	4	ko00623	Unigene3804_ARAawvTARAAPEI-1;Unigene39102_ARAawvTARAAPEI-1;Unigene50900_ARAawvTARAAPEI-1;Unigene61787_ARAawvTARAAPEI-1	K01061
Small cell lung cancer	4	ko05222	Unigene61740_ARAawvTARAAPEI-1;Unigene6175_ARAawvTARAAPEI-1;Unigene67414_ARAawvTARAAPEI-1;Unigene71313_ARAawvTARAAPEI-1	K08738+K02219+K01110
Diterpenoid biosynthesis	4	ko00904	Unigene17838_ARAawvTARAAPEI-1;Unigene40316_ARAawvTARAAPEI-1;Unigene68328_ARAawvTARAAPEI-1;Unigene69776_ARAawvTARAAPEI-1	K13070+K04124
Olfactory transduction	4	ko04740	Unigene11209_ARAawvTARAAPEI-1;Unigene16448_ARAawvTARAAPEI-1;Unigene60884_ARAawvTARAAPEI-1;Unigene66120_ARAawvTARAAPEI-1	K04345+K02183
Pancreatic cancer	4	ko05212	Unigene12982_ARAawvTARAAPEI-1;Unigene17372_ARAawvTARAAPEI-1;Unigene50694_ARAawvTARAAPEI-1;Unigene71606_ARAawvTARAAPEI-1	K04371+K04368+K01115
Fluorobenzoate degradation	4	ko00364	Unigene3804_ARAawvTARAAPEI-1;Unigene39102_ARAawvTARAAPEI-1;Unigene50900_ARAawvTARAAPEI-1;Unigene61787_ARAawvTARAAPEI-1	K01061
Bile secretion	4	ko04976	Unigene11209_ARAawvTARAAPEI-1;Unigene18576_ARAawvTARAAPEI-1;Unigene62432_ARAawvTARAAPEI-1;Unigene72517_ARAawvTARAAPEI-1	K04345+K05681+K05658+K05666
Toll-like receptor signaling pathway	4	ko04620	Unigene12982_ARAawvTARAAPEI-1;Unigene17372_ARAawvTARAAPEI-1;Unigene60467_ARAawvTARAAPEI-1;Unigene68887_ARAawvTARAAPEI-1	K04371+K04368+K04733
Fanconi anemia pathway	4	ko03460	Unigene11578_ARAawvTARAAPEI-1;Unigene67004_ARAawvTARAAPEI-1;Unigene69220_ARAawvTARAAPEI-1;Unigene70780_ARAawvTARAAPEI-1	K07466+K10739+K10740
Cell cycle - Caulobacter	4	ko04112	Unigene15295_ARAawvTARAAPEI-1;Unigene18779_ARAawvTARAAPEI-1;Unigene5140_ARAawvTARAAPEI-1;Unigene67394_ARAawvTARAAPEI-1	K03531+K01358
Colorectal cancer	4	ko05210	Unigene12982_ARAawvTARAAPEI-1;Unigene17372_ARAawvTARAAPEI-1;Unigene61740_ARAawvTARAAPEI-1;Unigene6175_ARAawvTARAAPEI-1	K04371+K04368+K08738
Dioxin degradation	4	ko00621	Unigene55779_ARAawvTARAAPEI-1;Unigene59793_ARAawvTARAAPEI-1;Unigene60507_ARAawvTARAAPEI-1;Unigene63629_ARAawvTARAAPEI-1	K00963
Melanoma	3	ko05218	Unigene12982_ARAawvTARAAPEI-1;Unigene17372_ARAawvTARAAPEI-1;Unigene71313_ARAawvTARAAPEI-1	K04371+K04368+K01110
Renal cell carcinoma	3	ko05211	Unigene12982_ARAawvTARAAPEI-1;Unigene17372_ARAawvTARAAPEI-1;Unigene71986_ARAawvTARAAPEI-1	K04371+K04368+K01679
Mineral absorption	3	ko04978	Unigene48173_ARAawvTARAAPEI-1;Unigene68281_ARAawvTARAAPEI-1;Unigene70505_ARAawvTARAAPEI-1	K07213+K12347
Cholinergic synapse	3	ko04725	Unigene11209_ARAawvTARAAPEI-1;Unigene12982_ARAawvTARAAPEI-1;Unigene17372_ARAawvTARAAPEI-1	K04345+K04371+K04368
Axon guidance	3	ko04360	Unigene12982_ARAawvTARAAPEI-1;Unigene16448_ARAawvTARAAPEI-1;Unigene63909_ARAawvTARAAPEI-1	K04371+K06268+K05765
Chemokine signaling pathway	3	ko04062	Unigene11209_ARAawvTARAAPEI-1;Unigene12982_ARAawvTARAAPEI-1;Unigene17372_ARAawvTARAAPEI-1	K04345+K04371+K04368
Caprolactam degradation	3	ko00930	Unigene2103_ARAawvTARAAPEI-1;Unigene68511_ARAawvTARAAPEI-1;Unigene70737_ARAawvTARAAPEI-1	K00002
p53 signaling pathway	3	ko04115	Unigene61740_ARAawvTARAAPEI-1;Unigene6175_ARAawvTARAAPEI-1;Unigene71313_ARAawvTARAAPEI-1	K08738+K01110
Phototransduction	3	ko04744	Unigene16448_ARAawvTARAAPEI-1;Unigene60884_ARAawvTARAAPEI-1;Unigene66120_ARAawvTARAAPEI-1	K02183
Carbohydrate digestion and absorption	3	ko04973	Unigene68825_ARAawvTARAAPEI-1;Unigene70534_ARAawvTARAAPEI-1;Unigene71217_ARAawvTARAAPEI-1	K00844
Ether lipid metabolism	3	ko00565	Unigene29123_ARAawvTARAAPEI-1;Unigene50694_ARAawvTARAAPEI-1;Unigene71606_ARAawvTARAAPEI-1	K01078+K01115
Flagellar assembly	3	ko02040	Unigene19322_ARAawvTARAAPEI-1;Unigene28598_ARAawvTARAAPEI-1;Unigene63203_ARAawvTARAAPEI-1	K01870+K00013
VEGF signaling pathway	3	ko04370	Unigene12982_ARAawvTARAAPEI-1;Unigene16448_ARAawvTARAAPEI-1;Unigene17372_ARAawvTARAAPEI-1	K04371+K06268+K04368
Retrograde endocannabinoid signaling	3	ko04723	Unigene11209_ARAawvTARAAPEI-1;Unigene12982_ARAawvTARAAPEI-1;Unigene52734_ARAawvTARAAPEI-1	K04345+K04371+K15015
Butirosin and neomycin biosynthesis	3	ko00524	Unigene68825_ARAawvTARAAPEI-1;Unigene70534_ARAawvTARAAPEI-1;Unigene71217_ARAawvTARAAPEI-1	K00844
Natural killer cell mediated cytotoxicity	3	ko04650	Unigene12982_ARAawvTARAAPEI-1;Unigene16448_ARAawvTARAAPEI-1;Unigene17372_ARAawvTARAAPEI-1	K04371+K06268+K04368
Linoleic acid metabolism	3	ko00591	Unigene25855_ARAawvTARAAPEI-1;Unigene29621_ARAawvTARAAPEI-1;Unigene51561_ARAawvTARAAPEI-1	K15718
Osteoclast differentiation	3	ko04380	Unigene12982_ARAawvTARAAPEI-1;Unigene16448_ARAawvTARAAPEI-1;Unigene17372_ARAawvTARAAPEI-1	K04371+K06268+K04368
B cell receptor signaling pathway	3	ko04662	Unigene12982_ARAawvTARAAPEI-1;Unigene16448_ARAawvTARAAPEI-1;Unigene17372_ARAawvTARAAPEI-1	K04371+K06268+K04368
Endometrial cancer	3	ko05213	Unigene12982_ARAawvTARAAPEI-1;Unigene17372_ARAawvTARAAPEI-1;Unigene71313_ARAawvTARAAPEI-1	K04371+K04368+K01110
Thyroid cancer	3	ko05216	Unigene12982_ARAawvTARAAPEI-1;Unigene17372_ARAawvTARAAPEI-1;Unigene59482_ARAawvTARAAPEI-1	K04371+K04368+K09291
Serotonergic synapse	3	ko04726	Unigene11209_ARAawvTARAAPEI-1;Unigene12982_ARAawvTARAAPEI-1;Unigene17372_ARAawvTARAAPEI-1	K04345+K04371+K04368
Indole alkaloid biosynthesis	3	ko00901	Unigene2591_ARAawvTARAAPEI-1;Unigene69330_ARAawvTARAAPEI-1;Unigene71527_ARAawvTARAAPEI-1	K01757+K08233
T cell receptor signaling pathway	3	ko04660	Unigene12982_ARAawvTARAAPEI-1;Unigene16448_ARAawvTARAAPEI-1;Unigene17372_ARAawvTARAAPEI-1	K04371+K06268+K04368
Novobiocin biosynthesis	3	ko00401	Unigene33281_ARAawvTARAAPEI-1;Unigene64045_ARAawvTARAAPEI-1;Unigene69524_ARAawvTARAAPEI-1	K00800
Lipoic acid metabolism	2	ko00785	Unigene66636_ARAawvTARAAPEI-1;Unigene69290_ARAawvTARAAPEI-1	K01641
Acute myeloid leukemia	2	ko05221	Unigene12982_ARAawvTARAAPEI-1;Unigene17372_ARAawvTARAAPEI-1	K04371+K04368
Dorso-ventral axis formation	2	ko04320	Unigene12982_ARAawvTARAAPEI-1;Unigene17372_ARAawvTARAAPEI-1	K04371+K04368
Fc epsilon RI signaling pathway	2	ko04664	Unigene12982_ARAawvTARAAPEI-1;Unigene17372_ARAawvTARAAPEI-1	K04371+K04368
Glucosinolate biosynthesis	2	ko00966	Unigene22838_ARAawvTARAAPEI-1;Unigene69917_ARAawvTARAAPEI-1	K00826
Notch signaling pathway	2	ko04330	Unigene57906_ARAawvTARAAPEI-1;Unigene7261_ARAawvTARAAPEI-1	K06170+K06171
MAPK signaling pathway - fly	2	ko04013	Unigene12982_ARAawvTARAAPEI-1;Unigene17372_ARAawvTARAAPEI-1	K04371+K04368
ErbB signaling pathway	2	ko04012	Unigene12982_ARAawvTARAAPEI-1;Unigene17372_ARAawvTARAAPEI-1	K04371+K04368
Non-small cell lung cancer	2	ko05223	Unigene12982_ARAawvTARAAPEI-1;Unigene17372_ARAawvTARAAPEI-1	K04371+K04368
Transcriptional misregulation in cancer	2	ko05202	Unigene71708_ARAawvTARAAPEI-1;Unigene72434_ARAawvTARAAPEI-1	K12823
Glycosylphosphatidylinositol(GPI)-anchor biosynthesis	2	ko00563	Unigene3379_ARAawvTARAAPEI-1;Unigene68784_ARAawvTARAAPEI-1	K03857
NF-kappa B signaling pathway	2	ko04064	Unigene60467_ARAawvTARAAPEI-1;Unigene68887_ARAawvTARAAPEI-1	K04733
Morphine addiction	2	ko05032	Unigene11209_ARAawvTARAAPEI-1;Unigene52734_ARAawvTARAAPEI-1	K04345+K15015
Anthocyanin biosynthesis	2	ko00942	Unigene59800_ARAawvTARAAPEI-1;Unigene67415_ARAawvTARAAPEI-1	K12930
Monoterpenoid biosynthesis	2	ko00902	Unigene41056_ARAawvTARAAPEI-1;Unigene778_ARAawvTARAAPEI-1	K15095
Fatty acid elongation	2	ko00062	Unigene65708_ARAawvTARAAPEI-1;Unigene71212_ARAawvTARAAPEI-1	K10703+K10251
Bladder cancer	2	ko05219	Unigene12982_ARAawvTARAAPEI-1;Unigene17372_ARAawvTARAAPEI-1	K04371+K04368
Proximal tubule bicarbonate reclamation	2	ko04964	Unigene36798_ARAawvTARAAPEI-1;Unigene72160_ARAawvTARAAPEI-1	K00025+K00261
Chronic myeloid leukemia	2	ko05220	Unigene12982_ARAawvTARAAPEI-1;Unigene17372_ARAawvTARAAPEI-1	K04371+K04368
Cytosolic DNA-sensing pathway	1	ko04623	Unigene57624_ARAawvTARAAPEI-1	K03027
Nicotine addiction	1	ko05033	Unigene52734_ARAawvTARAAPEI-1	K15015
Basal transcription factors	1	ko03022	Unigene11914_ARAawvTARAAPEI-1	K03128
D-Glutamine and D-glutamate metabolism	1	ko00471	Unigene72160_ARAawvTARAAPEI-1	K00261
Steroid hormone biosynthesis	1	ko00140	Unigene71212_ARAawvTARAAPEI-1	K10251
Biotin metabolism	1	ko00780	Unigene31584_ARAawvTARAAPEI-1	K01875
Pancreatic secretion	1	ko04972	Unigene43522_ARAawvTARAAPEI-1	K07901
Circadian rhythm - mammal	1	ko04710	Unigene63861_ARAawvTARAAPEI-1	K03094
Cocaine addiction	1	ko05030	Unigene11209_ARAawvTARAAPEI-1	K04345
Hedgehog signaling pathway	1	ko04340	Unigene11209_ARAawvTARAAPEI-1	K04345
Styrene degradation	1	ko00643	Unigene65239_ARAawvTARAAPEI-1	K01555
D-Alanine metabolism	1	ko00473	Unigene69375_ARAawvTARAAPEI-1	K02863
Caffeine metabolism	1	ko00232	Unigene56385_ARAawvTARAAPEI-1	K00365
Circadian rhythm - plant	1	ko04712	Unigene16603_ARAawvTARAAPEI-1	K00660
Aldosterone-regulated sodium reabsorption	1	ko04960	Unigene12982_ARAawvTARAAPEI-1	K04371
Sesquiterpenoid and triterpenoid biosynthesis	1	ko00909	Unigene56184_ARAawvTARAAPEI-1	K00801
African trypanosomiasis	1	ko05143	Unigene72379_ARAawvTARAAPEI-1	K01354
Phosphonate and phosphinate metabolism	1	ko00440	Unigene49284_ARAawvTARAAPEI-1	K01091
Benzoxazinoid biosynthesis	1	ko00402	Unigene13148_ARAawvTARAAPEI-1	K13229
Nicotinate and nicotinamide metabolism	1	ko00760	Unigene12522_ARAawvTARAAPEI-1	K00763
RNA polymerase	1	ko03020	Unigene57624_ARAawvTARAAPEI-1	K03027
Taste transduction	1	ko04742	Unigene11209_ARAawvTARAAPEI-1	K04345

## Sheet: S2
Pathway name	Count	Pathway ID	Proteins	KOs
Metabolic pathways	805	ko01100	Unigene1003_ARAawvTARAAPEI-1;Unigene1007_ARAawvTARAAPEI-1;Unigene10091_ARAawvTARAAPEI-1;Unigene10444_ARAawvTARAAPEI-1;Unigene1046_ARAawvTARAAPEI-1;Unigene10509_ARAawvTARAAPEI-1;Unigene1088_ARAawvTARAAPEI-1;Unigene10916_ARAawvTARAAPEI-1;Unigene11134_ARAawvTARAAPEI-1;Unigene11551_ARAawvTARAAPEI-1;Unigene11979_ARAawvTARAAPEI-1;Unigene12075_ARAawvTARAAPEI-1;Unigene12086_ARAawvTARAAPEI-1;Unigene12432_…	K01939+K00849+K00026+K00030+K00162+K01710+K10046+K00430+K02147+K08963+K01057+K00058+K02154+K00514+K01206+K00423+K00873+K01696+K05605+K08249+K01792+K00966+K01961+K00475+K01873+K01188+K01187+K00695+K01568+K01840+K03526+K00854+K01869+K00281+K01886+K04708+K00549+K00083+K00696+K10775+K00422+K01091+K01904+K00827+K12309+K00264+K01051+K01648+K00938+K01183+K01868+K15422+K13832+K02704+K05350+K09680+K00975+…
Biosynthesis of secondary metabolites	522	ko01110	Unigene1007_ARAawvTARAAPEI-1;Unigene10091_ARAawvTARAAPEI-1;Unigene10444_ARAawvTARAAPEI-1;Unigene1046_ARAawvTARAAPEI-1;Unigene10509_ARAawvTARAAPEI-1;Unigene1088_ARAawvTARAAPEI-1;Unigene11551_ARAawvTARAAPEI-1;Unigene12086_ARAawvTARAAPEI-1;Unigene12662_ARAawvTARAAPEI-1;Unigene12749_ARAawvTARAAPEI-1;Unigene12933_ARAawvTARAAPEI-1;Unigene12996_ARAawvTARAAPEI-1;Unigene13015_ARAawvTARAAPEI-1;Unigene13148…	K00849+K00026+K00030+K00162+K01710+K10046+K00430+K01057+K00514+K01206+K00873+K01696+K01792+K00966+K01961+K00475+K01873+K01188+K01785+K01568+K01840+K03526+K01869+K00549+K00083+K10775+K00422+K01091+K01904+K00264+K01648+K00938+K13065+K01183+K13832+K05350+K05349+K01945+K00033+K00626+K09841+K13070+K00016+K01438+K01835+K00627+K01952+K03885+K01938+K13258+K13081+K01895+K01956+K00002+K00134+K00826+K00600+…
Microbial metabolism in diverse environments	303	ko01120	Unigene1003_ARAawvTARAAPEI-1;Unigene1007_ARAawvTARAAPEI-1;Unigene10444_ARAawvTARAAPEI-1;Unigene1046_ARAawvTARAAPEI-1;Unigene11551_ARAawvTARAAPEI-1;Unigene11979_ARAawvTARAAPEI-1;Unigene12086_ARAawvTARAAPEI-1;Unigene12662_ARAawvTARAAPEI-1;Unigene12933_ARAawvTARAAPEI-1;Unigene13015_ARAawvTARAAPEI-1;Unigene13233_ARAawvTARAAPEI-1;Unigene13990_ARAawvTARAAPEI-1;Unigene14954_ARAawvTARAAPEI-1;Unigene1499_…	K01939+K00849+K00030+K00162+K01057+K00058+K01206+K00873+K01792+K01961+K01873+K01785+K01091+K01648+K00033+K00626+K00863+K00016+K01438+K01835+K00131+K01595+K00627+K03885+K01938+K00924+K00224+K01895+K00002+K01601+K00134+K00600+K01689+K00616+K00927+K00028+K00344+K01078+K00036+K00814+K00800+K01953+K02990+K15633+K01061+K01803+K02083+K00121+K03781+K00031+K01872+K00161+K00876+K00001+K00128+K00297+K00850+…
Protein processing in endoplasmic reticulum	120	ko04141	Unigene10122_ARAawvTARAAPEI-1;Unigene11301_ARAawvTARAAPEI-1;Unigene12057_ARAawvTARAAPEI-1;Unigene13154_ARAawvTARAAPEI-1;Unigene13665_ARAawvTARAAPEI-1;Unigene13730_ARAawvTARAAPEI-1;Unigene14022_ARAawvTARAAPEI-1;Unigene14751_ARAawvTARAAPEI-1;Unigene1634_ARAawvTARAAPEI-1;Unigene17612_ARAawvTARAAPEI-1;Unigene18320_ARAawvTARAAPEI-1;Unigene18806_ARAawvTARAAPEI-1;Unigene18982_ARAawvTARAAPEI-1;Unigene195…	K09503+K14005+K14006+K03347+K06689+K10597+K13525+K09584+K04079+K09580+K12667+K07953+K09486+K14018+K03237+K13249+K03283+K08057+K09487+K09490+K07342+K10082+K14012+K05546+K10839+K10956+K13993+K11718+K13250+K14011+K12670+K09481+K08054+K10575+K08653+K14004+K13719+K12275+K12669+K14015+K07151+K14007+K09518+K04523+K14016+K09540+K12666+K01230
Glycolysis / Gluconeogenesis	118	ko00010	Unigene1046_ARAawvTARAAPEI-1;Unigene12662_ARAawvTARAAPEI-1;Unigene12933_ARAawvTARAAPEI-1;Unigene13990_ARAawvTARAAPEI-1;Unigene14024_ARAawvTARAAPEI-1;Unigene16907_ARAawvTARAAPEI-1;Unigene17989_ARAawvTARAAPEI-1;Unigene18209_ARAawvTARAAPEI-1;Unigene18236_ARAawvTARAAPEI-1;Unigene18495_ARAawvTARAAPEI-1;Unigene19659_ARAawvTARAAPEI-1;Unigene2103_ARAawvTARAAPEI-1;Unigene22355_ARAawvTARAAPEI-1;Unigene2390…	K00162+K00873+K01792+K01785+K01568+K00016+K01835+K00131+K00627+K01895+K00002+K00134+K01689+K00927+K00344+K14085+K15633+K01803+K00121+K00161+K00001+K00128+K00850+K01623+K01738+K00759+K01610+K00963+K00605+K00382+K00135+K01810+K00844+K02888
Ribosome	113	ko03010	Unigene10067_ARAawvTARAAPEI-1;Unigene1382_ARAawvTARAAPEI-1;Unigene1429_ARAawvTARAAPEI-1;Unigene14703_ARAawvTARAAPEI-1;Unigene14761_ARAawvTARAAPEI-1;Unigene15871_ARAawvTARAAPEI-1;Unigene17338_ARAawvTARAAPEI-1;Unigene1747_ARAawvTARAAPEI-1;Unigene17805_ARAawvTARAAPEI-1;Unigene18287_ARAawvTARAAPEI-1;Unigene18391_ARAawvTARAAPEI-1;Unigene18495_ARAawvTARAAPEI-1;Unigene1959_ARAawvTARAAPEI-1;Unigene197_AR…	K02940+K02930+K03526+K02965+K01886+K01091+K05349+K02941+K01893+K01892+K00627+K02989+K02984+K02969+K02882+K02955+K02976+K02973+K00826+K02943+K02921+K02997+K02995+K02896+K02987+K02979+K02908+K02932+K02960+K00797+K02990+K02870+K02900+K02981+K02880+K02866+K02910+K02918+K02937+K02917+K02991+K02962+K02936+K02957+K02883+K02985+K02925+K01714+K02934+K02912+K01756+K02875+K02893+K02964+K02938+K02927+K02958+…
Purine metabolism	95	ko00230	Unigene1003_ARAawvTARAAPEI-1;Unigene1046_ARAawvTARAAPEI-1;Unigene12086_ARAawvTARAAPEI-1;Unigene12662_ARAawvTARAAPEI-1;Unigene14816_ARAawvTARAAPEI-1;Unigene1499_ARAawvTARAAPEI-1;Unigene16020_ARAawvTARAAPEI-1;Unigene16907_ARAawvTARAAPEI-1;Unigene17512_ARAawvTARAAPEI-1;Unigene18209_ARAawvTARAAPEI-1;Unigene18616_ARAawvTARAAPEI-1;Unigene18942_ARAawvTARAAPEI-1;Unigene25023_ARAawvTARAAPEI-1;Unigene25599…	K01939+K00162+K01206+K00873+K00549+K01537+K01945+K01835+K01952+K10206+K00895+K00088+K01736+K02083+K01872+K02326+K00012+K14977+K00856+K00759+K01756+K00940+K01466+K00939+K01586+K13811+K03676+K01427+K13484+K01933+K00111+K00764+K01259+K12524+K01509
Pyruvate metabolism	90	ko00620	Unigene10091_ARAawvTARAAPEI-1;Unigene1046_ARAawvTARAAPEI-1;Unigene12662_ARAawvTARAAPEI-1;Unigene13015_ARAawvTARAAPEI-1;Unigene16907_ARAawvTARAAPEI-1;Unigene17780_ARAawvTARAAPEI-1;Unigene17989_ARAawvTARAAPEI-1;Unigene18281_ARAawvTARAAPEI-1;Unigene18495_ARAawvTARAAPEI-1;Unigene18918_ARAawvTARAAPEI-1;Unigene19659_ARAawvTARAAPEI-1;Unigene2103_ARAawvTARAAPEI-1;Unigene25599_ARAawvTARAAPEI-1;Unigene2682…	K00026+K00162+K00873+K01961+K00626+K00016+K01595+K00627+K03885+K01895+K00011+K00028+K01759+K14085+K01649+K00025+K00161+K00876+K00128+K11262+K01738+K00759+K01610+K00059+K00963+K02160+K00029+K00382+K01647+K00818+K01069+K02888
Starch and sucrose metabolism	88	ko00500	Unigene13354_ARAawvTARAAPEI-1;Unigene1365_ARAawvTARAAPEI-1;Unigene14010_ARAawvTARAAPEI-1;Unigene14719_ARAawvTARAAPEI-1;Unigene15112_ARAawvTARAAPEI-1;Unigene16335_ARAawvTARAAPEI-1;Unigene16350_ARAawvTARAAPEI-1;Unigene16540_ARAawvTARAAPEI-1;Unigene17168_ARAawvTARAAPEI-1;Unigene17305_ARAawvTARAAPEI-1;Unigene17333_ARAawvTARAAPEI-1;Unigene17338_ARAawvTARAAPEI-1;Unigene17522_ARAawvTARAAPEI-1;Unigene182…	K01188+K01187+K00695+K01869+K00696+K01051+K01183+K05350+K00975+K01184+K05349+K01835+K15920+K00688+K01193+K01191+K00012+K00847+K00963+K00700+K01810+K00703+K01209+K00844+K13648+K00705
RNA transport	82	ko03013	Unigene106_ARAawvTARAAPEI-1;Unigene10909_ARAawvTARAAPEI-1;Unigene1145_ARAawvTARAAPEI-1;Unigene12752_ARAawvTARAAPEI-1;Unigene14283_ARAawvTARAAPEI-1;Unigene14292_ARAawvTARAAPEI-1;Unigene14910_ARAawvTARAAPEI-1;Unigene17563_ARAawvTARAAPEI-1;Unigene18997_ARAawvTARAAPEI-1;Unigene19264_ARAawvTARAAPEI-1;Unigene19647_ARAawvTARAAPEI-1;Unigene20707_ARAawvTARAAPEI-1;Unigene23857_ARAawvTARAAPEI-1;Unigene2571_…	K03248+K07936+K13126+K14290+K07562+K03113+K14314+K14299+K14293+K03257+K03237+K12875+K03249+K09291+K12160+K03252+K12812+K03242+K03231+K14306+K03262+K14319+K03260+K03245+K14303+K12877+K03238+K12876+K03253+K13025+K12881+K14004+K03246+K03247+K03251+K03240+K12882+K03250+K13137
Lysosome	78	ko04142	Unigene10431_ARAawvTARAAPEI-1;Unigene11664_ARAawvTARAAPEI-1;Unigene11717_ARAawvTARAAPEI-1;Unigene11795_ARAawvTARAAPEI-1;Unigene12075_ARAawvTARAAPEI-1;Unigene12086_ARAawvTARAAPEI-1;Unigene13593_ARAawvTARAAPEI-1;Unigene13608_ARAawvTARAAPEI-1;Unigene14878_ARAawvTARAAPEI-1;Unigene1499_ARAawvTARAAPEI-1;Unigene16046_ARAawvTARAAPEI-1;Unigene16051_ARAawvTARAAPEI-1;Unigene17839_ARAawvTARAAPEI-1;Unigene188…	K04646+K12311+K02154+K01206+K06129+K12309+K13289+K12385+K12400+K12392+K01365+K01366+K01373+K12373+K02155+K02144+K01379+K12347+K02146
Phenylpropanoid biosynthesis	73	ko00940	Unigene1088_ARAawvTARAAPEI-1;Unigene13354_ARAawvTARAAPEI-1;Unigene15005_ARAawvTARAAPEI-1;Unigene15137_ARAawvTARAAPEI-1;Unigene15901_ARAawvTARAAPEI-1;Unigene16097_ARAawvTARAAPEI-1;Unigene16335_ARAawvTARAAPEI-1;Unigene16539_ARAawvTARAAPEI-1;Unigene17168_ARAawvTARAAPEI-1;Unigene17338_ARAawvTARAAPEI-1;Unigene17522_ARAawvTARAAPEI-1;Unigene18511_ARAawvTARAAPEI-1;Unigene19499_ARAawvTARAAPEI-1;Unigene197…	K00430+K01188+K00083+K10775+K01904+K13065+K05350+K05349+K09756+K09757+K13066+K09754+K00487+K09753+K12356+K13068
Citrate cycle (TCA cycle)	69	ko00020	Unigene1007_ARAawvTARAAPEI-1;Unigene10091_ARAawvTARAAPEI-1;Unigene10444_ARAawvTARAAPEI-1;Unigene1046_ARAawvTARAAPEI-1;Unigene14954_ARAawvTARAAPEI-1;Unigene16360_ARAawvTARAAPEI-1;Unigene18495_ARAawvTARAAPEI-1;Unigene19092_ARAawvTARAAPEI-1;Unigene21216_ARAawvTARAAPEI-1;Unigene24767_ARAawvTARAAPEI-1;Unigene25599_ARAawvTARAAPEI-1;Unigene27659_ARAawvTARAAPEI-1;Unigene29193_ARAawvTARAAPEI-1;Unigene2979…	K00849+K00026+K00030+K00162+K01648+K00627+K01938+K00025+K00031+K00161+K01738+K00759+K01610+K01681+K00234+K00382+K01620+K01647+K01900+K00164+K01899+K02888+K01679+K00658
Amino sugar and nucleotide sugar metabolism	65	ko00520	Unigene1007_ARAawvTARAAPEI-1;Unigene10509_ARAawvTARAAPEI-1;Unigene12996_ARAawvTARAAPEI-1;Unigene14051_ARAawvTARAAPEI-1;Unigene16540_ARAawvTARAAPEI-1;Unigene17305_ARAawvTARAAPEI-1;Unigene18209_ARAawvTARAAPEI-1;Unigene19368_ARAawvTARAAPEI-1;Unigene19659_ARAawvTARAAPEI-1;Unigene31795_ARAawvTARAAPEI-1;Unigene37137_ARAawvTARAAPEI-1;Unigene42936_ARAawvTARAAPEI-1;Unigene48881_ARAawvTARAAPEI-1;Unigene503…	K00849+K10046+K00966+K01840+K01183+K00975+K01835+K15920+K01895+K12450+K00432+K00012+K00847+K00963+K12451+K12449+K01256+K12373+K01836+K12447+K01810+K01209+K00844+K13648+K00326+K00611+K01190+K01735+K06118+K00972
Oxidative phosphorylation	65	ko00190	Unigene10916_ARAawvTARAAPEI-1;Unigene12075_ARAawvTARAAPEI-1;Unigene13015_ARAawvTARAAPEI-1;Unigene15025_ARAawvTARAAPEI-1;Unigene15715_ARAawvTARAAPEI-1;Unigene18749_ARAawvTARAAPEI-1;Unigene18918_ARAawvTARAAPEI-1;Unigene22140_ARAawvTARAAPEI-1;Unigene24582_ARAawvTARAAPEI-1;Unigene28980_ARAawvTARAAPEI-1;Unigene29260_ARAawvTARAAPEI-1;Unigene32383_ARAawvTARAAPEI-1;Unigene33257_ARAawvTARAAPEI-1;Unigene33…	K02147+K02154+K01961+K01535+K03885+K02145+K02133+K02150+K11353+K03946+K02140+K03943+K00413+K01736+K02265+K00419+K03935+K03949+K02134+K03934+K02132+K02137+K02256+K00234+K03940+K03966+K02267+K02152+K02155+K01633+K02261+K03953+K02144+K01507+K02262+K02109+K02148+K02146+K01778+K02136+K02112+K03942
Spliceosome	64	ko03040	Unigene14910_ARAawvTARAAPEI-1;Unigene16231_ARAawvTARAAPEI-1;Unigene17370_ARAawvTARAAPEI-1;Unigene18576_ARAawvTARAAPEI-1;Unigene18729_ARAawvTARAAPEI-1;Unigene22242_ARAawvTARAAPEI-1;Unigene23131_ARAawvTARAAPEI-1;Unigene29098_ARAawvTARAAPEI-1;Unigene34248_ARAawvTARAAPEI-1;Unigene41432_ARAawvTARAAPEI-1;Unigene45611_ARAawvTARAAPEI-1;Unigene47471_ARAawvTARAAPEI-1;Unigene52698_ARAawvTARAAPEI-1;Unigene53…	K12741+K12820+K12830+K12843+K03283+K12875+K12812+K11086+K12896+K12842+K12890+K12817+K12872+K12837+K12854+K12625+K09567+K11087+K12897+K12733+K12877+K11094+K10599+K12876+K12845+K13025+K12881+K12886+K12857+K12828+K12823+K12882+K12862+K12852+K12867
Huntington's disease	61	ko05016	Unigene10431_ARAawvTARAAPEI-1;Unigene11717_ARAawvTARAAPEI-1;Unigene11787_ARAawvTARAAPEI-1;Unigene11795_ARAawvTARAAPEI-1;Unigene13593_ARAawvTARAAPEI-1;Unigene13608_ARAawvTARAAPEI-1;Unigene14878_ARAawvTARAAPEI-1;Unigene24582_ARAawvTARAAPEI-1;Unigene27911_ARAawvTARAAPEI-1;Unigene29260_ARAawvTARAAPEI-1;Unigene32383_ARAawvTARAAPEI-1;Unigene33261_ARAawvTARAAPEI-1;Unigene3690_ARAawvTARAAPEI-1;Unigene386…	K04646+K11824+K02133+K11353+K03946+K03943+K00413+K15040+K05863+K00432+K04565+K02265+K00419+K03935+K03949+K02134+K03934+K02132+K02137+K02256+K08738+K00234+K03940+K03966+K02267+K02261+K03953+K04564+K02262+K02136+K03942+K11826
Glycine, serine and threonine metabolism	60	ko00260	Unigene11979_ARAawvTARAAPEI-1;Unigene12749_ARAawvTARAAPEI-1;Unigene1471_ARAawvTARAAPEI-1;Unigene16030_ARAawvTARAAPEI-1;Unigene18918_ARAawvTARAAPEI-1;Unigene23129_ARAawvTARAAPEI-1;Unigene31663_ARAawvTARAAPEI-1;Unigene34709_ARAawvTARAAPEI-1;Unigene35983_ARAawvTARAAPEI-1;Unigene36645_ARAawvTARAAPEI-1;Unigene37689_ARAawvTARAAPEI-1;Unigene38585_ARAawvTARAAPEI-1;Unigene44238_ARAawvTARAAPEI-1;Unigene468…	K00058+K01696+K00281+K00827+K03885+K00600+K00276+K14085+K15919+K15633+K00001+K00847+K00306+K00130+K01738+K01079+K01733+K00605+K00382+K01739+K01620+K14272+K12524+K00658+K00831+K15893+K01754
Fructose and mannose metabolism	60	ko00051	Unigene11979_ARAawvTARAAPEI-1;Unigene12996_ARAawvTARAAPEI-1;Unigene14051_ARAawvTARAAPEI-1;Unigene18616_ARAawvTARAAPEI-1;Unigene19119_ARAawvTARAAPEI-1;Unigene19383_ARAawvTARAAPEI-1;Unigene2103_ARAawvTARAAPEI-1;Unigene2931_ARAawvTARAAPEI-1;Unigene31455_ARAawvTARAAPEI-1;Unigene34827_ARAawvTARAAPEI-1;Unigene37137_ARAawvTARAAPEI-1;Unigene37689_ARAawvTARAAPEI-1;Unigene39268_ARAawvTARAAPEI-1;Unigene4174…	K00058+K00966+K01840+K01952+K00924+K00011+K00895+K00088+K01803+K00001+K00850+K01623+K01805+K00847+K01738+K01610+K00844+K00764+K00611+K01190
Arginine and proline metabolism	56	ko00330	Unigene14051_ARAawvTARAAPEI-1;Unigene16539_ARAawvTARAAPEI-1;Unigene17872_ARAawvTARAAPEI-1;Unigene18105_ARAawvTARAAPEI-1;Unigene18763_ARAawvTARAAPEI-1;Unigene31584_ARAawvTARAAPEI-1;Unigene34709_ARAawvTARAAPEI-1;Unigene35965_ARAawvTARAAPEI-1;Unigene37137_ARAawvTARAAPEI-1;Unigene44794_ARAawvTARAAPEI-1;Unigene46860_ARAawvTARAAPEI-1;Unigene51010_ARAawvTARAAPEI-1;Unigene51034_ARAawvTARAAPEI-1;Unigene51…	K01840+K14329+K12657+K01438+K07407+K01875+K14085+K00797+K00128+K00294+K01255+K00145+K01586+K01079+K00472+K01427+K14677+K00819+K00818+K01915+K14454+K00930+K01883+K01259+K01940+K00611+K00261+K00811
Epstein-Barr virus infection	54	ko05169	Unigene10909_ARAawvTARAAPEI-1;Unigene12752_ARAawvTARAAPEI-1;Unigene19433_ARAawvTARAAPEI-1;Unigene19711_ARAawvTARAAPEI-1;Unigene22242_ARAawvTARAAPEI-1;Unigene23131_ARAawvTARAAPEI-1;Unigene27980_ARAawvTARAAPEI-1;Unigene34248_ARAawvTARAAPEI-1;Unigene38149_ARAawvTARAAPEI-1;Unigene41074_ARAawvTARAAPEI-1;Unigene44403_ARAawvTARAAPEI-1;Unigene45611_ARAawvTARAAPEI-1;Unigene48896_ARAawvTARAAPEI-1;Unigene55…	K07936+K14290+K15979+K06630+K03283+K03029+K03061+K03028+K03062+K03033+K03065+K03030+K11838+K03035+K03039+K03031+K03037+K03063+K03032+K03064
Carbon fixation in photosynthetic organisms	54	ko00710	Unigene10091_ARAawvTARAAPEI-1;Unigene12662_ARAawvTARAAPEI-1;Unigene16907_ARAawvTARAAPEI-1;Unigene18281_ARAawvTARAAPEI-1;Unigene2183_ARAawvTARAAPEI-1;Unigene26712_ARAawvTARAAPEI-1;Unigene2682_ARAawvTARAAPEI-1;Unigene31094_ARAawvTARAAPEI-1;Unigene32786_ARAawvTARAAPEI-1;Unigene36145_ARAawvTARAAPEI-1;Unigene36798_ARAawvTARAAPEI-1;Unigene37913_ARAawvTARAAPEI-1;Unigene39268_ARAawvTARAAPEI-1;Unigene4382…	K00026+K00873+K01595+K01601+K00927+K00028+K00814+K05298+K00025+K01803+K01623+K01610+K00615+K00029+K01807+K14454+K14272
Tyrosine metabolism	54	ko00350	Unigene15678_ARAawvTARAAPEI-1;Unigene18236_ARAawvTARAAPEI-1;Unigene19119_ARAawvTARAAPEI-1;Unigene19383_ARAawvTARAAPEI-1;Unigene19507_ARAawvTARAAPEI-1;Unigene2103_ARAawvTARAAPEI-1;Unigene22078_ARAawvTARAAPEI-1;Unigene25929_ARAawvTARAAPEI-1;Unigene27007_ARAawvTARAAPEI-1;Unigene31663_ARAawvTARAAPEI-1;Unigene33281_ARAawvTARAAPEI-1;Unigene37382_ARAawvTARAAPEI-1;Unigene40760_ARAawvTARAAPEI-1;Unigene440…	K00422+K00131+K00924+K15849+K00002+K00344+K00276+K00800+K00121+K00001+K00963+K00605+K01555+K00135+K14454+K00831+K00811
Aminoacyl-tRNA biosynthesis	54	ko00970	Unigene13233_ARAawvTARAAPEI-1;Unigene14719_ARAawvTARAAPEI-1;Unigene14761_ARAawvTARAAPEI-1;Unigene1662_ARAawvTARAAPEI-1;Unigene17338_ARAawvTARAAPEI-1;Unigene17692_ARAawvTARAAPEI-1;Unigene17723_ARAawvTARAAPEI-1;Unigene17780_ARAawvTARAAPEI-1;Unigene18187_ARAawvTARAAPEI-1;Unigene18287_ARAawvTARAAPEI-1;Unigene18391_ARAawvTARAAPEI-1;Unigene19322_ARAawvTARAAPEI-1;Unigene21224_ARAawvTARAAPEI-1;Unigene223…	K01873+K01869+K01886+K01868+K05349+K00033+K02433+K00626+K01893+K01892+K01870+K04043+K01875+K01872+K14977+K01876+K01880+K02926+K01867+K01889+K01883+K01866+K04567+K01881+K01703+K01890+K01874+K01885+K01887+K00794
RNA degradation	53	ko03018	Unigene1145_ARAawvTARAAPEI-1;Unigene19291_ARAawvTARAAPEI-1;Unigene19647_ARAawvTARAAPEI-1;Unigene21224_ARAawvTARAAPEI-1;Unigene22321_ARAawvTARAAPEI-1;Unigene23857_ARAawvTARAAPEI-1;Unigene23901_ARAawvTARAAPEI-1;Unigene23945_ARAawvTARAAPEI-1;Unigene24150_ARAawvTARAAPEI-1;Unigene25394_ARAawvTARAAPEI-1;Unigene2571_ARAawvTARAAPEI-1;Unigene27519_ARAawvTARAAPEI-1;Unigene371_ARAawvTARAAPEI-1;Unigene40439_…	K13126+K04077+K04043+K01689+K11600+K12614+K14442+K00615+K12625+K12589+K12373+K12616+K03681+K12604
Methane metabolism	52	ko00680	Unigene11979_ARAawvTARAAPEI-1;Unigene17975_ARAawvTARAAPEI-1;Unigene18281_ARAawvTARAAPEI-1;Unigene19659_ARAawvTARAAPEI-1;Unigene23129_ARAawvTARAAPEI-1;Unigene23901_ARAawvTARAAPEI-1;Unigene25394_ARAawvTARAAPEI-1;Unigene36645_ARAawvTARAAPEI-1;Unigene37689_ARAawvTARAAPEI-1;Unigene38585_ARAawvTARAAPEI-1;Unigene40760_ARAawvTARAAPEI-1;Unigene4103_ARAawvTARAAPEI-1;Unigene43257_ARAawvTARAAPEI-1;Unigene450…	K00058+K00863+K01595+K01895+K00600+K01689+K15633+K00121+K03781+K00297+K00850+K01079+K00765+K01633+K01647+K00818+K00122+K01070+K00831
Fatty acid metabolism	51	ko00071	Unigene17780_ARAawvTARAAPEI-1;Unigene19358_ARAawvTARAAPEI-1;Unigene2103_ARAawvTARAAPEI-1;Unigene27007_ARAawvTARAAPEI-1;Unigene27992_ARAawvTARAAPEI-1;Unigene34709_ARAawvTARAAPEI-1;Unigene37382_ARAawvTARAAPEI-1;Unigene40760_ARAawvTARAAPEI-1;Unigene43404_ARAawvTARAAPEI-1;Unigene44238_ARAawvTARAAPEI-1;Unigene44794_ARAawvTARAAPEI-1;Unigene45499_ARAawvTARAAPEI-1;Unigene47193_ARAawvTARAAPEI-1;Unigene488…	K00626+K00232+K00002+K00344+K07513+K14085+K00121+K00001+K00128+K00963+K01897+K10527+K00605
Pyrimidine metabolism	51	ko00240	Unigene13099_ARAawvTARAAPEI-1;Unigene14705_ARAawvTARAAPEI-1;Unigene14816_ARAawvTARAAPEI-1;Unigene15419_ARAawvTARAAPEI-1;Unigene19119_ARAawvTARAAPEI-1;Unigene19383_ARAawvTARAAPEI-1;Unigene20874_ARAawvTARAAPEI-1;Unigene22616_ARAawvTARAAPEI-1;Unigene31188_ARAawvTARAAPEI-1;Unigene36710_ARAawvTARAAPEI-1;Unigene40441_ARAawvTARAAPEI-1;Unigene43762_ARAawvTARAAPEI-1;Unigene44387_ARAawvTARAAPEI-1;Unigene45…	K00384+K00854+K00549+K03671+K00924+K01956+K00207+K01191+K01520+K00876+K02326+K00012+K01805+K00940+K00939+K01955+K03676+K01464+K01465+K13800+K12524+K00208+K13421
Two-component system	51	ko02020	Unigene13099_ARAawvTARAAPEI-1;Unigene13354_ARAawvTARAAPEI-1;Unigene14703_ARAawvTARAAPEI-1;Unigene16335_ARAawvTARAAPEI-1;Unigene17168_ARAawvTARAAPEI-1;Unigene17522_ARAawvTARAAPEI-1;Unigene17780_ARAawvTARAAPEI-1;Unigene18495_ARAawvTARAAPEI-1;Unigene18918_ARAawvTARAAPEI-1;Unigene19659_ARAawvTARAAPEI-1;Unigene21224_ARAawvTARAAPEI-1;Unigene22321_ARAawvTARAAPEI-1;Unigene22892_ARAawvTARAAPEI-1;Unigene36…	K00384+K01188+K02965+K00626+K00627+K03885+K01895+K04043+K00413+K02083+K00031+K00432+K00128+K00145+K08738+K01739+K00765+K01620+K01915+K01070+K00930+K01885
Pentose phosphate pathway	51	ko00030	Unigene11551_ARAawvTARAAPEI-1;Unigene12086_ARAawvTARAAPEI-1;Unigene12298_ARAawvTARAAPEI-1;Unigene13233_ARAawvTARAAPEI-1;Unigene1499_ARAawvTARAAPEI-1;Unigene17692_ARAawvTARAAPEI-1;Unigene18209_ARAawvTARAAPEI-1;Unigene22984_ARAawvTARAAPEI-1;Unigene26077_ARAawvTARAAPEI-1;Unigene32286_ARAawvTARAAPEI-1;Unigene34896_ARAawvTARAAPEI-1;Unigene34950_ARAawvTARAAPEI-1;Unigene43886_ARAawvTARAAPEI-1;Unigene466…	K01057+K01206+K00852+K01873+K00033+K01835+K00616+K00036+K00850+K01623+K01738+K00615+K00020+K01810+K01807
Phagosome	50	ko04145	Unigene10916_ARAawvTARAAPEI-1;Unigene12075_ARAawvTARAAPEI-1;Unigene14149_ARAawvTARAAPEI-1;Unigene17422_ARAawvTARAAPEI-1;Unigene19632_ARAawvTARAAPEI-1;Unigene22140_ARAawvTARAAPEI-1;Unigene24294_ARAawvTARAAPEI-1;Unigene27831_ARAawvTARAAPEI-1;Unigene28980_ARAawvTARAAPEI-1;Unigene30385_ARAawvTARAAPEI-1;Unigene31172_ARAawvTARAAPEI-1;Unigene35874_ARAawvTARAAPEI-1;Unigene41781_ARAawvTARAAPEI-1;Unigene47…	K02147+K02154+K05692+K07897+K07375+K02145+K08057+K02150+K07342+K01365+K07374+K10956+K09481+K02152+K08054+K02155+K02144+K02148+K02146
Valine, leucine and isoleucine degradation	50	ko00280	Unigene12822_ARAawvTARAAPEI-1;Unigene17692_ARAawvTARAAPEI-1;Unigene17780_ARAawvTARAAPEI-1;Unigene18276_ARAawvTARAAPEI-1;Unigene19358_ARAawvTARAAPEI-1;Unigene22838_ARAawvTARAAPEI-1;Unigene22984_ARAawvTARAAPEI-1;Unigene27992_ARAawvTARAAPEI-1;Unigene34709_ARAawvTARAAPEI-1;Unigene43404_ARAawvTARAAPEI-1;Unigene44474_ARAawvTARAAPEI-1;Unigene44794_ARAawvTARAAPEI-1;Unigene45499_ARAawvTARAAPEI-1;Unigene47…	K05605+K00033+K00626+K00232+K00826+K07513+K14085+K05607+K00128+K01738+K01969+K00140+K09699+K00382+K00020+K01641
Glyoxylate and dicarboxylate metabolism	50	ko00630	Unigene10091_ARAawvTARAAPEI-1;Unigene15871_ARAawvTARAAPEI-1;Unigene17780_ARAawvTARAAPEI-1;Unigene2183_ARAawvTARAAPEI-1;Unigene23129_ARAawvTARAAPEI-1;Unigene35983_ARAawvTARAAPEI-1;Unigene36798_ARAawvTARAAPEI-1;Unigene37913_ARAawvTARAAPEI-1;Unigene38585_ARAawvTARAAPEI-1;Unigene4103_ARAawvTARAAPEI-1;Unigene45499_ARAawvTARAAPEI-1;Unigene4649_ARAawvTARAAPEI-1;Unigene46837_ARAawvTARAAPEI-1;Unigene47193…	K00026+K01091+K00626+K01601+K00600+K15919+K00025+K03781+K00963+K01681+K02437+K00765+K01647+K01637+K01915+K00122+K11517+K14272+K15893+K00284
ABC transporters	48	ko02010	Unigene10509_ARAawvTARAAPEI-1;Unigene14051_ARAawvTARAAPEI-1;Unigene14719_ARAawvTARAAPEI-1;Unigene14761_ARAawvTARAAPEI-1;Unigene18495_ARAawvTARAAPEI-1;Unigene18576_ARAawvTARAAPEI-1;Unigene18729_ARAawvTARAAPEI-1;Unigene23129_ARAawvTARAAPEI-1;Unigene3662_ARAawvTARAAPEI-1;Unigene37137_ARAawvTARAAPEI-1;Unigene38585_ARAawvTARAAPEI-1;Unigene39706_ARAawvTARAAPEI-1;Unigene46837_ARAawvTARAAPEI-1;Unigene516…	K01710+K01840+K01869+K01886+K00627+K05681+K05658+K00600+K01649+K01736+K05666+K01466+K05643+K05641+K12373+K00382+K01647+K01915+K01889+K01652+K01866+K00705+K00261+K01653+K01890
Parkinson's disease	47	ko05012	Unigene24582_ARAawvTARAAPEI-1;Unigene29260_ARAawvTARAAPEI-1;Unigene32383_ARAawvTARAAPEI-1;Unigene33261_ARAawvTARAAPEI-1;Unigene3690_ARAawvTARAAPEI-1;Unigene38693_ARAawvTARAAPEI-1;Unigene40388_ARAawvTARAAPEI-1;Unigene46528_ARAawvTARAAPEI-1;Unigene47727_ARAawvTARAAPEI-1;Unigene47907_ARAawvTARAAPEI-1;Unigene49601_ARAawvTARAAPEI-1;Unigene50682_ARAawvTARAAPEI-1;Unigene51383_ARAawvTARAAPEI-1;Unigene527…	K02133+K11353+K03946+K03943+K00413+K15040+K05863+K02265+K03178+K00419+K03935+K03949+K02134+K03934+K02132+K02137+K02256+K08738+K00234+K03940+K03966+K02267+K10575+K02261+K03953+K02262+K02136+K03942
Propanoate metabolism	47	ko00640	Unigene12822_ARAawvTARAAPEI-1;Unigene13015_ARAawvTARAAPEI-1;Unigene17780_ARAawvTARAAPEI-1;Unigene17989_ARAawvTARAAPEI-1;Unigene18276_ARAawvTARAAPEI-1;Unigene18918_ARAawvTARAAPEI-1;Unigene19092_ARAawvTARAAPEI-1;Unigene19358_ARAawvTARAAPEI-1;Unigene19539_ARAawvTARAAPEI-1;Unigene19659_ARAawvTARAAPEI-1;Unigene24443_ARAawvTARAAPEI-1;Unigene29193_ARAawvTARAAPEI-1;Unigene34709_ARAawvTARAAPEI-1;Unigene42…	K05605+K01961+K00626+K00016+K03885+K01938+K00232+K00224+K01895+K14085+K00128+K11262+K00059+K00140+K02160+K00818+K01900+K01899
Alanine, aspartate and glutamate metabolism	47	ko00250	Unigene1003_ARAawvTARAAPEI-1;Unigene12086_ARAawvTARAAPEI-1;Unigene14705_ARAawvTARAAPEI-1;Unigene1499_ARAawvTARAAPEI-1;Unigene16030_ARAawvTARAAPEI-1;Unigene16342_ARAawvTARAAPEI-1;Unigene18236_ARAawvTARAAPEI-1;Unigene20874_ARAawvTARAAPEI-1;Unigene32786_ARAawvTARAAPEI-1;Unigene36534_ARAawvTARAAPEI-1;Unigene39706_ARAawvTARAAPEI-1;Unigene46860_ARAawvTARAAPEI-1;Unigene48600_ARAawvTARAAPEI-1;Unigene4936…	K01939+K01206+K00854+K00827+K00264+K00131+K01956+K00814+K01953+K01736+K00294+K01805+K01756+K01955+K00135+K01915+K13566+K14454+K14272+K00764+K01940+K01580+K00261+K00811
Cysteine and methionine metabolism	46	ko00270	Unigene11134_ARAawvTARAAPEI-1;Unigene14816_ARAawvTARAAPEI-1;Unigene17989_ARAawvTARAAPEI-1;Unigene18231_ARAawvTARAAPEI-1;Unigene35965_ARAawvTARAAPEI-1;Unigene40441_ARAawvTARAAPEI-1;Unigene44387_ARAawvTARAAPEI-1;Unigene46421_ARAawvTARAAPEI-1;Unigene49345_ARAawvTARAAPEI-1;Unigene49844_ARAawvTARAAPEI-1;Unigene50440_ARAawvTARAAPEI-1;Unigene53506_ARAawvTARAAPEI-1;Unigene54452_ARAawvTARAAPEI-1;Unigene54…	K08963+K00549+K00016+K01251+K00797+K08967+K05933+K01623+K01738+K00759+K13034+K01244+K00789+K00382+K01739+K14454+K00547+K01933+K01011+K01761+K12524+K00811+K01754
Proteasome	46	ko03050	Unigene21816_ARAawvTARAAPEI-1;Unigene27980_ARAawvTARAAPEI-1;Unigene28799_ARAawvTARAAPEI-1;Unigene29457_ARAawvTARAAPEI-1;Unigene34150_ARAawvTARAAPEI-1;Unigene37258_ARAawvTARAAPEI-1;Unigene37572_ARAawvTARAAPEI-1;Unigene39679_ARAawvTARAAPEI-1;Unigene47501_ARAawvTARAAPEI-1;Unigene56016_ARAawvTARAAPEI-1;Unigene56197_ARAawvTARAAPEI-1;Unigene57882_ARAawvTARAAPEI-1;Unigene58729_ARAawvTARAAPEI-1;Unigene59…	K02727+K03029+K02726+K02737+K02728+K06699+K02729+K03061+K02736+K03028+K02738+K03062+K03033+K02725+K03065+K02739+K02735+K03030+K02731+K02730+K02732+K03035+K03039+K03031+K03037+K03063+K03032+K03064
Glutathione metabolism	44	ko00480	Unigene11551_ARAawvTARAAPEI-1;Unigene13233_ARAawvTARAAPEI-1;Unigene17692_ARAawvTARAAPEI-1;Unigene19098_ARAawvTARAAPEI-1;Unigene22984_ARAawvTARAAPEI-1;Unigene32286_ARAawvTARAAPEI-1;Unigene34896_ARAawvTARAAPEI-1;Unigene34950_ARAawvTARAAPEI-1;Unigene35965_ARAawvTARAAPEI-1;Unigene37111_ARAawvTARAAPEI-1;Unigene41204_ARAawvTARAAPEI-1;Unigene42936_ARAawvTARAAPEI-1;Unigene43886_ARAawvTARAAPEI-1;Unigene49…	K01057+K01873+K00033+K01919+K00036+K00797+K00434+K00031+K00432+K00799+K01255+K01920+K01586+K00383+K01256+K01469+K00020+K01259
Alzheimer's disease	44	ko05010	Unigene12982_ARAawvTARAAPEI-1;Unigene16448_ARAawvTARAAPEI-1;Unigene22355_ARAawvTARAAPEI-1;Unigene24582_ARAawvTARAAPEI-1;Unigene29260_ARAawvTARAAPEI-1;Unigene32383_ARAawvTARAAPEI-1;Unigene33261_ARAawvTARAAPEI-1;Unigene3690_ARAawvTARAAPEI-1;Unigene46528_ARAawvTARAAPEI-1;Unigene47907_ARAawvTARAAPEI-1;Unigene49601_ARAawvTARAAPEI-1;Unigene50682_ARAawvTARAAPEI-1;Unigene52733_ARAawvTARAAPEI-1;Unigene559…	K04371+K02183+K06268+K00134+K02133+K11353+K03946+K03943+K00413+K02265+K00419+K03935+K03949+K02134+K03934+K02132+K02137+K02256+K08738+K00234+K03940+K03966+K04532+K02267+K02261+K03953+K02262+K02136+K03942+K01408+K06171
Legionellosis	42	ko05134	Unigene14022_ARAawvTARAAPEI-1;Unigene18982_ARAawvTARAAPEI-1;Unigene19291_ARAawvTARAAPEI-1;Unigene21445_ARAawvTARAAPEI-1;Unigene22242_ARAawvTARAAPEI-1;Unigene23131_ARAawvTARAAPEI-1;Unigene23945_ARAawvTARAAPEI-1;Unigene24150_ARAawvTARAAPEI-1;Unigene27519_ARAawvTARAAPEI-1;Unigene34248_ARAawvTARAAPEI-1;Unigene39630_ARAawvTARAAPEI-1;Unigene40389_ARAawvTARAAPEI-1;Unigene40439_ARAawvTARAAPEI-1;Unigene40…	K13525+K07953+K04077+K03233+K03283+K03231+K07874+K08738
Endocytosis	41	ko04144	Unigene10431_ARAawvTARAAPEI-1;Unigene11717_ARAawvTARAAPEI-1;Unigene11787_ARAawvTARAAPEI-1;Unigene11795_ARAawvTARAAPEI-1;Unigene13593_ARAawvTARAAPEI-1;Unigene13608_ARAawvTARAAPEI-1;Unigene14259_ARAawvTARAAPEI-1;Unigene14878_ARAawvTARAAPEI-1;Unigene17323_ARAawvTARAAPEI-1;Unigene17422_ARAawvTARAAPEI-1;Unigene19184_ARAawvTARAAPEI-1;Unigene22242_ARAawvTARAAPEI-1;Unigene23131_ARAawvTARAAPEI-1;Unigene27…	K04646+K11824+K01528+K07897+K12200+K03283+K01115+K12471+K12493+K12486+K11826
mRNA surveillance pathway	41	ko03015	Unigene1145_ARAawvTARAAPEI-1;Unigene14703_ARAawvTARAAPEI-1;Unigene14910_ARAawvTARAAPEI-1;Unigene1629_ARAawvTARAAPEI-1;Unigene18312_ARAawvTARAAPEI-1;Unigene19540_ARAawvTARAAPEI-1;Unigene19647_ARAawvTARAAPEI-1;Unigene23857_ARAawvTARAAPEI-1;Unigene2571_ARAawvTARAAPEI-1;Unigene2895_ARAawvTARAAPEI-1;Unigene29098_ARAawvTARAAPEI-1;Unigene41432_ARAawvTARAAPEI-1;Unigene47123_ARAawvTARAAPEI-1;Unigene52105_…	K13126+K14411+K03456+K03267+K12875+K12812+K03265+K12877+K12876+K13025+K12881+K04382+K12882
Other glycan degradation	41	ko00511	Unigene1003_ARAawvTARAAPEI-1;Unigene10796_ARAawvTARAAPEI-1;Unigene11664_ARAawvTARAAPEI-1;Unigene12086_ARAawvTARAAPEI-1;Unigene1499_ARAawvTARAAPEI-1;Unigene16051_ARAawvTARAAPEI-1;Unigene1651_ARAawvTARAAPEI-1;Unigene17338_ARAawvTARAAPEI-1;Unigene18329_ARAawvTARAAPEI-1;Unigene18763_ARAawvTARAAPEI-1;Unigene18879_ARAawvTARAAPEI-1;Unigene19467_ARAawvTARAAPEI-1;Unigene26077_ARAawvTARAAPEI-1;Unigene31188…	K01939+K01126+K12311+K01206+K12309+K05349+K01227+K07407+K00616+K01191+K12373+K00611+K01190
Antigen processing and presentation	41	ko04612	Unigene1634_ARAawvTARAAPEI-1;Unigene19584_ARAawvTARAAPEI-1;Unigene22242_ARAawvTARAAPEI-1;Unigene23131_ARAawvTARAAPEI-1;Unigene24294_ARAawvTARAAPEI-1;Unigene27440_ARAawvTARAAPEI-1;Unigene30385_ARAawvTARAAPEI-1;Unigene31838_ARAawvTARAAPEI-1;Unigene34248_ARAawvTARAAPEI-1;Unigene34528_ARAawvTARAAPEI-1;Unigene41781_ARAawvTARAAPEI-1;Unigene4510_ARAawvTARAAPEI-1;Unigene45611_ARAawvTARAAPEI-1;Unigene4764…	K04079+K03283+K08057+K09490+K09489+K08065+K01365+K08054
Phenylalanine metabolism	40	ko00360	Unigene1088_ARAawvTARAAPEI-1;Unigene15137_ARAawvTARAAPEI-1;Unigene15901_ARAawvTARAAPEI-1;Unigene18511_ARAawvTARAAPEI-1;Unigene19499_ARAawvTARAAPEI-1;Unigene19507_ARAawvTARAAPEI-1;Unigene19719_ARAawvTARAAPEI-1;Unigene22743_ARAawvTARAAPEI-1;Unigene2527_ARAawvTARAAPEI-1;Unigene26422_ARAawvTARAAPEI-1;Unigene28971_ARAawvTARAAPEI-1;Unigene31663_ARAawvTARAAPEI-1;Unigene32261_ARAawvTARAAPEI-1;Unigene4256…	K00430+K10775+K01904+K15849+K00276+K00487+K14454+K00811
Mismatch repair	40	ko03430	Unigene10509_ARAawvTARAAPEI-1;Unigene14703_ARAawvTARAAPEI-1;Unigene14816_ARAawvTARAAPEI-1;Unigene19291_ARAawvTARAAPEI-1;Unigene20360_ARAawvTARAAPEI-1;Unigene23945_ARAawvTARAAPEI-1;Unigene24150_ARAawvTARAAPEI-1;Unigene27519_ARAawvTARAAPEI-1;Unigene40439_ARAawvTARAAPEI-1;Unigene40441_ARAawvTARAAPEI-1;Unigene40727_ARAawvTARAAPEI-1;Unigene41654_ARAawvTARAAPEI-1;Unigene43984_ARAawvTARAAPEI-1;Unigene44…	K01710+K02965+K00549+K04077+K04802+K00012+K00059+K01756+K10739+K10740+K07466+K10754+K12524+K04567+K01703
Ascorbate and aldarate metabolism	40	ko00053	Unigene10509_ARAawvTARAAPEI-1;Unigene11551_ARAawvTARAAPEI-1;Unigene12432_ARAawvTARAAPEI-1;Unigene16509_ARAawvTARAAPEI-1;Unigene19366_ARAawvTARAAPEI-1;Unigene22477_ARAawvTARAAPEI-1;Unigene2886_ARAawvTARAAPEI-1;Unigene34709_ARAawvTARAAPEI-1;Unigene37111_ARAawvTARAAPEI-1;Unigene40927_ARAawvTARAAPEI-1;Unigene44794_ARAawvTARAAPEI-1;Unigene46909_ARAawvTARAAPEI-1;Unigene48881_ARAawvTARAAPEI-1;Unigene491…	K10046+K01057+K00423+K08232+K14085+K00434+K00128+K00012+K10047+K00064
Synaptic vesicle cycle	39	ko04721	Unigene10431_ARAawvTARAAPEI-1;Unigene10916_ARAawvTARAAPEI-1;Unigene11717_ARAawvTARAAPEI-1;Unigene11787_ARAawvTARAAPEI-1;Unigene11795_ARAawvTARAAPEI-1;Unigene12075_ARAawvTARAAPEI-1;Unigene13593_ARAawvTARAAPEI-1;Unigene13608_ARAawvTARAAPEI-1;Unigene14259_ARAawvTARAAPEI-1;Unigene14878_ARAawvTARAAPEI-1;Unigene17323_ARAawvTARAAPEI-1;Unigene22140_ARAawvTARAAPEI-1;Unigene27911_ARAawvTARAAPEI-1;Unigene28…	K04646+K02147+K11824+K02154+K01528+K02145+K02150+K06027+K02152+K02155+K02144+K15296+K02148+K02146+K15015+K11826
Chloroalkane and chloroalkene degradation	39	ko00625	Unigene1003_ARAawvTARAAPEI-1;Unigene11979_ARAawvTARAAPEI-1;Unigene2103_ARAawvTARAAPEI-1;Unigene27007_ARAawvTARAAPEI-1;Unigene37382_ARAawvTARAAPEI-1;Unigene37689_ARAawvTARAAPEI-1;Unigene40760_ARAawvTARAAPEI-1;Unigene44238_ARAawvTARAAPEI-1;Unigene44794_ARAawvTARAAPEI-1;Unigene48868_ARAawvTARAAPEI-1;Unigene50150_ARAawvTARAAPEI-1;Unigene51592_ARAawvTARAAPEI-1;Unigene53696_ARAawvTARAAPEI-1;Unigene5577…	K01939+K00058+K00002+K00344+K00121+K00001+K00128+K00963+K00605+K00120
Pentose and glucuronate interconversions	38	ko00040	Unigene12933_ARAawvTARAAPEI-1;Unigene14705_ARAawvTARAAPEI-1;Unigene16350_ARAawvTARAAPEI-1;Unigene17333_ARAawvTARAAPEI-1;Unigene2103_ARAawvTARAAPEI-1;Unigene30618_ARAawvTARAAPEI-1;Unigene41182_ARAawvTARAAPEI-1;Unigene44238_ARAawvTARAAPEI-1;Unigene44794_ARAawvTARAAPEI-1;Unigene48881_ARAawvTARAAPEI-1;Unigene49229_ARAawvTARAAPEI-1;Unigene50150_ARAawvTARAAPEI-1;Unigene50304_ARAawvTARAAPEI-1;Unigene507…	K01792+K00854+K01051+K01184+K00011+K00001+K00128+K00012+K01805+K00963
DNA replication	38	ko03030	Unigene10509_ARAawvTARAAPEI-1;Unigene13571_ARAawvTARAAPEI-1;Unigene14816_ARAawvTARAAPEI-1;Unigene19291_ARAawvTARAAPEI-1;Unigene20360_ARAawvTARAAPEI-1;Unigene23945_ARAawvTARAAPEI-1;Unigene24150_ARAawvTARAAPEI-1;Unigene27519_ARAawvTARAAPEI-1;Unigene40439_ARAawvTARAAPEI-1;Unigene40441_ARAawvTARAAPEI-1;Unigene40727_ARAawvTARAAPEI-1;Unigene41654_ARAawvTARAAPEI-1;Unigene43984_ARAawvTARAAPEI-1;Unigene44…	K01710+K02212+K00549+K04077+K04802+K02326+K00012+K02210+K10739+K10740+K00648+K07466+K01883+K10754+K12524+K02540
Plant-pathogen interaction	37	ko04626	Unigene1282_ARAawvTARAAPEI-1;Unigene12982_ARAawvTARAAPEI-1;Unigene14873_ARAawvTARAAPEI-1;Unigene15783_ARAawvTARAAPEI-1;Unigene1634_ARAawvTARAAPEI-1;Unigene16448_ARAawvTARAAPEI-1;Unigene16899_ARAawvTARAAPEI-1;Unigene17772_ARAawvTARAAPEI-1;Unigene18943_ARAawvTARAAPEI-1;Unigene19584_ARAawvTARAAPEI-1;Unigene273_ARAawvTARAAPEI-1;Unigene34528_ARAawvTARAAPEI-1;Unigene39683_ARAawvTARAAPEI-1;Unigene43209_…	K13449+K04371+K13420+K13428+K13448+K04079+K02183+K02358+K13462+K09487+K13417+K13430+K12795+K13416
Galactose metabolism	36	ko00052	Unigene1007_ARAawvTARAAPEI-1;Unigene10297_ARAawvTARAAPEI-1;Unigene1365_ARAawvTARAAPEI-1;Unigene16051_ARAawvTARAAPEI-1;Unigene17390_ARAawvTARAAPEI-1;Unigene18209_ARAawvTARAAPEI-1;Unigene18763_ARAawvTARAAPEI-1;Unigene18879_ARAawvTARAAPEI-1;Unigene2103_ARAawvTARAAPEI-1;Unigene26879_ARAawvTARAAPEI-1;Unigene31188_ARAawvTARAAPEI-1;Unigene43035_ARAawvTARAAPEI-1;Unigene46600_ARAawvTARAAPEI-1;Unigene48967…	K00849+K06617+K01187+K12309+K01835+K07407+K00011+K01193+K01191+K00850+K00963+K00844+K01190
Influenza A	36	ko05164	Unigene12752_ARAawvTARAAPEI-1;Unigene12982_ARAawvTARAAPEI-1;Unigene14149_ARAawvTARAAPEI-1;Unigene16316_ARAawvTARAAPEI-1;Unigene20707_ARAawvTARAAPEI-1;Unigene22242_ARAawvTARAAPEI-1;Unigene23131_ARAawvTARAAPEI-1;Unigene27831_ARAawvTARAAPEI-1;Unigene34248_ARAawvTARAAPEI-1;Unigene35874_ARAawvTARAAPEI-1;Unigene40388_ARAawvTARAAPEI-1;Unigene41432_ARAawvTARAAPEI-1;Unigene45611_ARAawvTARAAPEI-1;Unigene52…	K14290+K04371+K05692+K04733+K03237+K03283+K05863+K12812+K00787+K08738
Phenylalanine, tyrosine and tryptophan biosynthesis	35	ko00400	Unigene12749_ARAawvTARAAPEI-1;Unigene1672_ARAawvTARAAPEI-1;Unigene19507_ARAawvTARAAPEI-1;Unigene33281_ARAawvTARAAPEI-1;Unigene33298_ARAawvTARAAPEI-1;Unigene39706_ARAawvTARAAPEI-1;Unigene40629_ARAawvTARAAPEI-1;Unigene44936_ARAawvTARAAPEI-1;Unigene49844_ARAawvTARAAPEI-1;Unigene53222_ARAawvTARAAPEI-1;Unigene53506_ARAawvTARAAPEI-1;Unigene54452_ARAawvTARAAPEI-1;Unigene56044_ARAawvTARAAPEI-1;Unigene606…	K01696+K13832+K15849+K00800+K01626+K01736+K05359+K01623+K01756+K01681+K14454+K02112+K01190+K01735+K00811
Cyanoamino acid metabolism	35	ko00460	Unigene12915_ARAawvTARAAPEI-1;Unigene13354_ARAawvTARAAPEI-1;Unigene14719_ARAawvTARAAPEI-1;Unigene16335_ARAawvTARAAPEI-1;Unigene17168_ARAawvTARAAPEI-1;Unigene17338_ARAawvTARAAPEI-1;Unigene17522_ARAawvTARAAPEI-1;Unigene20874_ARAawvTARAAPEI-1;Unigene22892_ARAawvTARAAPEI-1;Unigene23129_ARAawvTARAAPEI-1;Unigene31188_ARAawvTARAAPEI-1;Unigene38585_ARAawvTARAAPEI-1;Unigene45824_ARAawvTARAAPEI-1;Unigene46…	K08249+K01188+K01869+K05350+K05349+K01956+K00600+K01191+K13030+K13034+K13035
Tuberculosis	34	ko05152	Unigene12075_ARAawvTARAAPEI-1;Unigene12982_ARAawvTARAAPEI-1;Unigene16316_ARAawvTARAAPEI-1;Unigene16448_ARAawvTARAAPEI-1;Unigene17422_ARAawvTARAAPEI-1;Unigene19291_ARAawvTARAAPEI-1;Unigene21224_ARAawvTARAAPEI-1;Unigene22321_ARAawvTARAAPEI-1;Unigene23945_ARAawvTARAAPEI-1;Unigene24150_ARAawvTARAAPEI-1;Unigene27519_ARAawvTARAAPEI-1;Unigene29123_ARAawvTARAAPEI-1;Unigene38144_ARAawvTARAAPEI-1;Unigene40…	K02154+K04371+K04733+K02183+K06268+K07897+K04077+K04043+K01078+K08065+K08738+K02155+K02144+K01379+K02146
Pathogenic Escherichia coli infection	33	ko05130	Unigene14149_ARAawvTARAAPEI-1;Unigene14703_ARAawvTARAAPEI-1;Unigene19632_ARAawvTARAAPEI-1;Unigene19711_ARAawvTARAAPEI-1;Unigene2571_ARAawvTARAAPEI-1;Unigene27831_ARAawvTARAAPEI-1;Unigene35874_ARAawvTARAAPEI-1;Unigene38149_ARAawvTARAAPEI-1;Unigene41074_ARAawvTARAAPEI-1;Unigene44403_ARAawvTARAAPEI-1;Unigene47123_ARAawvTARAAPEI-1;Unigene48896_ARAawvTARAAPEI-1;Unigene50104_ARAawvTARAAPEI-1;Unigene520…	K05692+K11294+K07375+K06630+K07374
HTLV-I infection	32	ko05166	Unigene10909_ARAawvTARAAPEI-1;Unigene12752_ARAawvTARAAPEI-1;Unigene16448_ARAawvTARAAPEI-1;Unigene18712_ARAawvTARAAPEI-1;Unigene19094_ARAawvTARAAPEI-1;Unigene20360_ARAawvTARAAPEI-1;Unigene24294_ARAawvTARAAPEI-1;Unigene30385_ARAawvTARAAPEI-1;Unigene38693_ARAawvTARAAPEI-1;Unigene40388_ARAawvTARAAPEI-1;Unigene41781_ARAawvTARAAPEI-1;Unigene43984_ARAawvTARAAPEI-1;Unigene4510_ARAawvTARAAPEI-1;Unigene513…	K07936+K14290+K06268+K15305+K04728+K04802+K08057+K15040+K05863+K08065+K02326+K00787+K15304+K08054+K15306
Butanoate metabolism	32	ko00650	Unigene1046_ARAawvTARAAPEI-1;Unigene11979_ARAawvTARAAPEI-1;Unigene17780_ARAawvTARAAPEI-1;Unigene18236_ARAawvTARAAPEI-1;Unigene25599_ARAawvTARAAPEI-1;Unigene29793_ARAawvTARAAPEI-1;Unigene37689_ARAawvTARAAPEI-1;Unigene42940_ARAawvTARAAPEI-1;Unigene45499_ARAawvTARAAPEI-1;Unigene47193_ARAawvTARAAPEI-1;Unigene49368_ARAawvTARAAPEI-1;Unigene50517_ARAawvTARAAPEI-1;Unigene52020_ARAawvTARAAPEI-1;Unigene549…	K00162+K00058+K00626+K00131+K00161+K00759+K00963+K00135+K01641+K01652+K01580+K01653
Nitrogen metabolism	31	ko00910	Unigene11915_ARAawvTARAAPEI-1;Unigene16342_ARAawvTARAAPEI-1;Unigene20874_ARAawvTARAAPEI-1;Unigene35341_ARAawvTARAAPEI-1;Unigene36133_ARAawvTARAAPEI-1;Unigene36534_ARAawvTARAAPEI-1;Unigene3690_ARAawvTARAAPEI-1;Unigene44238_ARAawvTARAAPEI-1;Unigene48600_ARAawvTARAAPEI-1;Unigene49876_ARAawvTARAAPEI-1;Unigene50150_ARAawvTARAAPEI-1;Unigene50429_ARAawvTARAAPEI-1;Unigene53696_ARAawvTARAAPEI-1;Unigene56_…	K03522+K00264+K01956+K01674+K01953+K00413+K00001+K00940+K00605+K01915+K01673+K01778+K00261+K00284
Carbon fixation pathways in prokaryotes	31	ko00720	Unigene13015_ARAawvTARAAPEI-1;Unigene17780_ARAawvTARAAPEI-1;Unigene18281_ARAawvTARAAPEI-1;Unigene19092_ARAawvTARAAPEI-1;Unigene19659_ARAawvTARAAPEI-1;Unigene29193_ARAawvTARAAPEI-1;Unigene41204_ARAawvTARAAPEI-1;Unigene4245_ARAawvTARAAPEI-1;Unigene45070_ARAawvTARAAPEI-1;Unigene45499_ARAawvTARAAPEI-1;Unigene47193_ARAawvTARAAPEI-1;Unigene47467_ARAawvTARAAPEI-1;Unigene50589_ARAawvTARAAPEI-1;Unigene520…	K01961+K00626+K01595+K01938+K01895+K00031+K00297+K01681+K02160+K01679
Homologous recombination	30	ko03440	Unigene10509_ARAawvTARAAPEI-1;Unigene13990_ARAawvTARAAPEI-1;Unigene14816_ARAawvTARAAPEI-1;Unigene15871_ARAawvTARAAPEI-1;Unigene17512_ARAawvTARAAPEI-1;Unigene27337_ARAawvTARAAPEI-1;Unigene3196_ARAawvTARAAPEI-1;Unigene40441_ARAawvTARAAPEI-1;Unigene44387_ARAawvTARAAPEI-1;Unigene48881_ARAawvTARAAPEI-1;Unigene49284_ARAawvTARAAPEI-1;Unigene50775_ARAawvTARAAPEI-1;Unigene52196_ARAawvTARAAPEI-1;Unigene555…	K01710+K01785+K00549+K01091+K01945+K06215+K00012+K00059+K10739+K10740+K07466+K03165+K12524
Peroxisome	29	ko04146	Unigene1497_ARAawvTARAAPEI-1;Unigene19358_ARAawvTARAAPEI-1;Unigene27992_ARAawvTARAAPEI-1;Unigene4103_ARAawvTARAAPEI-1;Unigene41204_ARAawvTARAAPEI-1;Unigene43404_ARAawvTARAAPEI-1;Unigene46115_ARAawvTARAAPEI-1;Unigene50953_ARAawvTARAAPEI-1;Unigene52968_ARAawvTARAAPEI-1;Unigene53763_ARAawvTARAAPEI-1;Unigene62303_ARAawvTARAAPEI-1;Unigene62560_ARAawvTARAAPEI-1;Unigene64497_ARAawvTARAAPEI-1;Unigene6481…	K12261+K00232+K07513+K03781+K00031+K04565+K00306+K11187+K01897+K13343+K13348+K04564+K11517
Glycerolipid metabolism	29	ko00561	Unigene16743_ARAawvTARAAPEI-1;Unigene17975_ARAawvTARAAPEI-1;Unigene18763_ARAawvTARAAPEI-1;Unigene2103_ARAawvTARAAPEI-1;Unigene31188_ARAawvTARAAPEI-1;Unigene34709_ARAawvTARAAPEI-1;Unigene44238_ARAawvTARAAPEI-1;Unigene44794_ARAawvTARAAPEI-1;Unigene48720_ARAawvTARAAPEI-1;Unigene50150_ARAawvTARAAPEI-1;Unigene51592_ARAawvTARAAPEI-1;Unigene53696_ARAawvTARAAPEI-1;Unigene57812_ARAawvTARAAPEI-1;Unigene600…	K00679+K00863+K07407+K00011+K00002+K01191+K14085+K00001+K00128+K13508+K06118
Vibrio cholerae infection	27	ko05110	Unigene10916_ARAawvTARAAPEI-1;Unigene12075_ARAawvTARAAPEI-1;Unigene14149_ARAawvTARAAPEI-1;Unigene22140_ARAawvTARAAPEI-1;Unigene27831_ARAawvTARAAPEI-1;Unigene28980_ARAawvTARAAPEI-1;Unigene31172_ARAawvTARAAPEI-1;Unigene35874_ARAawvTARAAPEI-1;Unigene47214_ARAawvTARAAPEI-1;Unigene52023_ARAawvTARAAPEI-1;Unigene53446_ARAawvTARAAPEI-1;Unigene57183_ARAawvTARAAPEI-1;Unigene58237_ARAawvTARAAPEI-1;Unigene58…	K02147+K02154+K05692+K02145+K02150+K07342+K10956+K09481+K02152+K02155+K02144+K02148+K02146
Ubiquitin mediated proteolysis	27	ko04120	Unigene13154_ARAawvTARAAPEI-1;Unigene13665_ARAawvTARAAPEI-1;Unigene13730_ARAawvTARAAPEI-1;Unigene16044_ARAawvTARAAPEI-1;Unigene18118_ARAawvTARAAPEI-1;Unigene18838_ARAawvTARAAPEI-1;Unigene19165_ARAawvTARAAPEI-1;Unigene19274_ARAawvTARAAPEI-1;Unigene2673_ARAawvTARAAPEI-1;Unigene29334_ARAawvTARAAPEI-1;Unigene3216_ARAawvTARAAPEI-1;Unigene4544_ARAawvTARAAPEI-1;Unigene45900_ARAawvTARAAPEI-1;Unigene47727…	K03347+K06689+K10597+K10592+K10590+K04706+K10615+K04649+K03178+K10576+K10599+K10575+K10610
Naphthalene degradation	27	ko00626	Unigene2103_ARAawvTARAAPEI-1;Unigene27007_ARAawvTARAAPEI-1;Unigene37382_ARAawvTARAAPEI-1;Unigene40760_ARAawvTARAAPEI-1;Unigene44238_ARAawvTARAAPEI-1;Unigene48868_ARAawvTARAAPEI-1;Unigene50150_ARAawvTARAAPEI-1;Unigene53696_ARAawvTARAAPEI-1;Unigene55779_ARAawvTARAAPEI-1;Unigene55820_ARAawvTARAAPEI-1;Unigene56285_ARAawvTARAAPEI-1;Unigene60507_ARAawvTARAAPEI-1;Unigene63629_ARAawvTARAAPEI-1;Unigene643…	K00002+K00344+K00121+K00001+K00963+K00605+K00120
beta-Alanine metabolism	27	ko00410	Unigene12822_ARAawvTARAAPEI-1;Unigene18276_ARAawvTARAAPEI-1;Unigene19358_ARAawvTARAAPEI-1;Unigene22616_ARAawvTARAAPEI-1;Unigene31663_ARAawvTARAAPEI-1;Unigene34709_ARAawvTARAAPEI-1;Unigene35965_ARAawvTARAAPEI-1;Unigene44474_ARAawvTARAAPEI-1;Unigene44794_ARAawvTARAAPEI-1;Unigene51592_ARAawvTARAAPEI-1;Unigene57812_ARAawvTARAAPEI-1;Unigene60058_ARAawvTARAAPEI-1;Unigene61963_ARAawvTARAAPEI-1;Unigene62…	K05605+K00232+K00207+K00276+K14085+K00797+K00128+K00140+K01464+K01580
Bacterial invasion of epithelial cells	26	ko05100	Unigene10431_ARAawvTARAAPEI-1;Unigene11717_ARAawvTARAAPEI-1;Unigene11795_ARAawvTARAAPEI-1;Unigene13593_ARAawvTARAAPEI-1;Unigene13608_ARAawvTARAAPEI-1;Unigene14149_ARAawvTARAAPEI-1;Unigene14259_ARAawvTARAAPEI-1;Unigene14878_ARAawvTARAAPEI-1;Unigene17323_ARAawvTARAAPEI-1;Unigene27831_ARAawvTARAAPEI-1;Unigene27911_ARAawvTARAAPEI-1;Unigene35874_ARAawvTARAAPEI-1;Unigene47492_ARAawvTARAAPEI-1;Unigene48…	K04646+K05692+K01528+K00940
Nucleotide excision repair	25	ko03420	Unigene19291_ARAawvTARAAPEI-1;Unigene20360_ARAawvTARAAPEI-1;Unigene23945_ARAawvTARAAPEI-1;Unigene24150_ARAawvTARAAPEI-1;Unigene27519_ARAawvTARAAPEI-1;Unigene40439_ARAawvTARAAPEI-1;Unigene40727_ARAawvTARAAPEI-1;Unigene41654_ARAawvTARAAPEI-1;Unigene43984_ARAawvTARAAPEI-1;Unigene4510_ARAawvTARAAPEI-1;Unigene470_ARAawvTARAAPEI-1;Unigene53034_ARAawvTARAAPEI-1;Unigene55779_ARAawvTARAAPEI-1;Unigene56596…	K04077+K04802+K02326+K10839+K00963+K10739+K10740+K07466+K01778+K10754+K10610
Base excision repair	25	ko03410	Unigene19291_ARAawvTARAAPEI-1;Unigene20360_ARAawvTARAAPEI-1;Unigene23945_ARAawvTARAAPEI-1;Unigene24150_ARAawvTARAAPEI-1;Unigene27519_ARAawvTARAAPEI-1;Unigene40439_ARAawvTARAAPEI-1;Unigene40727_ARAawvTARAAPEI-1;Unigene41654_ARAawvTARAAPEI-1;Unigene43984_ARAawvTARAAPEI-1;Unigene4510_ARAawvTARAAPEI-1;Unigene470_ARAawvTARAAPEI-1;Unigene48881_ARAawvTARAAPEI-1;Unigene50775_ARAawvTARAAPEI-1;Unigene52196…	K04077+K04802+K02326+K00012+K10802+K00059+K01874
Plant hormone signal transduction	25	ko04075	Unigene10625_ARAawvTARAAPEI-1;Unigene10958_ARAawvTARAAPEI-1;Unigene1282_ARAawvTARAAPEI-1;Unigene13731_ARAawvTARAAPEI-1;Unigene17371_ARAawvTARAAPEI-1;Unigene18943_ARAawvTARAAPEI-1;Unigene1929_ARAawvTARAAPEI-1;Unigene2006_ARAawvTARAAPEI-1;Unigene3574_ARAawvTARAAPEI-1;Unigene44100_ARAawvTARAAPEI-1;Unigene44715_ARAawvTARAAPEI-1;Unigene46202_ARAawvTARAAPEI-1;Unigene48185_ARAawvTARAAPEI-1;Unigene55135_…	K14497+K14489+K13449+K13415+K14493+K14498+K14496+K14513+K14501+K14485+K13416
Prion diseases	25	ko05020	Unigene12982_ARAawvTARAAPEI-1;Unigene13563_ARAawvTARAAPEI-1;Unigene18627_ARAawvTARAAPEI-1;Unigene22242_ARAawvTARAAPEI-1;Unigene23131_ARAawvTARAAPEI-1;Unigene27440_ARAawvTARAAPEI-1;Unigene34248_ARAawvTARAAPEI-1;Unigene45611_ARAawvTARAAPEI-1;Unigene46115_ARAawvTARAAPEI-1;Unigene50953_ARAawvTARAAPEI-1;Unigene55646_ARAawvTARAAPEI-1;Unigene5610_ARAawvTARAAPEI-1;Unigene59313_ARAawvTARAAPEI-1;Unigene604…	K04371+K09553+K03283+K09490+K04565
One carbon pool by folate	25	ko00670	Unigene19092_ARAawvTARAAPEI-1;Unigene23129_ARAawvTARAAPEI-1;Unigene29193_ARAawvTARAAPEI-1;Unigene38585_ARAawvTARAAPEI-1;Unigene44238_ARAawvTARAAPEI-1;Unigene45070_ARAawvTARAAPEI-1;Unigene46837_ARAawvTARAAPEI-1;Unigene47467_ARAawvTARAAPEI-1;Unigene50150_ARAawvTARAAPEI-1;Unigene50589_ARAawvTARAAPEI-1;Unigene5162_ARAawvTARAAPEI-1;Unigene53696_ARAawvTARAAPEI-1;Unigene55779_ARAawvTARAAPEI-1;Unigene601…	K01938+K00600+K00001+K00297+K00963+K00605
Valine, leucine and isoleucine biosynthesis	24	ko00290	Unigene1046_ARAawvTARAAPEI-1;Unigene22838_ARAawvTARAAPEI-1;Unigene25378_ARAawvTARAAPEI-1;Unigene25599_ARAawvTARAAPEI-1;Unigene29793_ARAawvTARAAPEI-1;Unigene3662_ARAawvTARAAPEI-1;Unigene42940_ARAawvTARAAPEI-1;Unigene43885_ARAawvTARAAPEI-1;Unigene50517_ARAawvTARAAPEI-1;Unigene54953_ARAawvTARAAPEI-1;Unigene59089_ARAawvTARAAPEI-1;Unigene61864_ARAawvTARAAPEI-1;Unigene62259_ARAawvTARAAPEI-1;Unigene6746…	K00162+K00826+K00053+K01649+K00161+K00052+K00759+K01704+K01889+K01652+K01687+K01653+K01703+K01754
Fatty acid biosynthesis	23	ko00061	Unigene13015_ARAawvTARAAPEI-1;Unigene18302_ARAawvTARAAPEI-1;Unigene18918_ARAawvTARAAPEI-1;Unigene23129_ARAawvTARAAPEI-1;Unigene38585_ARAawvTARAAPEI-1;Unigene4078_ARAawvTARAAPEI-1;Unigene4245_ARAawvTARAAPEI-1;Unigene46837_ARAawvTARAAPEI-1;Unigene5162_ARAawvTARAAPEI-1;Unigene53129_ARAawvTARAAPEI-1;Unigene5555_ARAawvTARAAPEI-1;Unigene58405_ARAawvTARAAPEI-1;Unigene60103_ARAawvTARAAPEI-1;Unigene62391_…	K01961+K09458+K03885+K00600+K02372+K11262+K00059+K02160+K03921+K00648+K00208
Aminobenzoate degradation	22	ko00627	Unigene19119_ARAawvTARAAPEI-1;Unigene19383_ARAawvTARAAPEI-1;Unigene29123_ARAawvTARAAPEI-1;Unigene38144_ARAawvTARAAPEI-1;Unigene43762_ARAawvTARAAPEI-1;Unigene54045_ARAawvTARAAPEI-1;Unigene57586_ARAawvTARAAPEI-1;Unigene60590_ARAawvTARAAPEI-1;Unigene63076_ARAawvTARAAPEI-1;Unigene66234_ARAawvTARAAPEI-1;Unigene67842_ARAawvTARAAPEI-1;Unigene68138_ARAawvTARAAPEI-1;Unigene68839_ARAawvTARAAPEI-1;Unigene68…	K00924+K01078+K00876+K00145+K00120+K00517+K01885
Sulfur metabolism	22	ko00920	Unigene16698_ARAawvTARAAPEI-1;Unigene274_ARAawvTARAAPEI-1;Unigene49844_ARAawvTARAAPEI-1;Unigene53506_ARAawvTARAAPEI-1;Unigene54452_ARAawvTARAAPEI-1;Unigene54705_ARAawvTARAAPEI-1;Unigene54953_ARAawvTARAAPEI-1;Unigene56669_ARAawvTARAAPEI-1;Unigene61164_ARAawvTARAAPEI-1;Unigene62993_ARAawvTARAAPEI-1;Unigene66215_ARAawvTARAAPEI-1;Unigene66244_ARAawvTARAAPEI-1;Unigene67575_ARAawvTARAAPEI-1;Unigene6784…	K15422+K01623+K01738+K00759+K13034+K13811+K00382+K01739+K00392+K01933
Pathways in cancer	21	ko05200	Unigene12982_ARAawvTARAAPEI-1;Unigene1634_ARAawvTARAAPEI-1;Unigene19584_ARAawvTARAAPEI-1;Unigene273_ARAawvTARAAPEI-1;Unigene34528_ARAawvTARAAPEI-1;Unigene35542_ARAawvTARAAPEI-1;Unigene43886_ARAawvTARAAPEI-1;Unigene50694_ARAawvTARAAPEI-1;Unigene59385_ARAawvTARAAPEI-1;Unigene59482_ARAawvTARAAPEI-1;Unigene60406_ARAawvTARAAPEI-1;Unigene6175_ARAawvTARAAPEI-1;Unigene67743_ARAawvTARAAPEI-1;Unigene68978_…	K04371+K04079+K09487+K09291+K00799+K01115+K08738+K01110+K01679
Terpenoid backbone biosynthesis	21	ko00900	Unigene1429_ARAawvTARAAPEI-1;Unigene16528_ARAawvTARAAPEI-1;Unigene17780_ARAawvTARAAPEI-1;Unigene17805_ARAawvTARAAPEI-1;Unigene34827_ARAawvTARAAPEI-1;Unigene41744_ARAawvTARAAPEI-1;Unigene45499_ARAawvTARAAPEI-1;Unigene47193_ARAawvTARAAPEI-1;Unigene52020_ARAawvTARAAPEI-1;Unigene52519_ARAawvTARAAPEI-1;Unigene60192_ARAawvTARAAPEI-1;Unigene60904_ARAawvTARAAPEI-1;Unigene64352_ARAawvTARAAPEI-1;Unigene645…	K03526+K00938+K00626+K00088+K00787+K01823+K01641+K01597+K01704+K05906+K00099
Tryptophan metabolism	21	ko00380	Unigene14024_ARAawvTARAAPEI-1;Unigene17780_ARAawvTARAAPEI-1;Unigene34709_ARAawvTARAAPEI-1;Unigene4103_ARAawvTARAAPEI-1;Unigene44794_ARAawvTARAAPEI-1;Unigene45499_ARAawvTARAAPEI-1;Unigene47193_ARAawvTARAAPEI-1;Unigene51592_ARAawvTARAAPEI-1;Unigene52020_ARAawvTARAAPEI-1;Unigene57812_ARAawvTARAAPEI-1;Unigene60058_ARAawvTARAAPEI-1;Unigene61963_ARAawvTARAAPEI-1;Unigene63920_ARAawvTARAAPEI-1;Unigene645…	K01568+K00626+K14085+K03781+K00128+K00765+K00164
Lysine biosynthesis	21	ko00300	Unigene18105_ARAawvTARAAPEI-1;Unigene25023_ARAawvTARAAPEI-1;Unigene27804_ARAawvTARAAPEI-1;Unigene34709_ARAawvTARAAPEI-1;Unigene36586_ARAawvTARAAPEI-1;Unigene3662_ARAawvTARAAPEI-1;Unigene48167_ARAawvTARAAPEI-1;Unigene48930_ARAawvTARAAPEI-1;Unigene54274_ARAawvTARAAPEI-1;Unigene59255_ARAawvTARAAPEI-1;Unigene60680_ARAawvTARAAPEI-1;Unigene61790_ARAawvTARAAPEI-1;Unigene61963_ARAawvTARAAPEI-1;Unigene656…	K01438+K10206+K14085+K02990+K01649+K01714+K01586+K00383+K01778+K12524
Vitamin B6 metabolism	21	ko00750	Unigene1662_ARAawvTARAAPEI-1;Unigene18187_ARAawvTARAAPEI-1;Unigene19291_ARAawvTARAAPEI-1;Unigene23945_ARAawvTARAAPEI-1;Unigene24150_ARAawvTARAAPEI-1;Unigene27519_ARAawvTARAAPEI-1;Unigene29960_ARAawvTARAAPEI-1;Unigene3196_ARAawvTARAAPEI-1;Unigene35781_ARAawvTARAAPEI-1;Unigene40439_ARAawvTARAAPEI-1;Unigene40727_ARAawvTARAAPEI-1;Unigene41654_ARAawvTARAAPEI-1;Unigene470_ARAawvTARAAPEI-1;Unigene517_AR…	K01868+K04077+K05275+K06215+K01733+K00831
Limonene and pinene degradation	20	ko00903	Unigene19119_ARAawvTARAAPEI-1;Unigene19383_ARAawvTARAAPEI-1;Unigene44794_ARAawvTARAAPEI-1;Unigene51592_ARAawvTARAAPEI-1;Unigene54045_ARAawvTARAAPEI-1;Unigene57812_ARAawvTARAAPEI-1;Unigene60058_ARAawvTARAAPEI-1;Unigene60590_ARAawvTARAAPEI-1;Unigene63920_ARAawvTARAAPEI-1;Unigene66234_ARAawvTARAAPEI-1;Unigene67842_ARAawvTARAAPEI-1;Unigene68839_ARAawvTARAAPEI-1;Unigene68882_ARAawvTARAAPEI-1;Unigene69…	K00924+K00128+K00120+K00517
Protein export	20	ko03060	Unigene20874_ARAawvTARAAPEI-1;Unigene27440_ARAawvTARAAPEI-1;Unigene30263_ARAawvTARAAPEI-1;Unigene31172_ARAawvTARAAPEI-1;Unigene43885_ARAawvTARAAPEI-1;Unigene53446_ARAawvTARAAPEI-1;Unigene59313_ARAawvTARAAPEI-1;Unigene60686_ARAawvTARAAPEI-1;Unigene61512_ARAawvTARAAPEI-1;Unigene62309_ARAawvTARAAPEI-1;Unigene62320_ARAawvTARAAPEI-1;Unigene62859_ARAawvTARAAPEI-1;Unigene66127_ARAawvTARAAPEI-1;Unigene67…	K01956+K09490+K12947+K07342+K00052+K10956+K01955+K03108+K09481+K12272+K01704+K12275+K13280+K09540+K01703
Lysine degradation	20	ko00310	Unigene17780_ARAawvTARAAPEI-1;Unigene19618_ARAawvTARAAPEI-1;Unigene34709_ARAawvTARAAPEI-1;Unigene44794_ARAawvTARAAPEI-1;Unigene45499_ARAawvTARAAPEI-1;Unigene47193_ARAawvTARAAPEI-1;Unigene51592_ARAawvTARAAPEI-1;Unigene52020_ARAawvTARAAPEI-1;Unigene52968_ARAawvTARAAPEI-1;Unigene57812_ARAawvTARAAPEI-1;Unigene60058_ARAawvTARAAPEI-1;Unigene61963_ARAawvTARAAPEI-1;Unigene63920_ARAawvTARAAPEI-1;Unigene64…	K00626+K11420+K11423+K14085+K00128+K00306+K01620+K00164+K00658
Measles	20	ko05162	Unigene16316_ARAawvTARAAPEI-1;Unigene20707_ARAawvTARAAPEI-1;Unigene22242_ARAawvTARAAPEI-1;Unigene23131_ARAawvTARAAPEI-1;Unigene34248_ARAawvTARAAPEI-1;Unigene45611_ARAawvTARAAPEI-1;Unigene54339_ARAawvTARAAPEI-1;Unigene55646_ARAawvTARAAPEI-1;Unigene5610_ARAawvTARAAPEI-1;Unigene60479_ARAawvTARAAPEI-1;Unigene62971_ARAawvTARAAPEI-1;Unigene64820_ARAawvTARAAPEI-1;Unigene65006_ARAawvTARAAPEI-1;Unigene663…	K04733+K03237+K03283+K14753+K03247
Rheumatoid arthritis	20	ko05323	Unigene10916_ARAawvTARAAPEI-1;Unigene12075_ARAawvTARAAPEI-1;Unigene22140_ARAawvTARAAPEI-1;Unigene28980_ARAawvTARAAPEI-1;Unigene47214_ARAawvTARAAPEI-1;Unigene47643_ARAawvTARAAPEI-1;Unigene57183_ARAawvTARAAPEI-1;Unigene58237_ARAawvTARAAPEI-1;Unigene58475_ARAawvTARAAPEI-1;Unigene59775_ARAawvTARAAPEI-1;Unigene66176_ARAawvTARAAPEI-1;Unigene66653_ARAawvTARAAPEI-1;Unigene68270_ARAawvTARAAPEI-1;Unigene70…	K02147+K02154+K02145+K02150+K01365+K02152+K02155+K02144+K02148+K02146
PPAR signaling pathway	19	ko03320	Unigene19358_ARAawvTARAAPEI-1;Unigene27992_ARAawvTARAAPEI-1;Unigene43404_ARAawvTARAAPEI-1;Unigene62303_ARAawvTARAAPEI-1;Unigene64497_ARAawvTARAAPEI-1;Unigene64816_ARAawvTARAAPEI-1;Unigene65064_ARAawvTARAAPEI-1;Unigene65151_ARAawvTARAAPEI-1;Unigene66434_ARAawvTARAAPEI-1;Unigene66636_ARAawvTARAAPEI-1;Unigene66834_ARAawvTARAAPEI-1;Unigene68329_ARAawvTARAAPEI-1;Unigene68962_ARAawvTARAAPEI-1;Unigene69…	K00232+K07513+K01897+K00029+K01641
Pantothenate and CoA biosynthesis	19	ko00770	Unigene17277_ARAawvTARAAPEI-1;Unigene17512_ARAawvTARAAPEI-1;Unigene21224_ARAawvTARAAPEI-1;Unigene22321_ARAawvTARAAPEI-1;Unigene22616_ARAawvTARAAPEI-1;Unigene22838_ARAawvTARAAPEI-1;Unigene25378_ARAawvTARAAPEI-1;Unigene59089_ARAawvTARAAPEI-1;Unigene63792_ARAawvTARAAPEI-1;Unigene66775_ARAawvTARAAPEI-1;Unigene69136_ARAawvTARAAPEI-1;Unigene69299_ARAawvTARAAPEI-1;Unigene69645_ARAawvTARAAPEI-1;Unigene69…	K09680+K01945+K04043+K00207+K00826+K00053+K01464+K01652+K01687+K01653
Endocrine and other factor-regulated calcium reabsorption	18	ko04961	Unigene10431_ARAawvTARAAPEI-1;Unigene11717_ARAawvTARAAPEI-1;Unigene11787_ARAawvTARAAPEI-1;Unigene11795_ARAawvTARAAPEI-1;Unigene13593_ARAawvTARAAPEI-1;Unigene13608_ARAawvTARAAPEI-1;Unigene14259_ARAawvTARAAPEI-1;Unigene14878_ARAawvTARAAPEI-1;Unigene17323_ARAawvTARAAPEI-1;Unigene27911_ARAawvTARAAPEI-1;Unigene47492_ARAawvTARAAPEI-1;Unigene48727_ARAawvTARAAPEI-1;Unigene56036_ARAawvTARAAPEI-1;Unigene56…	K04646+K11824+K01528+K11826
Toxoplasmosis	18	ko05145	Unigene12982_ARAawvTARAAPEI-1;Unigene16316_ARAawvTARAAPEI-1;Unigene22242_ARAawvTARAAPEI-1;Unigene23131_ARAawvTARAAPEI-1;Unigene34248_ARAawvTARAAPEI-1;Unigene45611_ARAawvTARAAPEI-1;Unigene54339_ARAawvTARAAPEI-1;Unigene55646_ARAawvTARAAPEI-1;Unigene5610_ARAawvTARAAPEI-1;Unigene60479_ARAawvTARAAPEI-1;Unigene6175_ARAawvTARAAPEI-1;Unigene62971_ARAawvTARAAPEI-1;Unigene64820_ARAawvTARAAPEI-1;Unigene6500…	K04371+K04733+K03283+K08738
alpha-Linolenic acid metabolism	18	ko00592	Unigene19358_ARAawvTARAAPEI-1;Unigene27992_ARAawvTARAAPEI-1;Unigene37487_ARAawvTARAAPEI-1;Unigene43404_ARAawvTARAAPEI-1;Unigene45239_ARAawvTARAAPEI-1;Unigene59590_ARAawvTARAAPEI-1;Unigene6308_ARAawvTARAAPEI-1;Unigene64816_ARAawvTARAAPEI-1;Unigene65503_ARAawvTARAAPEI-1;Unigene65634_ARAawvTARAAPEI-1;Unigene65636_ARAawvTARAAPEI-1;Unigene66834_ARAawvTARAAPEI-1;Unigene68329_ARAawvTARAAPEI-1;Unigene688…	K00232+K07513+K01723+K10525+K10527+K05894+K10526
Sphingolipid metabolism	18	ko00600	Unigene10796_ARAawvTARAAPEI-1;Unigene14765_ARAawvTARAAPEI-1;Unigene16051_ARAawvTARAAPEI-1;Unigene1651_ARAawvTARAAPEI-1;Unigene18763_ARAawvTARAAPEI-1;Unigene18879_ARAawvTARAAPEI-1;Unigene31188_ARAawvTARAAPEI-1;Unigene48967_ARAawvTARAAPEI-1;Unigene57038_ARAawvTARAAPEI-1;Unigene63994_ARAawvTARAAPEI-1;Unigene66080_ARAawvTARAAPEI-1;Unigene68837_ARAawvTARAAPEI-1;Unigene70981_ARAawvTARAAPEI-1;Unigene710…	K01126+K04708+K12309+K07407+K01191+K12349+K01190
Selenocompound metabolism	17	ko00450	Unigene13099_ARAawvTARAAPEI-1;Unigene14816_ARAawvTARAAPEI-1;Unigene15419_ARAawvTARAAPEI-1;Unigene16513_ARAawvTARAAPEI-1;Unigene40441_ARAawvTARAAPEI-1;Unigene44387_ARAawvTARAAPEI-1;Unigene61164_ARAawvTARAAPEI-1;Unigene63353_ARAawvTARAAPEI-1;Unigene64925_ARAawvTARAAPEI-1;Unigene66244_ARAawvTARAAPEI-1;Unigene67505_ARAawvTARAAPEI-1;Unigene68771_ARAawvTARAAPEI-1;Unigene69728_ARAawvTARAAPEI-1;Unigene70…	K00384+K00549+K03671+K08247+K13811+K01739+K01933+K01761+K01874
Inositol phosphate metabolism	17	ko00562	Unigene16698_ARAawvTARAAPEI-1;Unigene19019_ARAawvTARAAPEI-1;Unigene274_ARAawvTARAAPEI-1;Unigene29123_ARAawvTARAAPEI-1;Unigene38144_ARAawvTARAAPEI-1;Unigene39268_ARAawvTARAAPEI-1;Unigene49164_ARAawvTARAAPEI-1;Unigene49701_ARAawvTARAAPEI-1;Unigene55318_ARAawvTARAAPEI-1;Unigene62234_ARAawvTARAAPEI-1;Unigene63076_ARAawvTARAAPEI-1;Unigene65644_ARAawvTARAAPEI-1;Unigene66899_ARAawvTARAAPEI-1;Unigene6818…	K15422+K00913+K01078+K01803+K10047+K01858+K00140+K00010+K01110
Oocyte meiosis	17	ko04114	Unigene12982_ARAawvTARAAPEI-1;Unigene13154_ARAawvTARAAPEI-1;Unigene16448_ARAawvTARAAPEI-1;Unigene18312_ARAawvTARAAPEI-1;Unigene19711_ARAawvTARAAPEI-1;Unigene38149_ARAawvTARAAPEI-1;Unigene41074_ARAawvTARAAPEI-1;Unigene44403_ARAawvTARAAPEI-1;Unigene48896_ARAawvTARAAPEI-1;Unigene59594_ARAawvTARAAPEI-1;Unigene60884_ARAawvTARAAPEI-1;Unigene64839_ARAawvTARAAPEI-1;Unigene66120_ARAawvTARAAPEI-1;Unigene68…	K04371+K03347+K02183+K06268+K03456+K06630+K04382
Flavonoid biosynthesis	16	ko00941	Unigene13148_ARAawvTARAAPEI-1;Unigene16539_ARAawvTARAAPEI-1;Unigene19539_ARAawvTARAAPEI-1;Unigene45628_ARAawvTARAAPEI-1;Unigene45638_ARAawvTARAAPEI-1;Unigene54676_ARAawvTARAAPEI-1;Unigene57149_ARAawvTARAAPEI-1;Unigene58208_ARAawvTARAAPEI-1;Unigene58439_ARAawvTARAAPEI-1;Unigene60927_ARAawvTARAAPEI-1;Unigene67368_ARAawvTARAAPEI-1;Unigene67566_ARAawvTARAAPEI-1;Unigene67850_ARAawvTARAAPEI-1;Unigene67…	K00475+K13065+K13081+K09754+K00487+K01859+K08243
Riboflavin metabolism	16	ko00740	Unigene1365_ARAawvTARAAPEI-1;Unigene14719_ARAawvTARAAPEI-1;Unigene29123_ARAawvTARAAPEI-1;Unigene33232_ARAawvTARAAPEI-1;Unigene38144_ARAawvTARAAPEI-1;Unigene43035_ARAawvTARAAPEI-1;Unigene63076_ARAawvTARAAPEI-1;Unigene67423_ARAawvTARAAPEI-1;Unigene67907_ARAawvTARAAPEI-1;Unigene70269_ARAawvTARAAPEI-1;Unigene70321_ARAawvTARAAPEI-1;Unigene71987_ARAawvTARAAPEI-1;Unigene72408_ARAawvTARAAPEI-1;Unigene724…	K01187+K01869+K01078+K14652+K00861+K01652+K01885+K00794
Benzoate degradation	16	ko00362	Unigene17780_ARAawvTARAAPEI-1;Unigene19119_ARAawvTARAAPEI-1;Unigene19383_ARAawvTARAAPEI-1;Unigene45499_ARAawvTARAAPEI-1;Unigene47193_ARAawvTARAAPEI-1;Unigene52020_ARAawvTARAAPEI-1;Unigene54045_ARAawvTARAAPEI-1;Unigene55779_ARAawvTARAAPEI-1;Unigene60507_ARAawvTARAAPEI-1;Unigene60590_ARAawvTARAAPEI-1;Unigene63629_ARAawvTARAAPEI-1;Unigene64520_ARAawvTARAAPEI-1;Unigene68882_ARAawvTARAAPEI-1;Unigene69…	K00626+K00924+K00963
Bacterial chemotaxis	16	ko02030	Unigene13354_ARAawvTARAAPEI-1;Unigene16335_ARAawvTARAAPEI-1;Unigene17168_ARAawvTARAAPEI-1;Unigene17522_ARAawvTARAAPEI-1;Unigene22892_ARAawvTARAAPEI-1;Unigene44794_ARAawvTARAAPEI-1;Unigene51592_ARAawvTARAAPEI-1;Unigene57812_ARAawvTARAAPEI-1;Unigene57964_ARAawvTARAAPEI-1;Unigene60058_ARAawvTARAAPEI-1;Unigene63203_ARAawvTARAAPEI-1;Unigene63920_ARAawvTARAAPEI-1;Unigene64533_ARAawvTARAAPEI-1;Unigene66…	K01188+K00128+K00013+K00765
MAPK signaling pathway	16	ko04010	Unigene12982_ARAawvTARAAPEI-1;Unigene16448_ARAawvTARAAPEI-1;Unigene22242_ARAawvTARAAPEI-1;Unigene23131_ARAawvTARAAPEI-1;Unigene34248_ARAawvTARAAPEI-1;Unigene45611_ARAawvTARAAPEI-1;Unigene55646_ARAawvTARAAPEI-1;Unigene5610_ARAawvTARAAPEI-1;Unigene60479_ARAawvTARAAPEI-1;Unigene62971_ARAawvTARAAPEI-1;Unigene64820_ARAawvTARAAPEI-1;Unigene65006_ARAawvTARAAPEI-1;Unigene66364_ARAawvTARAAPEI-1;Unigene678…	K04371+K06268+K03283
Epithelial cell signaling in Helicobacter pylori infection	16	ko05120	Unigene10916_ARAawvTARAAPEI-1;Unigene12075_ARAawvTARAAPEI-1;Unigene22140_ARAawvTARAAPEI-1;Unigene28980_ARAawvTARAAPEI-1;Unigene47214_ARAawvTARAAPEI-1;Unigene57183_ARAawvTARAAPEI-1;Unigene58237_ARAawvTARAAPEI-1;Unigene58475_ARAawvTARAAPEI-1;Unigene66176_ARAawvTARAAPEI-1;Unigene66653_ARAawvTARAAPEI-1;Unigene68270_ARAawvTARAAPEI-1;Unigene70168_ARAawvTARAAPEI-1;Unigene70537_ARAawvTARAAPEI-1;Unigene70…	K02147+K02154+K02145+K02150+K02152+K02155+K02144+K02148+K02146
Thiamine metabolism	16	ko00730	Unigene12662_ARAawvTARAAPEI-1;Unigene16907_ARAawvTARAAPEI-1;Unigene33298_ARAawvTARAAPEI-1;Unigene43885_ARAawvTARAAPEI-1;Unigene44936_ARAawvTARAAPEI-1;Unigene53222_ARAawvTARAAPEI-1;Unigene60643_ARAawvTARAAPEI-1;Unigene60771_ARAawvTARAAPEI-1;Unigene62387_ARAawvTARAAPEI-1;Unigene64823_ARAawvTARAAPEI-1;Unigene68748_ARAawvTARAAPEI-1;Unigene69406_ARAawvTARAAPEI-1;Unigene70490_ARAawvTARAAPEI-1;Unigene70…	K00873+K01626+K00052
Collecting duct acid secretion	15	ko04966	Unigene10916_ARAawvTARAAPEI-1;Unigene12075_ARAawvTARAAPEI-1;Unigene22140_ARAawvTARAAPEI-1;Unigene28980_ARAawvTARAAPEI-1;Unigene47214_ARAawvTARAAPEI-1;Unigene57183_ARAawvTARAAPEI-1;Unigene58237_ARAawvTARAAPEI-1;Unigene58475_ARAawvTARAAPEI-1;Unigene66176_ARAawvTARAAPEI-1;Unigene66653_ARAawvTARAAPEI-1;Unigene70168_ARAawvTARAAPEI-1;Unigene70537_ARAawvTARAAPEI-1;Unigene70853_ARAawvTARAAPEI-1;Unigene71…	K02147+K02154+K02145+K02150+K02152+K02155+K02148+K02146
Tight junction	15	ko04530	Unigene14149_ARAawvTARAAPEI-1;Unigene17616_ARAawvTARAAPEI-1;Unigene18312_ARAawvTARAAPEI-1;Unigene27831_ARAawvTARAAPEI-1;Unigene35874_ARAawvTARAAPEI-1;Unigene52023_ARAawvTARAAPEI-1;Unigene58460_ARAawvTARAAPEI-1;Unigene59594_ARAawvTARAAPEI-1;Unigene62220_ARAawvTARAAPEI-1;Unigene68830_ARAawvTARAAPEI-1;Unigene69385_ARAawvTARAAPEI-1;Unigene69522_ARAawvTARAAPEI-1;Unigene70003_ARAawvTARAAPEI-1;Unigene70…	K05692+K06111+K03456+K06110+K04382+K01110
Cell cycle	15	ko04110	Unigene13154_ARAawvTARAAPEI-1;Unigene13571_ARAawvTARAAPEI-1;Unigene19094_ARAawvTARAAPEI-1;Unigene19711_ARAawvTARAAPEI-1;Unigene20360_ARAawvTARAAPEI-1;Unigene38149_ARAawvTARAAPEI-1;Unigene41074_ARAawvTARAAPEI-1;Unigene43984_ARAawvTARAAPEI-1;Unigene44403_ARAawvTARAAPEI-1;Unigene48896_ARAawvTARAAPEI-1;Unigene64839_ARAawvTARAAPEI-1;Unigene6533_ARAawvTARAAPEI-1;Unigene68589_ARAawvTARAAPEI-1;Unigene695…	K03347+K02212+K04728+K06630+K04802+K02210+K02540
Renin-angiotensin system	15	ko04614	Unigene17839_ARAawvTARAAPEI-1;Unigene19234_ARAawvTARAAPEI-1;Unigene29639_ARAawvTARAAPEI-1;Unigene40311_ARAawvTARAAPEI-1;Unigene45824_ARAawvTARAAPEI-1;Unigene47528_ARAawvTARAAPEI-1;Unigene48383_ARAawvTARAAPEI-1;Unigene56196_ARAawvTARAAPEI-1;Unigene64842_ARAawvTARAAPEI-1;Unigene66779_ARAawvTARAAPEI-1;Unigene69865_ARAawvTARAAPEI-1;Unigene71439_ARAawvTARAAPEI-1;Unigene71629_ARAawvTARAAPEI-1;Unigene71…	K13289
Cell cycle - yeast	15	ko04111	Unigene12982_ARAawvTARAAPEI-1;Unigene13154_ARAawvTARAAPEI-1;Unigene13571_ARAawvTARAAPEI-1;Unigene18312_ARAawvTARAAPEI-1;Unigene29123_ARAawvTARAAPEI-1;Unigene38144_ARAawvTARAAPEI-1;Unigene59594_ARAawvTARAAPEI-1;Unigene62212_ARAawvTARAAPEI-1;Unigene63076_ARAawvTARAAPEI-1;Unigene6533_ARAawvTARAAPEI-1;Unigene68830_ARAawvTARAAPEI-1;Unigene69522_ARAawvTARAAPEI-1;Unigene69533_ARAawvTARAAPEI-1;Unigene709…	K04371+K03347+K02212+K03456+K01078+K06674+K02210+K04382+K02540
Histidine metabolism	15	ko00340	Unigene34709_ARAawvTARAAPEI-1;Unigene4103_ARAawvTARAAPEI-1;Unigene44018_ARAawvTARAAPEI-1;Unigene44794_ARAawvTARAAPEI-1;Unigene51592_ARAawvTARAAPEI-1;Unigene57812_ARAawvTARAAPEI-1;Unigene60058_ARAawvTARAAPEI-1;Unigene61963_ARAawvTARAAPEI-1;Unigene63203_ARAawvTARAAPEI-1;Unigene63920_ARAawvTARAAPEI-1;Unigene66366_ARAawvTARAAPEI-1;Unigene66581_ARAawvTARAAPEI-1;Unigene70064_ARAawvTARAAPEI-1;Unigene715…	K14085+K03781+K01663+K00128+K00013+K00765
Prostate cancer	15	ko05215	Unigene12982_ARAawvTARAAPEI-1;Unigene1634_ARAawvTARAAPEI-1;Unigene19584_ARAawvTARAAPEI-1;Unigene273_ARAawvTARAAPEI-1;Unigene34528_ARAawvTARAAPEI-1;Unigene43886_ARAawvTARAAPEI-1;Unigene59385_ARAawvTARAAPEI-1;Unigene60406_ARAawvTARAAPEI-1;Unigene67743_ARAawvTARAAPEI-1;Unigene68978_ARAawvTARAAPEI-1;Unigene69604_ARAawvTARAAPEI-1;Unigene70349_ARAawvTARAAPEI-1;Unigene71060_ARAawvTARAAPEI-1;Unigene71313…	K04371+K04079+K09487+K00799+K01110
Herpes simplex infection	15	ko05168	Unigene13154_ARAawvTARAAPEI-1;Unigene20707_ARAawvTARAAPEI-1;Unigene52698_ARAawvTARAAPEI-1;Unigene54326_ARAawvTARAAPEI-1;Unigene58548_ARAawvTARAAPEI-1;Unigene58945_ARAawvTARAAPEI-1;Unigene60218_ARAawvTARAAPEI-1;Unigene60369_ARAawvTARAAPEI-1;Unigene6175_ARAawvTARAAPEI-1;Unigene65809_ARAawvTARAAPEI-1;Unigene68136_ARAawvTARAAPEI-1;Unigene68539_ARAawvTARAAPEI-1;Unigene70656_ARAawvTARAAPEI-1;Unigene708…	K03347+K03237+K12896+K15414+K12890+K08738+K12881+K11838+K12886
Salmonella infection	15	ko05132	Unigene12982_ARAawvTARAAPEI-1;Unigene14149_ARAawvTARAAPEI-1;Unigene17422_ARAawvTARAAPEI-1;Unigene27831_ARAawvTARAAPEI-1;Unigene35874_ARAawvTARAAPEI-1;Unigene52023_ARAawvTARAAPEI-1;Unigene55947_ARAawvTARAAPEI-1;Unigene58460_ARAawvTARAAPEI-1;Unigene63781_ARAawvTARAAPEI-1;Unigene63996_ARAawvTARAAPEI-1;Unigene64638_ARAawvTARAAPEI-1;Unigene68200_ARAawvTARAAPEI-1;Unigene68431_ARAawvTARAAPEI-1;Unigene69…	K04371+K05692+K07897+K00615+K00228
Insulin signaling pathway	14	ko04910	Unigene12982_ARAawvTARAAPEI-1;Unigene16448_ARAawvTARAAPEI-1;Unigene21100_ARAawvTARAAPEI-1;Unigene50625_ARAawvTARAAPEI-1;Unigene50817_ARAawvTARAAPEI-1;Unigene50870_ARAawvTARAAPEI-1;Unigene53129_ARAawvTARAAPEI-1;Unigene60884_ARAawvTARAAPEI-1;Unigene66120_ARAawvTARAAPEI-1;Unigene68825_ARAawvTARAAPEI-1;Unigene70534_ARAawvTARAAPEI-1;Unigene71920_ARAawvTARAAPEI-1;Unigene72526_ARAawvTARAAPEI-1;Unigene79…	K04371+K02183+K00688+K02991+K11262+K00844+K07199
Biosynthesis of unsaturated fatty acids	14	ko01040	Unigene19358_ARAawvTARAAPEI-1;Unigene27992_ARAawvTARAAPEI-1;Unigene43404_ARAawvTARAAPEI-1;Unigene46741_ARAawvTARAAPEI-1;Unigene5555_ARAawvTARAAPEI-1;Unigene58405_ARAawvTARAAPEI-1;Unigene64816_ARAawvTARAAPEI-1;Unigene66834_ARAawvTARAAPEI-1;Unigene68329_ARAawvTARAAPEI-1;Unigene68343_ARAawvTARAAPEI-1;Unigene69096_ARAawvTARAAPEI-1;Unigene70480_ARAawvTARAAPEI-1;Unigene70944_ARAawvTARAAPEI-1;Unigene710…	K00232+K07513+K10258+K00059+K03921
Ribosome biogenesis in eukaryotes	14	ko03008	Unigene10909_ARAawvTARAAPEI-1;Unigene12741_ARAawvTARAAPEI-1;Unigene12752_ARAawvTARAAPEI-1;Unigene14283_ARAawvTARAAPEI-1;Unigene16684_ARAawvTARAAPEI-1;Unigene38179_ARAawvTARAAPEI-1;Unigene58289_ARAawvTARAAPEI-1;Unigene61380_ARAawvTARAAPEI-1;Unigene61695_ARAawvTARAAPEI-1;Unigene65325_ARAawvTARAAPEI-1;Unigene67171_ARAawvTARAAPEI-1;Unigene70215_ARAawvTARAAPEI-1;Unigene71340_ARAawvTARAAPEI-1;Unigene71…	K07936+K14564+K14290+K07562+K14563+K14546+K11128+K12845+K14555+K14565
Isoquinoline alkaloid biosynthesis	14	ko00950	Unigene15678_ARAawvTARAAPEI-1;Unigene19507_ARAawvTARAAPEI-1;Unigene22078_ARAawvTARAAPEI-1;Unigene25929_ARAawvTARAAPEI-1;Unigene31663_ARAawvTARAAPEI-1;Unigene44040_ARAawvTARAAPEI-1;Unigene57351_ARAawvTARAAPEI-1;Unigene63187_ARAawvTARAAPEI-1;Unigene63428_ARAawvTARAAPEI-1;Unigene66576_ARAawvTARAAPEI-1;Unigene69184_ARAawvTARAAPEI-1;Unigene70320_ARAawvTARAAPEI-1;Unigene71655_ARAawvTARAAPEI-1;Unigene72…	K00422+K15849+K00276+K14454+K00811
Gap junction	13	ko04540	Unigene12982_ARAawvTARAAPEI-1;Unigene19632_ARAawvTARAAPEI-1;Unigene50104_ARAawvTARAAPEI-1;Unigene52762_ARAawvTARAAPEI-1;Unigene56417_ARAawvTARAAPEI-1;Unigene56737_ARAawvTARAAPEI-1;Unigene63899_ARAawvTARAAPEI-1;Unigene65162_ARAawvTARAAPEI-1;Unigene66540_ARAawvTARAAPEI-1;Unigene66858_ARAawvTARAAPEI-1;Unigene67631_ARAawvTARAAPEI-1;Unigene68680_ARAawvTARAAPEI-1;Unigene71478_ARAawvTARAAPEI-1	K04371+K07375+K07374
Chagas disease (American trypanosomiasis)	13	ko05142	Unigene12982_ARAawvTARAAPEI-1;Unigene16316_ARAawvTARAAPEI-1;Unigene18312_ARAawvTARAAPEI-1;Unigene24294_ARAawvTARAAPEI-1;Unigene30385_ARAawvTARAAPEI-1;Unigene41781_ARAawvTARAAPEI-1;Unigene54339_ARAawvTARAAPEI-1;Unigene55065_ARAawvTARAAPEI-1;Unigene59594_ARAawvTARAAPEI-1;Unigene68830_ARAawvTARAAPEI-1;Unigene69522_ARAawvTARAAPEI-1;Unigene70963_ARAawvTARAAPEI-1;Unigene72379_ARAawvTARAAPEI-1	K04371+K04733+K03456+K08057+K04382+K01354
Calcium signaling pathway	13	ko04020	Unigene16448_ARAawvTARAAPEI-1;Unigene38693_ARAawvTARAAPEI-1;Unigene40388_ARAawvTARAAPEI-1;Unigene51383_ARAawvTARAAPEI-1;Unigene55754_ARAawvTARAAPEI-1;Unigene57408_ARAawvTARAAPEI-1;Unigene60034_ARAawvTARAAPEI-1;Unigene60170_ARAawvTARAAPEI-1;Unigene60884_ARAawvTARAAPEI-1;Unigene62299_ARAawvTARAAPEI-1;Unigene66120_ARAawvTARAAPEI-1;Unigene70730_ARAawvTARAAPEI-1;Unigene71272_ARAawvTARAAPEI-1	K02183+K06268+K15040+K05863
Metabolism of xenobiotics by cytochrome P450	13	ko00980	Unigene40760_ARAawvTARAAPEI-1;Unigene43886_ARAawvTARAAPEI-1;Unigene44238_ARAawvTARAAPEI-1;Unigene48868_ARAawvTARAAPEI-1;Unigene50150_ARAawvTARAAPEI-1;Unigene53696_ARAawvTARAAPEI-1;Unigene56285_ARAawvTARAAPEI-1;Unigene64767_ARAawvTARAAPEI-1;Unigene65484_ARAawvTARAAPEI-1;Unigene66511_ARAawvTARAAPEI-1;Unigene68320_ARAawvTARAAPEI-1;Unigene68978_ARAawvTARAAPEI-1;Unigene72457_ARAawvTARAAPEI-1	K00121+K00799+K00001
Glycerophospholipid metabolism	13	ko00564	Unigene10796_ARAawvTARAAPEI-1;Unigene16046_ARAawvTARAAPEI-1;Unigene1651_ARAawvTARAAPEI-1;Unigene18918_ARAawvTARAAPEI-1;Unigene29123_ARAawvTARAAPEI-1;Unigene38144_ARAawvTARAAPEI-1;Unigene48720_ARAawvTARAAPEI-1;Unigene50694_ARAawvTARAAPEI-1;Unigene63076_ARAawvTARAAPEI-1;Unigene70981_ARAawvTARAAPEI-1;Unigene71221_ARAawvTARAAPEI-1;Unigene71606_ARAawvTARAAPEI-1;Unigene7483_ARAawvTARAAPEI-1	K01126+K06129+K03885+K01078+K13508+K01115+K00111
Fc gamma R-mediated phagocytosis	13	ko04666	Unigene10832_ARAawvTARAAPEI-1;Unigene12982_ARAawvTARAAPEI-1;Unigene14259_ARAawvTARAAPEI-1;Unigene17323_ARAawvTARAAPEI-1;Unigene47492_ARAawvTARAAPEI-1;Unigene48727_ARAawvTARAAPEI-1;Unigene50694_ARAawvTARAAPEI-1;Unigene50722_ARAawvTARAAPEI-1;Unigene71475_ARAawvTARAAPEI-1;Unigene71606_ARAawvTARAAPEI-1;Unigene71721_ARAawvTARAAPEI-1;Unigene71885_ARAawvTARAAPEI-1;Unigene72294_ARAawvTARAAPEI-1	K05768+K04371+K01528+K01115
Neurotrophin signaling pathway	13	ko04722	Unigene12982_ARAawvTARAAPEI-1;Unigene16316_ARAawvTARAAPEI-1;Unigene16448_ARAawvTARAAPEI-1;Unigene19711_ARAawvTARAAPEI-1;Unigene38149_ARAawvTARAAPEI-1;Unigene41074_ARAawvTARAAPEI-1;Unigene44403_ARAawvTARAAPEI-1;Unigene48896_ARAawvTARAAPEI-1;Unigene54339_ARAawvTARAAPEI-1;Unigene60884_ARAawvTARAAPEI-1;Unigene64839_ARAawvTARAAPEI-1;Unigene66120_ARAawvTARAAPEI-1;Unigene68589_ARAawvTARAAPEI-1	K04371+K04733+K02183+K06630
N-Glycan biosynthesis	13	ko00510	Unigene18806_ARAawvTARAAPEI-1;Unigene52288_ARAawvTARAAPEI-1;Unigene61672_ARAawvTARAAPEI-1;Unigene67473_ARAawvTARAAPEI-1;Unigene69534_ARAawvTARAAPEI-1;Unigene70331_ARAawvTARAAPEI-1;Unigene71497_ARAawvTARAAPEI-1;Unigene71595_ARAawvTARAAPEI-1;Unigene71823_ARAawvTARAAPEI-1;Unigene71824_ARAawvTARAAPEI-1;Unigene72159_ARAawvTARAAPEI-1;Unigene72313_ARAawvTARAAPEI-1;Unigene72409_ARAawvTARAAPEI-1	K12667+K05546+K12670+K12669+K07151+K12666+K01230
Regulation of actin cytoskeleton	13	ko04810	Unigene10832_ARAawvTARAAPEI-1;Unigene12982_ARAawvTARAAPEI-1;Unigene14149_ARAawvTARAAPEI-1;Unigene27831_ARAawvTARAAPEI-1;Unigene35874_ARAawvTARAAPEI-1;Unigene50722_ARAawvTARAAPEI-1;Unigene52023_ARAawvTARAAPEI-1;Unigene58460_ARAawvTARAAPEI-1;Unigene69385_ARAawvTARAAPEI-1;Unigene70003_ARAawvTARAAPEI-1;Unigene71475_ARAawvTARAAPEI-1;Unigene71721_ARAawvTARAAPEI-1;Unigene71885_ARAawvTARAAPEI-1	K05768+K04371+K05692
NOD-like receptor signaling pathway	13	ko04621	Unigene12982_ARAawvTARAAPEI-1;Unigene1634_ARAawvTARAAPEI-1;Unigene19584_ARAawvTARAAPEI-1;Unigene273_ARAawvTARAAPEI-1;Unigene34528_ARAawvTARAAPEI-1;Unigene59385_ARAawvTARAAPEI-1;Unigene60406_ARAawvTARAAPEI-1;Unigene67717_ARAawvTARAAPEI-1;Unigene67743_ARAawvTARAAPEI-1;Unigene69604_ARAawvTARAAPEI-1;Unigene70349_ARAawvTARAAPEI-1;Unigene71060_ARAawvTARAAPEI-1;Unigene71426_ARAawvTARAAPEI-1	K04371+K04079+K09487+K12795
Drug metabolism - cytochrome P450	13	ko00982	Unigene40760_ARAawvTARAAPEI-1;Unigene43886_ARAawvTARAAPEI-1;Unigene44238_ARAawvTARAAPEI-1;Unigene48868_ARAawvTARAAPEI-1;Unigene50150_ARAawvTARAAPEI-1;Unigene53696_ARAawvTARAAPEI-1;Unigene56285_ARAawvTARAAPEI-1;Unigene64767_ARAawvTARAAPEI-1;Unigene65484_ARAawvTARAAPEI-1;Unigene66511_ARAawvTARAAPEI-1;Unigene68320_ARAawvTARAAPEI-1;Unigene68978_ARAawvTARAAPEI-1;Unigene72457_ARAawvTARAAPEI-1	K00121+K00799+K00001
Streptomycin biosynthesis	12	ko00521	Unigene10509_ARAawvTARAAPEI-1;Unigene18209_ARAawvTARAAPEI-1;Unigene55318_ARAawvTARAAPEI-1;Unigene62599_ARAawvTARAAPEI-1;Unigene67753_ARAawvTARAAPEI-1;Unigene68825_ARAawvTARAAPEI-1;Unigene68938_ARAawvTARAAPEI-1;Unigene69000_ARAawvTARAAPEI-1;Unigene70530_ARAawvTARAAPEI-1;Unigene70534_ARAawvTARAAPEI-1;Unigene71100_ARAawvTARAAPEI-1;Unigene72049_ARAawvTARAAPEI-1	K01710+K01835+K01858+K00844+K01915+K00010
Alcoholism	12	ko05034	Unigene12982_ARAawvTARAAPEI-1;Unigene16448_ARAawvTARAAPEI-1;Unigene1664_ARAawvTARAAPEI-1;Unigene25637_ARAawvTARAAPEI-1;Unigene42560_ARAawvTARAAPEI-1;Unigene49892_ARAawvTARAAPEI-1;Unigene51904_ARAawvTARAAPEI-1;Unigene56065_ARAawvTARAAPEI-1;Unigene58510_ARAawvTARAAPEI-1;Unigene60884_ARAawvTARAAPEI-1;Unigene65986_ARAawvTARAAPEI-1;Unigene66120_ARAawvTARAAPEI-1	K04371+K02183+K11254+K11252+K11251+K11253+K11407+K04536
Shigellosis	12	ko05131	Unigene12982_ARAawvTARAAPEI-1;Unigene13665_ARAawvTARAAPEI-1;Unigene14149_ARAawvTARAAPEI-1;Unigene27831_ARAawvTARAAPEI-1;Unigene35874_ARAawvTARAAPEI-1;Unigene52023_ARAawvTARAAPEI-1;Unigene56_ARAawvTARAAPEI-1;Unigene58460_ARAawvTARAAPEI-1;Unigene62149_ARAawvTARAAPEI-1;Unigene65505_ARAawvTARAAPEI-1;Unigene69385_ARAawvTARAAPEI-1;Unigene70003_ARAawvTARAAPEI-1	K04371+K06689+K05692+K00940
Type II diabetes mellitus	12	ko04930	Unigene12662_ARAawvTARAAPEI-1;Unigene12982_ARAawvTARAAPEI-1;Unigene16907_ARAawvTARAAPEI-1;Unigene60771_ARAawvTARAAPEI-1;Unigene68748_ARAawvTARAAPEI-1;Unigene68825_ARAawvTARAAPEI-1;Unigene69406_ARAawvTARAAPEI-1;Unigene70490_ARAawvTARAAPEI-1;Unigene70534_ARAawvTARAAPEI-1;Unigene70849_ARAawvTARAAPEI-1;Unigene71672_ARAawvTARAAPEI-1;Unigene72378_ARAawvTARAAPEI-1	K00873+K04371+K00844
Type I diabetes mellitus	12	ko04940	Unigene19291_ARAawvTARAAPEI-1;Unigene23945_ARAawvTARAAPEI-1;Unigene24150_ARAawvTARAAPEI-1;Unigene27519_ARAawvTARAAPEI-1;Unigene40439_ARAawvTARAAPEI-1;Unigene40727_ARAawvTARAAPEI-1;Unigene41654_ARAawvTARAAPEI-1;Unigene470_ARAawvTARAAPEI-1;Unigene56596_ARAawvTARAAPEI-1;Unigene72025_ARAawvTARAAPEI-1;Unigene72121_ARAawvTARAAPEI-1;Unigene855_ARAawvTARAAPEI-1	K04077+K01580
Various types of N-glycan biosynthesis	12	ko00513	Unigene18806_ARAawvTARAAPEI-1;Unigene61672_ARAawvTARAAPEI-1;Unigene67473_ARAawvTARAAPEI-1;Unigene69534_ARAawvTARAAPEI-1;Unigene70331_ARAawvTARAAPEI-1;Unigene71497_ARAawvTARAAPEI-1;Unigene71595_ARAawvTARAAPEI-1;Unigene71823_ARAawvTARAAPEI-1;Unigene71824_ARAawvTARAAPEI-1;Unigene72159_ARAawvTARAAPEI-1;Unigene72313_ARAawvTARAAPEI-1;Unigene72409_ARAawvTARAAPEI-1	K12667+K12670+K12669+K07151+K12666+K01230
Zeatin biosynthesis	12	ko00908	Unigene11825_ARAawvTARAAPEI-1;Unigene3104_ARAawvTARAAPEI-1;Unigene37926_ARAawvTARAAPEI-1;Unigene47188_ARAawvTARAAPEI-1;Unigene50614_ARAawvTARAAPEI-1;Unigene50630_ARAawvTARAAPEI-1;Unigene51531_ARAawvTARAAPEI-1;Unigene53917_ARAawvTARAAPEI-1;Unigene60579_ARAawvTARAAPEI-1;Unigene653_ARAawvTARAAPEI-1;Unigene67003_ARAawvTARAAPEI-1;Unigene67683_ARAawvTARAAPEI-1	K00279+K13496+K13495
Viral myocarditis	12	ko05416	Unigene14149_ARAawvTARAAPEI-1;Unigene27831_ARAawvTARAAPEI-1;Unigene35874_ARAawvTARAAPEI-1;Unigene52023_ARAawvTARAAPEI-1;Unigene58460_ARAawvTARAAPEI-1;Unigene58793_ARAawvTARAAPEI-1;Unigene6175_ARAawvTARAAPEI-1;Unigene67570_ARAawvTARAAPEI-1;Unigene69385_ARAawvTARAAPEI-1;Unigene70003_ARAawvTARAAPEI-1;Unigene71963_ARAawvTARAAPEI-1;Unigene72272_ARAawvTARAAPEI-1	K05692+K03260+K08738
MAPK signaling pathway - yeast	11	ko04011	Unigene12982_ARAawvTARAAPEI-1;Unigene31568_ARAawvTARAAPEI-1;Unigene34877_ARAawvTARAAPEI-1;Unigene35542_ARAawvTARAAPEI-1;Unigene39899_ARAawvTARAAPEI-1;Unigene40746_ARAawvTARAAPEI-1;Unigene4103_ARAawvTARAAPEI-1;Unigene59482_ARAawvTARAAPEI-1;Unigene65811_ARAawvTARAAPEI-1;Unigene66581_ARAawvTARAAPEI-1;Unigene71512_ARAawvTARAAPEI-1	K04371+K01759+K09291+K03781
Stilbenoid, diarylheptanoid and gingerol biosynthesis	11	ko00945	Unigene16539_ARAawvTARAAPEI-1;Unigene45628_ARAawvTARAAPEI-1;Unigene45638_ARAawvTARAAPEI-1;Unigene54052_ARAawvTARAAPEI-1;Unigene54676_ARAawvTARAAPEI-1;Unigene55083_ARAawvTARAAPEI-1;Unigene58208_ARAawvTARAAPEI-1;Unigene58439_ARAawvTARAAPEI-1;Unigene67842_ARAawvTARAAPEI-1;Unigene67850_ARAawvTARAAPEI-1;Unigene67914_ARAawvTARAAPEI-1	K13065+K16040+K09754+K00487+K00517
Retinol metabolism	11	ko00830	Unigene40760_ARAawvTARAAPEI-1;Unigene44238_ARAawvTARAAPEI-1;Unigene48868_ARAawvTARAAPEI-1;Unigene50150_ARAawvTARAAPEI-1;Unigene53696_ARAawvTARAAPEI-1;Unigene56285_ARAawvTARAAPEI-1;Unigene64767_ARAawvTARAAPEI-1;Unigene65484_ARAawvTARAAPEI-1;Unigene66511_ARAawvTARAAPEI-1;Unigene68320_ARAawvTARAAPEI-1;Unigene72457_ARAawvTARAAPEI-1	K00121+K00001
Flavone and flavonol biosynthesis	11	ko00944	Unigene3104_ARAawvTARAAPEI-1;Unigene32730_ARAawvTARAAPEI-1;Unigene35436_ARAawvTARAAPEI-1;Unigene37926_ARAawvTARAAPEI-1;Unigene51531_ARAawvTARAAPEI-1;Unigene53917_ARAawvTARAAPEI-1;Unigene56621_ARAawvTARAAPEI-1;Unigene61888_ARAawvTARAAPEI-1;Unigene63320_ARAawvTARAAPEI-1;Unigene67003_ARAawvTARAAPEI-1;Unigene69860_ARAawvTARAAPEI-1	K13496+K05279
Amyotrophic lateral sclerosis (ALS)	11	ko05014	Unigene16448_ARAawvTARAAPEI-1;Unigene4103_ARAawvTARAAPEI-1;Unigene42936_ARAawvTARAAPEI-1;Unigene46115_ARAawvTARAAPEI-1;Unigene50953_ARAawvTARAAPEI-1;Unigene6175_ARAawvTARAAPEI-1;Unigene63014_ARAawvTARAAPEI-1;Unigene66581_ARAawvTARAAPEI-1;Unigene68248_ARAawvTARAAPEI-1;Unigene68775_ARAawvTARAAPEI-1;Unigene70344_ARAawvTARAAPEI-1	K06268+K03781+K00432+K04565+K08738+K11518+K04569
Hepatitis C	10	ko05160	Unigene12982_ARAawvTARAAPEI-1;Unigene18312_ARAawvTARAAPEI-1;Unigene19274_ARAawvTARAAPEI-1;Unigene20707_ARAawvTARAAPEI-1;Unigene59594_ARAawvTARAAPEI-1;Unigene68136_ARAawvTARAAPEI-1;Unigene68830_ARAawvTARAAPEI-1;Unigene69522_ARAawvTARAAPEI-1;Unigene70963_ARAawvTARAAPEI-1;Unigene72179_ARAawvTARAAPEI-1	K04371+K03456+K04706+K03237+K04382+K03250
Polycyclic aromatic hydrocarbon degradation	10	ko00624	Unigene19539_ARAawvTARAAPEI-1;Unigene24443_ARAawvTARAAPEI-1;Unigene60927_ARAawvTARAAPEI-1;Unigene66234_ARAawvTARAAPEI-1;Unigene67566_ARAawvTARAAPEI-1;Unigene67842_ARAawvTARAAPEI-1;Unigene68839_ARAawvTARAAPEI-1;Unigene71663_ARAawvTARAAPEI-1;Unigene71771_ARAawvTARAAPEI-1;Unigene9639_ARAawvTARAAPEI-1	K00224+K00120+K00517
Systemic lupus erythematosus	10	ko05322	Unigene1664_ARAawvTARAAPEI-1;Unigene25637_ARAawvTARAAPEI-1;Unigene42560_ARAawvTARAAPEI-1;Unigene47471_ARAawvTARAAPEI-1;Unigene49892_ARAawvTARAAPEI-1;Unigene51904_ARAawvTARAAPEI-1;Unigene56065_ARAawvTARAAPEI-1;Unigene64233_ARAawvTARAAPEI-1;Unigene64448_ARAawvTARAAPEI-1;Unigene9082_ARAawvTARAAPEI-1	K11254+K11252+K11251+K11086+K11253+K11090+K11087
Glycosaminoglycan degradation	10	ko00531	Unigene16051_ARAawvTARAAPEI-1;Unigene18002_ARAawvTARAAPEI-1;Unigene18879_ARAawvTARAAPEI-1;Unigene19549_ARAawvTARAAPEI-1;Unigene48967_ARAawvTARAAPEI-1;Unigene57038_ARAawvTARAAPEI-1;Unigene64249_ARAawvTARAAPEI-1;Unigene66229_ARAawvTARAAPEI-1;Unigene71086_ARAawvTARAAPEI-1;Unigene72205_ARAawvTARAAPEI-1	K12309+K07964+K12373
Focal adhesion	10	ko04510	Unigene12982_ARAawvTARAAPEI-1;Unigene14149_ARAawvTARAAPEI-1;Unigene27831_ARAawvTARAAPEI-1;Unigene35874_ARAawvTARAAPEI-1;Unigene52023_ARAawvTARAAPEI-1;Unigene58460_ARAawvTARAAPEI-1;Unigene67928_ARAawvTARAAPEI-1;Unigene69385_ARAawvTARAAPEI-1;Unigene70003_ARAawvTARAAPEI-1;Unigene71313_ARAawvTARAAPEI-1	K04371+K05692+K06236+K01110
Chlorocyclohexane and chlorobenzene degradation	10	ko00361	Unigene1003_ARAawvTARAAPEI-1;Unigene19539_ARAawvTARAAPEI-1;Unigene24443_ARAawvTARAAPEI-1;Unigene39102_ARAawvTARAAPEI-1;Unigene50900_ARAawvTARAAPEI-1;Unigene53777_ARAawvTARAAPEI-1;Unigene60927_ARAawvTARAAPEI-1;Unigene61400_ARAawvTARAAPEI-1;Unigene67093_ARAawvTARAAPEI-1;Unigene67566_ARAawvTARAAPEI-1	K01939+K00224+K01061
Phototransduction - fly	10	ko04745	Unigene14149_ARAawvTARAAPEI-1;Unigene16448_ARAawvTARAAPEI-1;Unigene27831_ARAawvTARAAPEI-1;Unigene35874_ARAawvTARAAPEI-1;Unigene52023_ARAawvTARAAPEI-1;Unigene58460_ARAawvTARAAPEI-1;Unigene60884_ARAawvTARAAPEI-1;Unigene66120_ARAawvTARAAPEI-1;Unigene69385_ARAawvTARAAPEI-1;Unigene70003_ARAawvTARAAPEI-1	K05692+K02183
Porphyrin and chlorophyll metabolism	10	ko00860	Unigene48238_ARAawvTARAAPEI-1;Unigene54274_ARAawvTARAAPEI-1;Unigene55905_ARAawvTARAAPEI-1;Unigene63665_ARAawvTARAAPEI-1;Unigene66404_ARAawvTARAAPEI-1;Unigene68431_ARAawvTARAAPEI-1;Unigene70269_ARAawvTARAAPEI-1;Unigene70669_ARAawvTARAAPEI-1;Unigene71334_ARAawvTARAAPEI-1;Unigene72497_ARAawvTARAAPEI-1	K03405+K01714+K01845+K00218+K00228+K01652+K01698+K00510+K01885
Gastric acid secretion	10	ko04971	Unigene14149_ARAawvTARAAPEI-1;Unigene16448_ARAawvTARAAPEI-1;Unigene27831_ARAawvTARAAPEI-1;Unigene35874_ARAawvTARAAPEI-1;Unigene52023_ARAawvTARAAPEI-1;Unigene58460_ARAawvTARAAPEI-1;Unigene60884_ARAawvTARAAPEI-1;Unigene66120_ARAawvTARAAPEI-1;Unigene69385_ARAawvTARAAPEI-1;Unigene70003_ARAawvTARAAPEI-1	K05692+K02183
Tropane, piperidine and pyridine alkaloid biosynthesis	10	ko00960	Unigene19507_ARAawvTARAAPEI-1;Unigene31663_ARAawvTARAAPEI-1;Unigene44187_ARAawvTARAAPEI-1;Unigene63187_ARAawvTARAAPEI-1;Unigene64846_ARAawvTARAAPEI-1;Unigene68153_ARAawvTARAAPEI-1;Unigene69184_ARAawvTARAAPEI-1;Unigene70320_ARAawvTARAAPEI-1;Unigene71655_ARAawvTARAAPEI-1;Unigene72222_ARAawvTARAAPEI-1	K15849+K00276+K08081+K14454+K00811
Carotenoid biosynthesis	10	ko00906	Unigene12086_ARAawvTARAAPEI-1;Unigene17838_ARAawvTARAAPEI-1;Unigene40316_ARAawvTARAAPEI-1;Unigene57905_ARAawvTARAAPEI-1;Unigene58915_ARAawvTARAAPEI-1;Unigene68328_ARAawvTARAAPEI-1;Unigene68397_ARAawvTARAAPEI-1;Unigene70894_ARAawvTARAAPEI-1;Unigene71437_ARAawvTARAAPEI-1;Unigene71790_ARAawvTARAAPEI-1	K00514+K09841
Bisphenol degradation	10	ko00363	Unigene11979_ARAawvTARAAPEI-1;Unigene37689_ARAawvTARAAPEI-1;Unigene64684_ARAawvTARAAPEI-1;Unigene66234_ARAawvTARAAPEI-1;Unigene67842_ARAawvTARAAPEI-1;Unigene68839_ARAawvTARAAPEI-1;Unigene68955_ARAawvTARAAPEI-1;Unigene71663_ARAawvTARAAPEI-1;Unigene71771_ARAawvTARAAPEI-1;Unigene9639_ARAawvTARAAPEI-1	K00058+K00120+K00517
Wnt signaling pathway	9	ko04310	Unigene13154_ARAawvTARAAPEI-1;Unigene16448_ARAawvTARAAPEI-1;Unigene18312_ARAawvTARAAPEI-1;Unigene59594_ARAawvTARAAPEI-1;Unigene68516_ARAawvTARAAPEI-1;Unigene68830_ARAawvTARAAPEI-1;Unigene69522_ARAawvTARAAPEI-1;Unigene70215_ARAawvTARAAPEI-1;Unigene70963_ARAawvTARAAPEI-1	K03347+K06268+K03456+K04508+K04382
Ubiquinone and other terpenoid-quinone biosynthesis	9	ko00130	Unigene15901_ARAawvTARAAPEI-1;Unigene52296_ARAawvTARAAPEI-1;Unigene6430_ARAawvTARAAPEI-1;Unigene66053_ARAawvTARAAPEI-1;Unigene68969_ARAawvTARAAPEI-1;Unigene70419_ARAawvTARAAPEI-1;Unigene71214_ARAawvTARAAPEI-1;Unigene71402_ARAawvTARAAPEI-1;Unigene72406_ARAawvTARAAPEI-1	K01904+K00605+K01867+K12502+K00764
Drug metabolism - other enzymes	9	ko00983	Unigene22616_ARAawvTARAAPEI-1;Unigene34827_ARAawvTARAAPEI-1;Unigene41744_ARAawvTARAAPEI-1;Unigene43762_ARAawvTARAAPEI-1;Unigene60904_ARAawvTARAAPEI-1;Unigene66775_ARAawvTARAAPEI-1;Unigene69136_ARAawvTARAAPEI-1;Unigene72111_ARAawvTARAAPEI-1;Unigene72263_ARAawvTARAAPEI-1	K00207+K00088+K00876+K01464+K13421
Phosphatidylinositol signaling system	9	ko04070	Unigene16448_ARAawvTARAAPEI-1;Unigene16698_ARAawvTARAAPEI-1;Unigene19019_ARAawvTARAAPEI-1;Unigene274_ARAawvTARAAPEI-1;Unigene49164_ARAawvTARAAPEI-1;Unigene60884_ARAawvTARAAPEI-1;Unigene66120_ARAawvTARAAPEI-1;Unigene68493_ARAawvTARAAPEI-1;Unigene71313_ARAawvTARAAPEI-1	K02183+K15422+K00913+K10047+K01110
Steroid biosynthesis	9	ko00100	Unigene39102_ARAawvTARAAPEI-1;Unigene50900_ARAawvTARAAPEI-1;Unigene53777_ARAawvTARAAPEI-1;Unigene62672_ARAawvTARAAPEI-1;Unigene67093_ARAawvTARAAPEI-1;Unigene67548_ARAawvTARAAPEI-1;Unigene67907_ARAawvTARAAPEI-1;Unigene69624_ARAawvTARAAPEI-1;Unigene70676_ARAawvTARAAPEI-1	K01061+K09828+K07748+K08242
Sulfur relay system	9	ko04122	Unigene11915_ARAawvTARAAPEI-1;Unigene33298_ARAawvTARAAPEI-1;Unigene43885_ARAawvTARAAPEI-1;Unigene44936_ARAawvTARAAPEI-1;Unigene53222_ARAawvTARAAPEI-1;Unigene60643_ARAawvTARAAPEI-1;Unigene62387_ARAawvTARAAPEI-1;Unigene64823_ARAawvTARAAPEI-1;Unigene71460_ARAawvTARAAPEI-1	K03522+K01626+K00052+K01011
Progesterone-mediated oocyte maturation	9	ko04914	Unigene12982_ARAawvTARAAPEI-1;Unigene1634_ARAawvTARAAPEI-1;Unigene19584_ARAawvTARAAPEI-1;Unigene34528_ARAawvTARAAPEI-1;Unigene59385_ARAawvTARAAPEI-1;Unigene60406_ARAawvTARAAPEI-1;Unigene67743_ARAawvTARAAPEI-1;Unigene69604_ARAawvTARAAPEI-1;Unigene71060_ARAawvTARAAPEI-1	K04371+K04079
Meiosis - yeast	9	ko04113	Unigene13571_ARAawvTARAAPEI-1;Unigene18312_ARAawvTARAAPEI-1;Unigene59594_ARAawvTARAAPEI-1;Unigene6533_ARAawvTARAAPEI-1;Unigene68830_ARAawvTARAAPEI-1;Unigene69522_ARAawvTARAAPEI-1;Unigene69533_ARAawvTARAAPEI-1;Unigene70963_ARAawvTARAAPEI-1;Unigene72486_ARAawvTARAAPEI-1	K02212+K03456+K02210+K04382+K02540
Dopaminergic synapse	9	ko04728	Unigene16448_ARAawvTARAAPEI-1;Unigene18312_ARAawvTARAAPEI-1;Unigene59594_ARAawvTARAAPEI-1;Unigene60884_ARAawvTARAAPEI-1;Unigene65986_ARAawvTARAAPEI-1;Unigene66120_ARAawvTARAAPEI-1;Unigene68830_ARAawvTARAAPEI-1;Unigene69522_ARAawvTARAAPEI-1;Unigene70963_ARAawvTARAAPEI-1	K02183+K03456+K04536+K04382
Ethylbenzene degradation	8	ko00642	Unigene19119_ARAawvTARAAPEI-1;Unigene19383_ARAawvTARAAPEI-1;Unigene54045_ARAawvTARAAPEI-1;Unigene60590_ARAawvTARAAPEI-1;Unigene68882_ARAawvTARAAPEI-1;Unigene69340_ARAawvTARAAPEI-1;Unigene69410_ARAawvTARAAPEI-1;Unigene72094_ARAawvTARAAPEI-1	K00924
C5-Branched dibasic acid metabolism	8	ko00660	Unigene19092_ARAawvTARAAPEI-1;Unigene29193_ARAawvTARAAPEI-1;Unigene67465_ARAawvTARAAPEI-1;Unigene69935_ARAawvTARAAPEI-1;Unigene70269_ARAawvTARAAPEI-1;Unigene71931_ARAawvTARAAPEI-1;Unigene72336_ARAawvTARAAPEI-1;Unigene72348_ARAawvTARAAPEI-1	K01938+K01704+K01889+K01652+K01653+K01703
GABAergic synapse	8	ko04727	Unigene14729_ARAawvTARAAPEI-1;Unigene49920_ARAawvTARAAPEI-1;Unigene65986_ARAawvTARAAPEI-1;Unigene68938_ARAawvTARAAPEI-1;Unigene69842_ARAawvTARAAPEI-1;Unigene70403_ARAawvTARAAPEI-1;Unigene71843_ARAawvTARAAPEI-1;Unigene72121_ARAawvTARAAPEI-1	K14427+K06027+K04536+K01915+K15015+K01580
Glycosphingolipid biosynthesis - ganglio series	8	ko00604	Unigene16051_ARAawvTARAAPEI-1;Unigene18879_ARAawvTARAAPEI-1;Unigene48967_ARAawvTARAAPEI-1;Unigene57038_ARAawvTARAAPEI-1;Unigene64249_ARAawvTARAAPEI-1;Unigene66229_ARAawvTARAAPEI-1;Unigene71086_ARAawvTARAAPEI-1;Unigene72205_ARAawvTARAAPEI-1	K12309+K12373
Cardiac muscle contraction	8	ko04260	Unigene3690_ARAawvTARAAPEI-1;Unigene46528_ARAawvTARAAPEI-1;Unigene47907_ARAawvTARAAPEI-1;Unigene6153_ARAawvTARAAPEI-1;Unigene62110_ARAawvTARAAPEI-1;Unigene65984_ARAawvTARAAPEI-1;Unigene67757_ARAawvTARAAPEI-1;Unigene69855_ARAawvTARAAPEI-1	K00413+K02265+K00419+K02256+K02267+K02261+K02262
Adipocytokine signaling pathway	8	ko04920	Unigene53129_ARAawvTARAAPEI-1;Unigene62303_ARAawvTARAAPEI-1;Unigene64497_ARAawvTARAAPEI-1;Unigene65151_ARAawvTARAAPEI-1;Unigene69765_ARAawvTARAAPEI-1;Unigene70768_ARAawvTARAAPEI-1;Unigene72526_ARAawvTARAAPEI-1;Unigene7993_ARAawvTARAAPEI-1	K11262+K01897+K07199
Hypertrophic cardiomyopathy (HCM)	8	ko05410	Unigene14149_ARAawvTARAAPEI-1;Unigene27831_ARAawvTARAAPEI-1;Unigene35874_ARAawvTARAAPEI-1;Unigene52023_ARAawvTARAAPEI-1;Unigene58460_ARAawvTARAAPEI-1;Unigene69385_ARAawvTARAAPEI-1;Unigene70003_ARAawvTARAAPEI-1;Unigene7993_ARAawvTARAAPEI-1	K05692+K07199
Adherens junction	8	ko04520	Unigene12982_ARAawvTARAAPEI-1;Unigene14149_ARAawvTARAAPEI-1;Unigene27831_ARAawvTARAAPEI-1;Unigene35874_ARAawvTARAAPEI-1;Unigene52023_ARAawvTARAAPEI-1;Unigene58460_ARAawvTARAAPEI-1;Unigene69385_ARAawvTARAAPEI-1;Unigene70003_ARAawvTARAAPEI-1	K04371+K05692
Isoflavonoid biosynthesis	7	ko00943	Unigene1929_ARAawvTARAAPEI-1;Unigene46202_ARAawvTARAAPEI-1;Unigene46245_ARAawvTARAAPEI-1;Unigene65243_ARAawvTARAAPEI-1;Unigene68113_ARAawvTARAAPEI-1;Unigene68943_ARAawvTARAAPEI-1;Unigene69752_ARAawvTARAAPEI-1	K13258+K13263
Leukocyte transendothelial migration	7	ko04670	Unigene14149_ARAawvTARAAPEI-1;Unigene27831_ARAawvTARAAPEI-1;Unigene35874_ARAawvTARAAPEI-1;Unigene52023_ARAawvTARAAPEI-1;Unigene58460_ARAawvTARAAPEI-1;Unigene69385_ARAawvTARAAPEI-1;Unigene70003_ARAawvTARAAPEI-1	K05692
Dilated cardiomyopathy	7	ko05414	Unigene14149_ARAawvTARAAPEI-1;Unigene27831_ARAawvTARAAPEI-1;Unigene35874_ARAawvTARAAPEI-1;Unigene52023_ARAawvTARAAPEI-1;Unigene58460_ARAawvTARAAPEI-1;Unigene69385_ARAawvTARAAPEI-1;Unigene70003_ARAawvTARAAPEI-1	K05692
Bile secretion	7	ko04976	Unigene18576_ARAawvTARAAPEI-1;Unigene18729_ARAawvTARAAPEI-1;Unigene5660_ARAawvTARAAPEI-1;Unigene61659_ARAawvTARAAPEI-1;Unigene63364_ARAawvTARAAPEI-1;Unigene71859_ARAawvTARAAPEI-1;Unigene72517_ARAawvTARAAPEI-1	K05681+K05658+K05666+K09866
Amoebiasis	7	ko05146	Unigene17422_ARAawvTARAAPEI-1;Unigene30142_ARAawvTARAAPEI-1;Unigene34646_ARAawvTARAAPEI-1;Unigene53763_ARAawvTARAAPEI-1;Unigene58353_ARAawvTARAAPEI-1;Unigene67928_ARAawvTARAAPEI-1;Unigene70580_ARAawvTARAAPEI-1	K07897+K13963+K03386+K06236
Photosynthesis	7	ko00195	Unigene17046_ARAawvTARAAPEI-1;Unigene26093_ARAawvTARAAPEI-1;Unigene57314_ARAawvTARAAPEI-1;Unigene59448_ARAawvTARAAPEI-1;Unigene60051_ARAawvTARAAPEI-1;Unigene69855_ARAawvTARAAPEI-1;Unigene71767_ARAawvTARAAPEI-1	K02704+K02641+K03542+K02639+K02634+K02109+K02112
Arrhythmogenic right ventricular cardiomyopathy (ARVC)	7	ko05412	Unigene14149_ARAawvTARAAPEI-1;Unigene27831_ARAawvTARAAPEI-1;Unigene35874_ARAawvTARAAPEI-1;Unigene52023_ARAawvTARAAPEI-1;Unigene58460_ARAawvTARAAPEI-1;Unigene69385_ARAawvTARAAPEI-1;Unigene70003_ARAawvTARAAPEI-1	K05692
Synthesis and degradation of ketone bodies	7	ko00072	Unigene17780_ARAawvTARAAPEI-1;Unigene45499_ARAawvTARAAPEI-1;Unigene47193_ARAawvTARAAPEI-1;Unigene52020_ARAawvTARAAPEI-1;Unigene64520_ARAawvTARAAPEI-1;Unigene66636_ARAawvTARAAPEI-1;Unigene69290_ARAawvTARAAPEI-1	K00626+K01641
TGF-beta signaling pathway	7	ko04350	Unigene12982_ARAawvTARAAPEI-1;Unigene13154_ARAawvTARAAPEI-1;Unigene18312_ARAawvTARAAPEI-1;Unigene59594_ARAawvTARAAPEI-1;Unigene68830_ARAawvTARAAPEI-1;Unigene69522_ARAawvTARAAPEI-1;Unigene70963_ARAawvTARAAPEI-1	K04371+K03347+K03456+K04382
Pertussis	6	ko05133	Unigene12982_ARAawvTARAAPEI-1;Unigene16316_ARAawvTARAAPEI-1;Unigene16448_ARAawvTARAAPEI-1;Unigene54339_ARAawvTARAAPEI-1;Unigene60884_ARAawvTARAAPEI-1;Unigene66120_ARAawvTARAAPEI-1	K04371+K04733+K02183
Bacterial secretion system	6	ko03070	Unigene20874_ARAawvTARAAPEI-1;Unigene43885_ARAawvTARAAPEI-1;Unigene61512_ARAawvTARAAPEI-1;Unigene67465_ARAawvTARAAPEI-1;Unigene72348_ARAawvTARAAPEI-1;Unigene72382_ARAawvTARAAPEI-1	K01956+K00052+K01955+K01704+K01703+K01890
Glycosphingolipid biosynthesis - globo series	6	ko00603	Unigene18763_ARAawvTARAAPEI-1;Unigene63994_ARAawvTARAAPEI-1;Unigene64249_ARAawvTARAAPEI-1;Unigene66080_ARAawvTARAAPEI-1;Unigene66229_ARAawvTARAAPEI-1;Unigene68837_ARAawvTARAAPEI-1	K07407+K12373
GnRH signaling pathway	6	ko04912	Unigene12982_ARAawvTARAAPEI-1;Unigene16448_ARAawvTARAAPEI-1;Unigene50694_ARAawvTARAAPEI-1;Unigene60884_ARAawvTARAAPEI-1;Unigene66120_ARAawvTARAAPEI-1;Unigene71606_ARAawvTARAAPEI-1	K04371+K02183+K01115
Folate biosynthesis	6	ko00790	Unigene22838_ARAawvTARAAPEI-1;Unigene57586_ARAawvTARAAPEI-1;Unigene66763_ARAawvTARAAPEI-1;Unigene68138_ARAawvTARAAPEI-1;Unigene68938_ARAawvTARAAPEI-1;Unigene69917_ARAawvTARAAPEI-1	K00826+K00145+K01633+K01915
Long-term depression	6	ko04730	Unigene12982_ARAawvTARAAPEI-1;Unigene18312_ARAawvTARAAPEI-1;Unigene59594_ARAawvTARAAPEI-1;Unigene68830_ARAawvTARAAPEI-1;Unigene69522_ARAawvTARAAPEI-1;Unigene70963_ARAawvTARAAPEI-1	K04371+K03456+K04382
Glutamatergic synapse	6	ko04724	Unigene12982_ARAawvTARAAPEI-1;Unigene16448_ARAawvTARAAPEI-1;Unigene50694_ARAawvTARAAPEI-1;Unigene65986_ARAawvTARAAPEI-1;Unigene68938_ARAawvTARAAPEI-1;Unigene71606_ARAawvTARAAPEI-1	K04371+K06268+K01115+K04536+K01915
Leishmaniasis	6	ko05140	Unigene12982_ARAawvTARAAPEI-1;Unigene16316_ARAawvTARAAPEI-1;Unigene46602_ARAawvTARAAPEI-1;Unigene54339_ARAawvTARAAPEI-1;Unigene56638_ARAawvTARAAPEI-1;Unigene58259_ARAawvTARAAPEI-1	K04371+K04733+K03231
Fat digestion and absorption	6	ko04975	Unigene17780_ARAawvTARAAPEI-1;Unigene45499_ARAawvTARAAPEI-1;Unigene47193_ARAawvTARAAPEI-1;Unigene52020_ARAawvTARAAPEI-1;Unigene63364_ARAawvTARAAPEI-1;Unigene64520_ARAawvTARAAPEI-1	K00626+K05641
Mineral absorption	5	ko04978	Unigene65223_ARAawvTARAAPEI-1;Unigene68281_ARAawvTARAAPEI-1;Unigene69896_ARAawvTARAAPEI-1;Unigene70505_ARAawvTARAAPEI-1;Unigene71334_ARAawvTARAAPEI-1	K01533+K07213+K12347+K00510
Protein digestion and absorption	5	ko04974	Unigene33859_ARAawvTARAAPEI-1;Unigene62949_ARAawvTARAAPEI-1;Unigene67706_ARAawvTARAAPEI-1;Unigene67928_ARAawvTARAAPEI-1;Unigene71195_ARAawvTARAAPEI-1	K01285+K06236
Lipopolysaccharide biosynthesis	5	ko00540	Unigene17338_ARAawvTARAAPEI-1;Unigene23322_ARAawvTARAAPEI-1;Unigene4078_ARAawvTARAAPEI-1;Unigene540_ARAawvTARAAPEI-1;Unigene70813_ARAawvTARAAPEI-1	K05349+K01627+K02372
Cutin, suberine and wax biosynthesis	5	ko00073	Unigene1898_ARAawvTARAAPEI-1;Unigene40680_ARAawvTARAAPEI-1;Unigene45952_ARAawvTARAAPEI-1;Unigene58439_ARAawvTARAAPEI-1;Unigene61900_ARAawvTARAAPEI-1	K15400
Ether lipid metabolism	5	ko00565	Unigene29123_ARAawvTARAAPEI-1;Unigene38144_ARAawvTARAAPEI-1;Unigene50694_ARAawvTARAAPEI-1;Unigene63076_ARAawvTARAAPEI-1;Unigene71606_ARAawvTARAAPEI-1	K01078+K01115
Glioma	5	ko05214	Unigene12982_ARAawvTARAAPEI-1;Unigene16448_ARAawvTARAAPEI-1;Unigene60884_ARAawvTARAAPEI-1;Unigene66120_ARAawvTARAAPEI-1;Unigene71313_ARAawvTARAAPEI-1	K04371+K02183+K01110
Peptidoglycan biosynthesis	5	ko00550	Unigene66215_ARAawvTARAAPEI-1;Unigene70975_ARAawvTARAAPEI-1;Unigene71378_ARAawvTARAAPEI-1;Unigene71767_ARAawvTARAAPEI-1;Unigene72292_ARAawvTARAAPEI-1	K00382+K01866+K02112
Biosynthesis of ansamycins	5	ko01051	Unigene55947_ARAawvTARAAPEI-1;Unigene63781_ARAawvTARAAPEI-1;Unigene63996_ARAawvTARAAPEI-1;Unigene64638_ARAawvTARAAPEI-1;Unigene68200_ARAawvTARAAPEI-1	K00615
Apoptosis	5	ko04210	Unigene16316_ARAawvTARAAPEI-1;Unigene16448_ARAawvTARAAPEI-1;Unigene19094_ARAawvTARAAPEI-1;Unigene54339_ARAawvTARAAPEI-1;Unigene6175_ARAawvTARAAPEI-1	K04733+K06268+K04728+K08738
Melanogenesis	4	ko04916	Unigene12982_ARAawvTARAAPEI-1;Unigene16448_ARAawvTARAAPEI-1;Unigene60884_ARAawvTARAAPEI-1;Unigene66120_ARAawvTARAAPEI-1	K04371+K02183
Vascular smooth muscle contraction	4	ko04270	Unigene12982_ARAawvTARAAPEI-1;Unigene16448_ARAawvTARAAPEI-1;Unigene60884_ARAawvTARAAPEI-1;Unigene66120_ARAawvTARAAPEI-1	K04371+K02183
Phototransduction	4	ko04744	Unigene16448_ARAawvTARAAPEI-1;Unigene60884_ARAawvTARAAPEI-1;Unigene65986_ARAawvTARAAPEI-1;Unigene66120_ARAawvTARAAPEI-1	K02183+K04536
Toluene degradation	4	ko00623	Unigene39102_ARAawvTARAAPEI-1;Unigene50900_ARAawvTARAAPEI-1;Unigene53777_ARAawvTARAAPEI-1;Unigene67093_ARAawvTARAAPEI-1	K01061
Vasopressin-regulated water reabsorption	4	ko04962	Unigene49920_ARAawvTARAAPEI-1;Unigene61659_ARAawvTARAAPEI-1;Unigene69842_ARAawvTARAAPEI-1;Unigene70403_ARAawvTARAAPEI-1	K06027+K09866
Diterpenoid biosynthesis	4	ko00904	Unigene17838_ARAawvTARAAPEI-1;Unigene40316_ARAawvTARAAPEI-1;Unigene68328_ARAawvTARAAPEI-1;Unigene69776_ARAawvTARAAPEI-1	K13070+K04124
Fluorobenzoate degradation	4	ko00364	Unigene39102_ARAawvTARAAPEI-1;Unigene50900_ARAawvTARAAPEI-1;Unigene53777_ARAawvTARAAPEI-1;Unigene67093_ARAawvTARAAPEI-1	K01061
Transcriptional misregulation in cancer	4	ko05202	Unigene19094_ARAawvTARAAPEI-1;Unigene49892_ARAawvTARAAPEI-1;Unigene71708_ARAawvTARAAPEI-1;Unigene72434_ARAawvTARAAPEI-1	K04728+K11253+K12823
Fanconi anemia pathway	4	ko03460	Unigene67004_ARAawvTARAAPEI-1;Unigene69220_ARAawvTARAAPEI-1;Unigene70780_ARAawvTARAAPEI-1;Unigene71627_ARAawvTARAAPEI-1	K10739+K10740+K07466+K03165
Polyketide sugar unit biosynthesis	4	ko00523	Unigene10509_ARAawvTARAAPEI-1;Unigene67753_ARAawvTARAAPEI-1;Unigene68938_ARAawvTARAAPEI-1;Unigene70530_ARAawvTARAAPEI-1	K01710+K01915
Cell cycle - Caulobacter	4	ko04112	Unigene15295_ARAawvTARAAPEI-1;Unigene50456_ARAawvTARAAPEI-1;Unigene5140_ARAawvTARAAPEI-1;Unigene67394_ARAawvTARAAPEI-1	K03531+K01358
Long-term potentiation	4	ko04720	Unigene12982_ARAawvTARAAPEI-1;Unigene16448_ARAawvTARAAPEI-1;Unigene60884_ARAawvTARAAPEI-1;Unigene66120_ARAawvTARAAPEI-1	K04371+K02183+K06268
SNARE interactions in vesicular transport	4	ko04130	Unigene12734_ARAawvTARAAPEI-1;Unigene39191_ARAawvTARAAPEI-1;Unigene44741_ARAawvTARAAPEI-1;Unigene61308_ARAawvTARAAPEI-1	K08493+K08515+K08504+K08516
p53 signaling pathway	3	ko04115	Unigene19094_ARAawvTARAAPEI-1;Unigene6175_ARAawvTARAAPEI-1;Unigene71313_ARAawvTARAAPEI-1	K04728+K08738+K01110
mTOR signaling pathway	3	ko04150	Unigene12982_ARAawvTARAAPEI-1;Unigene50625_ARAawvTARAAPEI-1;Unigene50870_ARAawvTARAAPEI-1	K04371+K02991
Salivary secretion	3	ko04970	Unigene16448_ARAawvTARAAPEI-1;Unigene60884_ARAawvTARAAPEI-1;Unigene66120_ARAawvTARAAPEI-1	K02183
Phosphotransferase system (PTS)	3	ko02060	Unigene11551_ARAawvTARAAPEI-1;Unigene18616_ARAawvTARAAPEI-1;Unigene2931_ARAawvTARAAPEI-1	K01057+K01952
Amphetamine addiction	3	ko05031	Unigene16448_ARAawvTARAAPEI-1;Unigene60884_ARAawvTARAAPEI-1;Unigene66120_ARAawvTARAAPEI-1	K02183+K06268
Arachidonic acid metabolism	3	ko00590	Unigene42936_ARAawvTARAAPEI-1;Unigene63014_ARAawvTARAAPEI-1;Unigene69888_ARAawvTARAAPEI-1	K00432+K01254
Flagellar assembly	3	ko02040	Unigene19322_ARAawvTARAAPEI-1;Unigene56044_ARAawvTARAAPEI-1;Unigene63203_ARAawvTARAAPEI-1	K01870+K01756+K00013
Retrograde endocannabinoid signaling	3	ko04723	Unigene12982_ARAawvTARAAPEI-1;Unigene65986_ARAawvTARAAPEI-1;Unigene71843_ARAawvTARAAPEI-1	K04371+K04536+K15015
Tetracycline biosynthesis	3	ko00253	Unigene13015_ARAawvTARAAPEI-1;Unigene4245_ARAawvTARAAPEI-1;Unigene62703_ARAawvTARAAPEI-1	K01961+K02160
Olfactory transduction	3	ko04740	Unigene16448_ARAawvTARAAPEI-1;Unigene60884_ARAawvTARAAPEI-1;Unigene66120_ARAawvTARAAPEI-1	K02183
Pancreatic cancer	3	ko05212	Unigene12982_ARAawvTARAAPEI-1;Unigene50694_ARAawvTARAAPEI-1;Unigene71606_ARAawvTARAAPEI-1	K04371+K01115
Linoleic acid metabolism	3	ko00591	Unigene25855_ARAawvTARAAPEI-1;Unigene29621_ARAawvTARAAPEI-1;Unigene51561_ARAawvTARAAPEI-1	K15718
Toll-like receptor signaling pathway	3	ko04620	Unigene12982_ARAawvTARAAPEI-1;Unigene16316_ARAawvTARAAPEI-1;Unigene54339_ARAawvTARAAPEI-1	K04371+K04733
Taurine and hypotaurine metabolism	3	ko00430	Unigene68156_ARAawvTARAAPEI-1;Unigene72121_ARAawvTARAAPEI-1;Unigene72237_ARAawvTARAAPEI-1	K00818+K01580
Thyroid cancer	3	ko05216	Unigene12982_ARAawvTARAAPEI-1;Unigene35542_ARAawvTARAAPEI-1;Unigene59482_ARAawvTARAAPEI-1	K04371+K09291
NF-kappa B signaling pathway	3	ko04064	Unigene16316_ARAawvTARAAPEI-1;Unigene19094_ARAawvTARAAPEI-1;Unigene54339_ARAawvTARAAPEI-1	K04733+K04728
Dioxin degradation	3	ko00621	Unigene55779_ARAawvTARAAPEI-1;Unigene60507_ARAawvTARAAPEI-1;Unigene63629_ARAawvTARAAPEI-1	K00963
Melanoma	2	ko05218	Unigene12982_ARAawvTARAAPEI-1;Unigene71313_ARAawvTARAAPEI-1	K04371+K01110
Renal cell carcinoma	2	ko05211	Unigene12982_ARAawvTARAAPEI-1;Unigene71986_ARAawvTARAAPEI-1	K04371+K01679
Cholinergic synapse	2	ko04725	Unigene12982_ARAawvTARAAPEI-1;Unigene65986_ARAawvTARAAPEI-1	K04371+K04536
Lipoic acid metabolism	2	ko00785	Unigene66636_ARAawvTARAAPEI-1;Unigene69290_ARAawvTARAAPEI-1	K01641
Axon guidance	2	ko04360	Unigene12982_ARAawvTARAAPEI-1;Unigene16448_ARAawvTARAAPEI-1	K04371+K06268
Chemokine signaling pathway	2	ko04062	Unigene12982_ARAawvTARAAPEI-1;Unigene65986_ARAawvTARAAPEI-1	K04371+K04536
Caprolactam degradation	2	ko00930	Unigene2103_ARAawvTARAAPEI-1;Unigene70737_ARAawvTARAAPEI-1	K00002
Carbohydrate digestion and absorption	2	ko04973	Unigene68825_ARAawvTARAAPEI-1;Unigene70534_ARAawvTARAAPEI-1	K00844
Glucosinolate biosynthesis	2	ko00966	Unigene22838_ARAawvTARAAPEI-1;Unigene69917_ARAawvTARAAPEI-1	K00826
VEGF signaling pathway	2	ko04370	Unigene12982_ARAawvTARAAPEI-1;Unigene16448_ARAawvTARAAPEI-1	K04371+K06268
Small cell lung cancer	2	ko05222	Unigene6175_ARAawvTARAAPEI-1;Unigene71313_ARAawvTARAAPEI-1	K08738+K01110
Pancreatic secretion	2	ko04972	Unigene43522_ARAawvTARAAPEI-1;Unigene58121_ARAawvTARAAPEI-1	K07901
Butirosin and neomycin biosynthesis	2	ko00524	Unigene68825_ARAawvTARAAPEI-1;Unigene70534_ARAawvTARAAPEI-1	K00844
Natural killer cell mediated cytotoxicity	2	ko04650	Unigene12982_ARAawvTARAAPEI-1;Unigene16448_ARAawvTARAAPEI-1	K04371+K06268
Osteoclast differentiation	2	ko04380	Unigene12982_ARAawvTARAAPEI-1;Unigene16448_ARAawvTARAAPEI-1	K04371+K06268
Photosynthesis - antenna proteins	2	ko00196	Unigene29771_ARAawvTARAAPEI-1;Unigene32489_ARAawvTARAAPEI-1	K08913
RIG-I-like receptor signaling pathway	2	ko04622	Unigene16293_ARAawvTARAAPEI-1;Unigene17975_ARAawvTARAAPEI-1	K11594+K00863
B cell receptor signaling pathway	2	ko04662	Unigene12982_ARAawvTARAAPEI-1;Unigene16448_ARAawvTARAAPEI-1	K04371+K06268
Endometrial cancer	2	ko05213	Unigene12982_ARAawvTARAAPEI-1;Unigene71313_ARAawvTARAAPEI-1	K04371+K01110
Morphine addiction	2	ko05032	Unigene65986_ARAawvTARAAPEI-1;Unigene71843_ARAawvTARAAPEI-1	K04536+K15015
Colorectal cancer	2	ko05210	Unigene12982_ARAawvTARAAPEI-1;Unigene6175_ARAawvTARAAPEI-1	K04371+K08738
Serotonergic synapse	2	ko04726	Unigene12982_ARAawvTARAAPEI-1;Unigene65986_ARAawvTARAAPEI-1	K04371+K04536
Phosphonate and phosphinate metabolism	2	ko00440	Unigene15871_ARAawvTARAAPEI-1;Unigene49284_ARAawvTARAAPEI-1	K01091
Indole alkaloid biosynthesis	2	ko00901	Unigene2591_ARAawvTARAAPEI-1;Unigene71527_ARAawvTARAAPEI-1	K01757
T cell receptor signaling pathway	2	ko04660	Unigene12982_ARAawvTARAAPEI-1;Unigene16448_ARAawvTARAAPEI-1	K04371+K06268
Proximal tubule bicarbonate reclamation	2	ko04964	Unigene36798_ARAawvTARAAPEI-1;Unigene72160_ARAawvTARAAPEI-1	K00025+K00261
Novobiocin biosynthesis	2	ko00401	Unigene33281_ARAawvTARAAPEI-1;Unigene64045_ARAawvTARAAPEI-1	K00800
Nicotine addiction	1	ko05033	Unigene71843_ARAawvTARAAPEI-1	K15015
Acute myeloid leukemia	1	ko05221	Unigene12982_ARAawvTARAAPEI-1	K04371
D-Glutamine and D-glutamate metabolism	1	ko00471	Unigene72160_ARAawvTARAAPEI-1	K00261
Dorso-ventral axis formation	1	ko04320	Unigene12982_ARAawvTARAAPEI-1	K04371
Fc epsilon RI signaling pathway	1	ko04664	Unigene12982_ARAawvTARAAPEI-1	K04371
Notch signaling pathway	1	ko04330	Unigene7261_ARAawvTARAAPEI-1	K06171
Biotin metabolism	1	ko00780	Unigene31584_ARAawvTARAAPEI-1	K01875
MAPK signaling pathway - fly	1	ko04013	Unigene12982_ARAawvTARAAPEI-1	K04371
ErbB signaling pathway	1	ko04012	Unigene12982_ARAawvTARAAPEI-1	K04371
Circadian rhythm - mammal	1	ko04710	Unigene13154_ARAawvTARAAPEI-1	K03347
Non-small cell lung cancer	1	ko05223	Unigene12982_ARAawvTARAAPEI-1	K04371
Styrene degradation	1	ko00643	Unigene65239_ARAawvTARAAPEI-1	K01555
Regulation of autophagy	1	ko04140	Unigene69746_ARAawvTARAAPEI-1	K08332
Circadian rhythm - plant	1	ko04712	Unigene34855_ARAawvTARAAPEI-1	K12120
Aldosterone-regulated sodium reabsorption	1	ko04960	Unigene12982_ARAawvTARAAPEI-1	K04371
Sesquiterpenoid and triterpenoid biosynthesis	1	ko00909	Unigene65091_ARAawvTARAAPEI-1	K15813+K15822
African trypanosomiasis	1	ko05143	Unigene72379_ARAawvTARAAPEI-1	K01354
Monoterpenoid biosynthesis	1	ko00902	Unigene41056_ARAawvTARAAPEI-1	K15095
Jak-STAT signaling pathway	1	ko04630	Unigene19274_ARAawvTARAAPEI-1	K04706
Benzoxazinoid biosynthesis	1	ko00402	Unigene13148_ARAawvTARAAPEI-1	K13229
Fatty acid elongation	1	ko00062	Unigene46741_ARAawvTARAAPEI-1	K10258
Bladder cancer	1	ko05219	Unigene12982_ARAawvTARAAPEI-1	K04371
ECM-receptor interaction	1	ko04512	Unigene67928_ARAawvTARAAPEI-1	K06236
Taste transduction	1	ko04742	Unigene65986_ARAawvTARAAPEI-1	K04536
Chronic myeloid leukemia	1	ko05220	Unigene12982_ARAawvTARAAPEI-1	K04371

## Sheet: S3
Pathway name	Count	Pathway ID	Proteins	KOs
Metabolic pathways	757	ko01100	Unigene1003_ARAawvTARAAPEI-1;Unigene1004_ARAawvTARAAPEI-1;Unigene1007_ARAawvTARAAPEI-1;Unigene10091_ARAawvTARAAPEI-1;Unigene1046_ARAawvTARAAPEI-1;Unigene10916_ARAawvTARAAPEI-1;Unigene11060_ARAawvTARAAPEI-1;Unigene11134_ARAawvTARAAPEI-1;Unigene11284_ARAawvTARAAPEI-1;Unigene11551_ARAawvTARAAPEI-1;Unigene11979_ARAawvTARAAPEI-1;Unigene12075_ARAawvTARAAPEI-1;Unigene12086_ARAawvTARAAPEI-1;Unigene12161_…	K01939+K00844+K00849+K00026+K00162+K02147+K01755+K08963+K13832+K01057+K00058+K02154+K00514+K01206+K00286+K00423+K00873+K08249+K01792+K01961+K00475+K01873+K00133+K01188+K01187+K00128+K00695+K01568+K03526+K02641+K12667+K00863+K00854+K01869+K00281+K01886+K00549+K00030+K00696+K01595+K15920+K00422+K01091+K01904+K00083+K00264+K01051+K01648+K00938+K01183+K01868+K15422+K00626+K00161+K00975+K05349+K00648+…
Biosynthesis of secondary metabolites	484	ko01110	Unigene1004_ARAawvTARAAPEI-1;Unigene1007_ARAawvTARAAPEI-1;Unigene10091_ARAawvTARAAPEI-1;Unigene1046_ARAawvTARAAPEI-1;Unigene11060_ARAawvTARAAPEI-1;Unigene11284_ARAawvTARAAPEI-1;Unigene11551_ARAawvTARAAPEI-1;Unigene12086_ARAawvTARAAPEI-1;Unigene12161_ARAawvTARAAPEI-1;Unigene12662_ARAawvTARAAPEI-1;Unigene12933_ARAawvTARAAPEI-1;Unigene13015_ARAawvTARAAPEI-1;Unigene13148_ARAawvTARAAPEI-1;Unigene13233…	K00844+K00849+K00026+K00162+K01755+K13832+K01057+K00514+K01206+K00286+K00873+K01792+K01961+K00475+K01873+K00133+K01188+K00128+K01568+K03526+K01869+K00549+K00030+K00422+K01091+K01904+K00083+K00264+K01648+K00938+K13065+K01183+K00626+K00161+K05349+K11808+K01945+K00033+K09841+K13070+K01438+K01835+K00627+K01952+K01938+K13258+K00249+K13081+K00919+K01956+K00134+K10775+K00600+K01689+K10206+K00053+K01757+…
Microbial metabolism in diverse environments	293	ko01120	Unigene1003_ARAawvTARAAPEI-1;Unigene1004_ARAawvTARAAPEI-1;Unigene1007_ARAawvTARAAPEI-1;Unigene1046_ARAawvTARAAPEI-1;Unigene11060_ARAawvTARAAPEI-1;Unigene11551_ARAawvTARAAPEI-1;Unigene11979_ARAawvTARAAPEI-1;Unigene12086_ARAawvTARAAPEI-1;Unigene12161_ARAawvTARAAPEI-1;Unigene12662_ARAawvTARAAPEI-1;Unigene12933_ARAawvTARAAPEI-1;Unigene13015_ARAawvTARAAPEI-1;Unigene13233_ARAawvTARAAPEI-1;Unigene13329_…	K01939+K00844+K00849+K00162+K01755+K01057+K00058+K01206+K00286+K00873+K01792+K01961+K01873+K00133+K00128+K00863+K00030+K01595+K01091+K01648+K00626+K00161+K00033+K01438+K01835+K00627+K00924+K01938+K00224+K01601+K00134+K00600+K01689+K00616+K00927+K00344+K01785+K01078+K00036+K00800+K01657+K01953+K15633+K01061+K01803+K02083+K00121+K03781+K00031+K01872+K00297+K00215+K00850+K14977+K01623+K00001+K00847+…
Ribosome	120	ko03010	Unigene10067_ARAawvTARAAPEI-1;Unigene1382_ARAawvTARAAPEI-1;Unigene1429_ARAawvTARAAPEI-1;Unigene14703_ARAawvTARAAPEI-1;Unigene14761_ARAawvTARAAPEI-1;Unigene15871_ARAawvTARAAPEI-1;Unigene17338_ARAawvTARAAPEI-1;Unigene1747_ARAawvTARAAPEI-1;Unigene17805_ARAawvTARAAPEI-1;Unigene17854_ARAawvTARAAPEI-1;Unigene18287_ARAawvTARAAPEI-1;Unigene18391_ARAawvTARAAPEI-1;Unigene18495_ARAawvTARAAPEI-1;Unigene1959_…	K02940+K02930+K03526+K02965+K01886+K01091+K05349+K02941+K00797+K01893+K01892+K00627+K02989+K02984+K02969+K02882+K02955+K02951+K02976+K02973+K02943+K02997+K02923+K02995+K02896+K02987+K02947+K02979+K02877+K02863+K02903+K02908+K02932+K02960+K02870+K02981+K02880+K02966+K02910+K02937+K02991+K02962+K02925+K02957+K02883+K02949+K02985+K01714+K02934+K02875+K02893+K02964+K02938+K02927+K02958+K02894+K02885+…
Glycolysis / Gluconeogenesis	117	ko00010	Unigene1004_ARAawvTARAAPEI-1;Unigene1046_ARAawvTARAAPEI-1;Unigene11060_ARAawvTARAAPEI-1;Unigene12662_ARAawvTARAAPEI-1;Unigene12933_ARAawvTARAAPEI-1;Unigene13943_ARAawvTARAAPEI-1;Unigene14024_ARAawvTARAAPEI-1;Unigene16907_ARAawvTARAAPEI-1;Unigene17055_ARAawvTARAAPEI-1;Unigene18209_ARAawvTARAAPEI-1;Unigene18495_ARAawvTARAAPEI-1;Unigene22355_ARAawvTARAAPEI-1;Unigene23901_ARAawvTARAAPEI-1;Unigene2539…	K00844+K00162+K01755+K00873+K01792+K00128+K01568+K00161+K01835+K00627+K00134+K01689+K00927+K00344+K01785+K14085+K15633+K01803+K00121+K00850+K01623+K00001+K01738+K00759+K00963+K00131+K01810+K00605+K00382+K00135+K01610+K00002
Protein processing in endoplasmic reticulum	115	ko04141	Unigene11301_ARAawvTARAAPEI-1;Unigene12057_ARAawvTARAAPEI-1;Unigene13154_ARAawvTARAAPEI-1;Unigene13730_ARAawvTARAAPEI-1;Unigene14485_ARAawvTARAAPEI-1;Unigene1634_ARAawvTARAAPEI-1;Unigene17612_ARAawvTARAAPEI-1;Unigene18320_ARAawvTARAAPEI-1;Unigene18806_ARAawvTARAAPEI-1;Unigene18982_ARAawvTARAAPEI-1;Unigene19582_ARAawvTARAAPEI-1;Unigene19584_ARAawvTARAAPEI-1;Unigene19634_ARAawvTARAAPEI-1;Unigene210…	K14005+K14006+K03347+K10597+K12667+K04079+K09580+K07953+K09486+K14018+K13249+K03283+K08057+K09490+K07342+K14004+K14007+K13525+K10082+K09503+K14012+K05546+K10839+K10956+K13993+K11718+K13250+K09481+K03094+K08054+K12670+K10575+K03237+K08653+K12275+K08852+K14015+K07151+K09487+K09584+K04523+K12669+K14016+K09540+K12666
Purine metabolism	88	ko00230	Unigene1003_ARAawvTARAAPEI-1;Unigene1046_ARAawvTARAAPEI-1;Unigene12086_ARAawvTARAAPEI-1;Unigene12662_ARAawvTARAAPEI-1;Unigene14816_ARAawvTARAAPEI-1;Unigene16020_ARAawvTARAAPEI-1;Unigene16907_ARAawvTARAAPEI-1;Unigene1708_ARAawvTARAAPEI-1;Unigene17427_ARAawvTARAAPEI-1;Unigene17512_ARAawvTARAAPEI-1;Unigene18209_ARAawvTARAAPEI-1;Unigene18616_ARAawvTARAAPEI-1;Unigene25023_ARAawvTARAAPEI-1;Unigene25390…	K01939+K00162+K01206+K00873+K00549+K01537+K14641+K11808+K01945+K01835+K01952+K10206+K02863+K00895+K01736+K02083+K01872+K00088+K00012+K14977+K00856+K00759+K00365+K01466+K01586+K00940+K13811+K03676+K01427+K13484+K01783+K00939+K01933+K01756+K00764+K01259+K12524+K01509
Pyruvate metabolism	88	ko00620	Unigene10091_ARAawvTARAAPEI-1;Unigene1046_ARAawvTARAAPEI-1;Unigene12161_ARAawvTARAAPEI-1;Unigene12662_ARAawvTARAAPEI-1;Unigene13015_ARAawvTARAAPEI-1;Unigene13943_ARAawvTARAAPEI-1;Unigene15372_ARAawvTARAAPEI-1;Unigene16885_ARAawvTARAAPEI-1;Unigene16907_ARAawvTARAAPEI-1;Unigene17055_ARAawvTARAAPEI-1;Unigene17780_ARAawvTARAAPEI-1;Unigene18281_ARAawvTARAAPEI-1;Unigene18495_ARAawvTARAAPEI-1;Unigene255…	K00026+K00162+K00286+K00873+K01961+K00128+K01595+K00626+K00161+K00627+K01759+K14085+K01649+K00025+K01963+K11262+K01738+K00759+K00059+K00963+K02160+K00029+K00382+K01610+K01647+K00818+K02906+K01069+K00011+K00876
Starch and sucrose metabolism	85	ko00500	Unigene1004_ARAawvTARAAPEI-1;Unigene10388_ARAawvTARAAPEI-1;Unigene11060_ARAawvTARAAPEI-1;Unigene13354_ARAawvTARAAPEI-1;Unigene1365_ARAawvTARAAPEI-1;Unigene14010_ARAawvTARAAPEI-1;Unigene14719_ARAawvTARAAPEI-1;Unigene15112_ARAawvTARAAPEI-1;Unigene15383_ARAawvTARAAPEI-1;Unigene16350_ARAawvTARAAPEI-1;Unigene16540_ARAawvTARAAPEI-1;Unigene17305_ARAawvTARAAPEI-1;Unigene17338_ARAawvTARAAPEI-1;Unigene1820…	K00844+K00688+K01755+K01188+K01187+K00695+K01869+K00696+K15920+K01051+K01183+K00975+K05349+K01835+K01193+K00012+K00847+K05350+K00963+K01810+K01209+K00700+K01184+K00705+K01191
RNA transport	76	ko03013	Unigene10909_ARAawvTARAAPEI-1;Unigene1145_ARAawvTARAAPEI-1;Unigene12752_ARAawvTARAAPEI-1;Unigene14283_ARAawvTARAAPEI-1;Unigene17563_ARAawvTARAAPEI-1;Unigene18431_ARAawvTARAAPEI-1;Unigene18997_ARAawvTARAAPEI-1;Unigene19264_ARAawvTARAAPEI-1;Unigene19647_ARAawvTARAAPEI-1;Unigene23857_ARAawvTARAAPEI-1;Unigene29105_ARAawvTARAAPEI-1;Unigene33209_ARAawvTARAAPEI-1;Unigene34265_ARAawvTARAAPEI-1;Unigene355…	K07936+K13126+K14290+K07562+K14299+K14314+K14293+K03257+K14004+K03249+K09291+K12160+K03252+K12812+K03231+K14306+K14319+K03238+K03260+K14303+K12877+K12876+K03254+K03253+K13025+K03237+K12881+K12875+K03246+K03247+K03242+K03251+K12882+K03250+K02516+K13137
Citrate cycle (TCA cycle)	67	ko00020	Unigene1007_ARAawvTARAAPEI-1;Unigene10091_ARAawvTARAAPEI-1;Unigene1046_ARAawvTARAAPEI-1;Unigene14954_ARAawvTARAAPEI-1;Unigene16360_ARAawvTARAAPEI-1;Unigene17055_ARAawvTARAAPEI-1;Unigene18495_ARAawvTARAAPEI-1;Unigene19092_ARAawvTARAAPEI-1;Unigene21216_ARAawvTARAAPEI-1;Unigene25599_ARAawvTARAAPEI-1;Unigene27659_ARAawvTARAAPEI-1;Unigene29193_ARAawvTARAAPEI-1;Unigene29793_ARAawvTARAAPEI-1;Unigene3607…	K00849+K00026+K00162+K00030+K01648+K00161+K00627+K01938+K01657+K00025+K00031+K01738+K00759+K01681+K00234+K00382+K01610+K01647+K01900+K00164+K01899+K01679+K00658
Lysosome	64	ko04142	Unigene10431_ARAawvTARAAPEI-1;Unigene11664_ARAawvTARAAPEI-1;Unigene11717_ARAawvTARAAPEI-1;Unigene11795_ARAawvTARAAPEI-1;Unigene12075_ARAawvTARAAPEI-1;Unigene12086_ARAawvTARAAPEI-1;Unigene13593_ARAawvTARAAPEI-1;Unigene13608_ARAawvTARAAPEI-1;Unigene14878_ARAawvTARAAPEI-1;Unigene16046_ARAawvTARAAPEI-1;Unigene17839_ARAawvTARAAPEI-1;Unigene18879_ARAawvTARAAPEI-1;Unigene19220_ARAawvTARAAPEI-1;Unigene19…	K04646+K12311+K02154+K01206+K06129+K13289+K12309+K12385+K12400+K01365+K01366+K01373+K12373+K12392+K12347+K02146
Oxidative phosphorylation	62	ko00190	Unigene10916_ARAawvTARAAPEI-1;Unigene12075_ARAawvTARAAPEI-1;Unigene13015_ARAawvTARAAPEI-1;Unigene15481_ARAawvTARAAPEI-1;Unigene15715_ARAawvTARAAPEI-1;Unigene22140_ARAawvTARAAPEI-1;Unigene24582_ARAawvTARAAPEI-1;Unigene28980_ARAawvTARAAPEI-1;Unigene29260_ARAawvTARAAPEI-1;Unigene32383_ARAawvTARAAPEI-1;Unigene33261_ARAawvTARAAPEI-1;Unigene3690_ARAawvTARAAPEI-1;Unigene39706_ARAawvTARAAPEI-1;Unigene424…	K02147+K02154+K01961+K01507+K01535+K02145+K02133+K02150+K11353+K03946+K03943+K00413+K01736+K02265+K02129+K00419+K03935+K02134+K03934+K02132+K02256+K00234+K03940+K03966+K02267+K02152+K02137+K01633+K02261+K03953+K02262+K02109+K02148+K02146+K01778+K02136+K02112+K03942
Amino sugar and nucleotide sugar metabolism	59	ko00520	Unigene1004_ARAawvTARAAPEI-1;Unigene1007_ARAawvTARAAPEI-1;Unigene11060_ARAawvTARAAPEI-1;Unigene15383_ARAawvTARAAPEI-1;Unigene16540_ARAawvTARAAPEI-1;Unigene17305_ARAawvTARAAPEI-1;Unigene18209_ARAawvTARAAPEI-1;Unigene25575_ARAawvTARAAPEI-1;Unigene35970_ARAawvTARAAPEI-1;Unigene463_ARAawvTARAAPEI-1;Unigene48881_ARAawvTARAAPEI-1;Unigene50301_ARAawvTARAAPEI-1;Unigene50775_ARAawvTARAAPEI-1;Unigene52085_…	K00844+K00849+K01755+K15920+K01183+K00975+K01835+K00326+K00012+K00847+K00963+K12450+K10046+K01810+K01256+K00432+K12373+K12447+K12449+K01209+K01840+K00611+K01190+K01735+K00972
Glyoxylate and dicarboxylate metabolism	58	ko00630	Unigene10091_ARAawvTARAAPEI-1;Unigene15871_ARAawvTARAAPEI-1;Unigene16885_ARAawvTARAAPEI-1;Unigene17780_ARAawvTARAAPEI-1;Unigene19441_ARAawvTARAAPEI-1;Unigene2183_ARAawvTARAAPEI-1;Unigene23129_ARAawvTARAAPEI-1;Unigene35983_ARAawvTARAAPEI-1;Unigene36076_ARAawvTARAAPEI-1;Unigene36798_ARAawvTARAAPEI-1;Unigene37913_ARAawvTARAAPEI-1;Unigene38585_ARAawvTARAAPEI-1;Unigene4103_ARAawvTARAAPEI-1;Unigene4549…	K00026+K01091+K00626+K00284+K01601+K00600+K15919+K01657+K00025+K03781+K00963+K01681+K02437+K00765+K11517+K01647+K01637+K01915+K00122+K14272+K15893
Glycine, serine and threonine metabolism	56	ko00260	Unigene11979_ARAawvTARAAPEI-1;Unigene12161_ARAawvTARAAPEI-1;Unigene13329_ARAawvTARAAPEI-1;Unigene1471_ARAawvTARAAPEI-1;Unigene23129_ARAawvTARAAPEI-1;Unigene31663_ARAawvTARAAPEI-1;Unigene34709_ARAawvTARAAPEI-1;Unigene35983_ARAawvTARAAPEI-1;Unigene36645_ARAawvTARAAPEI-1;Unigene37689_ARAawvTARAAPEI-1;Unigene38585_ARAawvTARAAPEI-1;Unigene46837_ARAawvTARAAPEI-1;Unigene50144_ARAawvTARAAPEI-1;Unigene501…	K00058+K00286+K00133+K00281+K00600+K00276+K14085+K15919+K15633+K00001+K00847+K00306+K00130+K01738+K01733+K00605+K00382+K14272+K12524+K00658+K00831+K15893+K01754
Huntington's disease	56	ko05016	Unigene10431_ARAawvTARAAPEI-1;Unigene11717_ARAawvTARAAPEI-1;Unigene11795_ARAawvTARAAPEI-1;Unigene13593_ARAawvTARAAPEI-1;Unigene13608_ARAawvTARAAPEI-1;Unigene14878_ARAawvTARAAPEI-1;Unigene24582_ARAawvTARAAPEI-1;Unigene27911_ARAawvTARAAPEI-1;Unigene29260_ARAawvTARAAPEI-1;Unigene32383_ARAawvTARAAPEI-1;Unigene33261_ARAawvTARAAPEI-1;Unigene3690_ARAawvTARAAPEI-1;Unigene38693_ARAawvTARAAPEI-1;Unigene403…	K04646+K02133+K11353+K03946+K03943+K00413+K15040+K05863+K04565+K02265+K00419+K03935+K02134+K03934+K02132+K02256+K08738+K00234+K03940+K00432+K03966+K02267+K02137+K02261+K03953+K04564+K02262+K02136+K03942
Arginine and proline metabolism	56	ko00330	Unigene11060_ARAawvTARAAPEI-1;Unigene12161_ARAawvTARAAPEI-1;Unigene13329_ARAawvTARAAPEI-1;Unigene13943_ARAawvTARAAPEI-1;Unigene16539_ARAawvTARAAPEI-1;Unigene17854_ARAawvTARAAPEI-1;Unigene18105_ARAawvTARAAPEI-1;Unigene18763_ARAawvTARAAPEI-1;Unigene31584_ARAawvTARAAPEI-1;Unigene34709_ARAawvTARAAPEI-1;Unigene35965_ARAawvTARAAPEI-1;Unigene51592_ARAawvTARAAPEI-1;Unigene51613_ARAawvTARAAPEI-1;Unigene53…	K01755+K00286+K00133+K00128+K14329+K00797+K01438+K07407+K01875+K14085+K01255+K00294+K00145+K01476+K01586+K12657+K00472+K01427+K14677+K00819+K00818+K01915+K14454+K00930+K01883+K01840+K01259+K01940+K00611+K00261+K00811
Aminoacyl-tRNA biosynthesis	56	ko00970	Unigene13233_ARAawvTARAAPEI-1;Unigene1336_ARAawvTARAAPEI-1;Unigene14719_ARAawvTARAAPEI-1;Unigene14761_ARAawvTARAAPEI-1;Unigene1662_ARAawvTARAAPEI-1;Unigene16885_ARAawvTARAAPEI-1;Unigene17338_ARAawvTARAAPEI-1;Unigene17692_ARAawvTARAAPEI-1;Unigene17780_ARAawvTARAAPEI-1;Unigene18187_ARAawvTARAAPEI-1;Unigene18287_ARAawvTARAAPEI-1;Unigene18391_ARAawvTARAAPEI-1;Unigene19284_ARAawvTARAAPEI-1;Unigene1932…	K01873+K01880+K01869+K01886+K01868+K00626+K05349+K00033+K01893+K01892+K02434+K01870+K04043+K01876+K01875+K01872+K14977+K01887+K02926+K01867+K01883+K01866+K04567+K01881+K01703+K01890+K01874+K01885+K00794
Phenylpropanoid biosynthesis	55	ko00940	Unigene13310_ARAawvTARAAPEI-1;Unigene13354_ARAawvTARAAPEI-1;Unigene15901_ARAawvTARAAPEI-1;Unigene16097_ARAawvTARAAPEI-1;Unigene16539_ARAawvTARAAPEI-1;Unigene17338_ARAawvTARAAPEI-1;Unigene22892_ARAawvTARAAPEI-1;Unigene23092_ARAawvTARAAPEI-1;Unigene26422_ARAawvTARAAPEI-1;Unigene28971_ARAawvTARAAPEI-1;Unigene29639_ARAawvTARAAPEI-1;Unigene32261_ARAawvTARAAPEI-1;Unigene32730_ARAawvTARAAPEI-1;Unigene38…	K12355+K01188+K01904+K00083+K13065+K05349+K10775+K00430+K09756+K09757+K13066+K05350+K00487+K09753+K12356+K13068
Spliceosome	54	ko03040	Unigene16231_ARAawvTARAAPEI-1;Unigene17370_ARAawvTARAAPEI-1;Unigene18576_ARAawvTARAAPEI-1;Unigene18729_ARAawvTARAAPEI-1;Unigene22242_ARAawvTARAAPEI-1;Unigene23131_ARAawvTARAAPEI-1;Unigene41432_ARAawvTARAAPEI-1;Unigene47471_ARAawvTARAAPEI-1;Unigene52698_ARAawvTARAAPEI-1;Unigene53484_ARAawvTARAAPEI-1;Unigene55646_ARAawvTARAAPEI-1;Unigene56912_ARAawvTARAAPEI-1;Unigene57803_ARAawvTARAAPEI-1;Unigene59…	K12820+K12830+K12843+K03283+K12812+K11086+K12896+K12741+K12842+K12872+K12837+K09567+K11087+K12877+K11094+K10599+K12876+K12845+K11088+K13025+K12881+K12875+K12856+K12854+K12886+K12828+K12882+K12862+K12852+K12867+K12825+K12823
Fructose and mannose metabolism	53	ko00051	Unigene1004_ARAawvTARAAPEI-1;Unigene11979_ARAawvTARAAPEI-1;Unigene18616_ARAawvTARAAPEI-1;Unigene19083_ARAawvTARAAPEI-1;Unigene19383_ARAawvTARAAPEI-1;Unigene25575_ARAawvTARAAPEI-1;Unigene2931_ARAawvTARAAPEI-1;Unigene31455_ARAawvTARAAPEI-1;Unigene32277_ARAawvTARAAPEI-1;Unigene37689_ARAawvTARAAPEI-1;Unigene39268_ARAawvTARAAPEI-1;Unigene41480_ARAawvTARAAPEI-1;Unigene41744_ARAawvTARAAPEI-1;Unigene4660…	K00844+K00058+K01952+K00924+K00895+K01805+K01803+K00088+K00850+K01623+K00001+K00847+K01738+K01610+K00011+K01840+K00764+K00611+K01190
Methane metabolism	53	ko00680	Unigene11979_ARAawvTARAAPEI-1;Unigene12161_ARAawvTARAAPEI-1;Unigene14702_ARAawvTARAAPEI-1;Unigene15372_ARAawvTARAAPEI-1;Unigene17975_ARAawvTARAAPEI-1;Unigene18281_ARAawvTARAAPEI-1;Unigene23129_ARAawvTARAAPEI-1;Unigene23901_ARAawvTARAAPEI-1;Unigene25394_ARAawvTARAAPEI-1;Unigene36645_ARAawvTARAAPEI-1;Unigene37689_ARAawvTARAAPEI-1;Unigene38585_ARAawvTARAAPEI-1;Unigene40760_ARAawvTARAAPEI-1;Unigene41…	K00058+K00286+K00863+K01595+K00600+K01689+K15633+K00121+K03781+K00297+K00850+K00765+K01633+K01647+K00818+K00122+K01070+K00831
Carbon fixation in photosynthetic organisms	52	ko00710	Unigene10091_ARAawvTARAAPEI-1;Unigene12662_ARAawvTARAAPEI-1;Unigene15372_ARAawvTARAAPEI-1;Unigene16907_ARAawvTARAAPEI-1;Unigene18281_ARAawvTARAAPEI-1;Unigene2183_ARAawvTARAAPEI-1;Unigene26712_ARAawvTARAAPEI-1;Unigene31094_ARAawvTARAAPEI-1;Unigene36798_ARAawvTARAAPEI-1;Unigene37913_ARAawvTARAAPEI-1;Unigene39268_ARAawvTARAAPEI-1;Unigene43822_ARAawvTARAAPEI-1;Unigene44718_ARAawvTARAAPEI-1;Unigene464…	K00026+K00873+K01595+K01601+K00927+K00025+K01803+K01623+K00615+K00029+K01610+K01783+K01807+K14272+K14454+K00814
RNA degradation	52	ko03018	Unigene1145_ARAawvTARAAPEI-1;Unigene19291_ARAawvTARAAPEI-1;Unigene19647_ARAawvTARAAPEI-1;Unigene21224_ARAawvTARAAPEI-1;Unigene22321_ARAawvTARAAPEI-1;Unigene23857_ARAawvTARAAPEI-1;Unigene23901_ARAawvTARAAPEI-1;Unigene23945_ARAawvTARAAPEI-1;Unigene24150_ARAawvTARAAPEI-1;Unigene25394_ARAawvTARAAPEI-1;Unigene27519_ARAawvTARAAPEI-1;Unigene371_ARAawvTARAAPEI-1;Unigene40439_ARAawvTARAAPEI-1;Unigene40727…	K13126+K04077+K04043+K01689+K11600+K12614+K14442+K00615+K12373+K12616+K03681+K12604
Propanoate metabolism	51	ko00640	Unigene12161_ARAawvTARAAPEI-1;Unigene13015_ARAawvTARAAPEI-1;Unigene13943_ARAawvTARAAPEI-1;Unigene16885_ARAawvTARAAPEI-1;Unigene17780_ARAawvTARAAPEI-1;Unigene18276_ARAawvTARAAPEI-1;Unigene19092_ARAawvTARAAPEI-1;Unigene19358_ARAawvTARAAPEI-1;Unigene19479_ARAawvTARAAPEI-1;Unigene19539_ARAawvTARAAPEI-1;Unigene24443_ARAawvTARAAPEI-1;Unigene29193_ARAawvTARAAPEI-1;Unigene34709_ARAawvTARAAPEI-1;Unigene42…	K00286+K01961+K00128+K00626+K05605+K01938+K00232+K00249+K00224+K14085+K01963+K11262+K00059+K00140+K02160+K00818+K02906+K01900+K01899
Fatty acid metabolism	50	ko00071	Unigene13943_ARAawvTARAAPEI-1;Unigene16885_ARAawvTARAAPEI-1;Unigene17780_ARAawvTARAAPEI-1;Unigene19358_ARAawvTARAAPEI-1;Unigene19479_ARAawvTARAAPEI-1;Unigene27007_ARAawvTARAAPEI-1;Unigene27992_ARAawvTARAAPEI-1;Unigene34709_ARAawvTARAAPEI-1;Unigene37382_ARAawvTARAAPEI-1;Unigene40760_ARAawvTARAAPEI-1;Unigene43404_ARAawvTARAAPEI-1;Unigene44804_ARAawvTARAAPEI-1;Unigene45499_ARAawvTARAAPEI-1;Unigene47…	K00128+K00626+K00232+K00249+K00344+K07513+K14085+K00121+K00001+K00963+K01897+K10527+K00605+K00002
Valine, leucine and isoleucine degradation	49	ko00280	Unigene13943_ARAawvTARAAPEI-1;Unigene16885_ARAawvTARAAPEI-1;Unigene17692_ARAawvTARAAPEI-1;Unigene17780_ARAawvTARAAPEI-1;Unigene18276_ARAawvTARAAPEI-1;Unigene19358_ARAawvTARAAPEI-1;Unigene19479_ARAawvTARAAPEI-1;Unigene27992_ARAawvTARAAPEI-1;Unigene34709_ARAawvTARAAPEI-1;Unigene43404_ARAawvTARAAPEI-1;Unigene44804_ARAawvTARAAPEI-1;Unigene45499_ARAawvTARAAPEI-1;Unigene47193_ARAawvTARAAPEI-1;Unigene51…	K00128+K00626+K00033+K05605+K00232+K00249+K07513+K14085+K01738+K01969+K00140+K00382+K00020+K01641+K05607+K00826
Tyrosine metabolism	49	ko00350	Unigene15678_ARAawvTARAAPEI-1;Unigene19083_ARAawvTARAAPEI-1;Unigene19383_ARAawvTARAAPEI-1;Unigene19507_ARAawvTARAAPEI-1;Unigene22078_ARAawvTARAAPEI-1;Unigene25929_ARAawvTARAAPEI-1;Unigene27007_ARAawvTARAAPEI-1;Unigene31663_ARAawvTARAAPEI-1;Unigene33281_ARAawvTARAAPEI-1;Unigene37382_ARAawvTARAAPEI-1;Unigene40760_ARAawvTARAAPEI-1;Unigene44040_ARAawvTARAAPEI-1;Unigene48868_ARAawvTARAAPEI-1;Unigene50…	K00422+K00924+K15849+K00344+K00276+K00800+K00121+K00001+K00963+K00131+K01555+K00605+K00135+K00451+K14454+K00002+K00831+K00811
Pentose phosphate pathway	48	ko00030	Unigene11551_ARAawvTARAAPEI-1;Unigene12086_ARAawvTARAAPEI-1;Unigene12298_ARAawvTARAAPEI-1;Unigene13233_ARAawvTARAAPEI-1;Unigene17692_ARAawvTARAAPEI-1;Unigene18209_ARAawvTARAAPEI-1;Unigene26077_ARAawvTARAAPEI-1;Unigene26320_ARAawvTARAAPEI-1;Unigene32286_ARAawvTARAAPEI-1;Unigene34896_ARAawvTARAAPEI-1;Unigene43886_ARAawvTARAAPEI-1;Unigene46600_ARAawvTARAAPEI-1;Unigene49844_ARAawvTARAAPEI-1;Unigene49…	K01057+K01206+K00852+K01873+K00033+K01835+K00616+K00036+K00850+K01623+K01738+K00615+K01810+K00020+K01783+K01807
Epstein-Barr virus infection	47	ko05169	Unigene10909_ARAawvTARAAPEI-1;Unigene12752_ARAawvTARAAPEI-1;Unigene19433_ARAawvTARAAPEI-1;Unigene22242_ARAawvTARAAPEI-1;Unigene23131_ARAawvTARAAPEI-1;Unigene38149_ARAawvTARAAPEI-1;Unigene41074_ARAawvTARAAPEI-1;Unigene44403_ARAawvTARAAPEI-1;Unigene45768_ARAawvTARAAPEI-1;Unigene48896_ARAawvTARAAPEI-1;Unigene55646_ARAawvTARAAPEI-1;Unigene56016_ARAawvTARAAPEI-1;Unigene56912_ARAawvTARAAPEI-1;Unigene58…	K07936+K14290+K15979+K03283+K06630+K03065+K03061+K03028+K03030+K03062+K03038+K03029+K03035+K03039+K03031+K03037+K03033+K03063+K11838+K03032+K03064
Proteasome	47	ko03050	Unigene21816_ARAawvTARAAPEI-1;Unigene28799_ARAawvTARAAPEI-1;Unigene29457_ARAawvTARAAPEI-1;Unigene34150_ARAawvTARAAPEI-1;Unigene36843_ARAawvTARAAPEI-1;Unigene37258_ARAawvTARAAPEI-1;Unigene37572_ARAawvTARAAPEI-1;Unigene39679_ARAawvTARAAPEI-1;Unigene45768_ARAawvTARAAPEI-1;Unigene46522_ARAawvTARAAPEI-1;Unigene47501_ARAawvTARAAPEI-1;Unigene51254_ARAawvTARAAPEI-1;Unigene51596_ARAawvTARAAPEI-1;Unigene56…	K02727+K02726+K02737+K02728+K06699+K03065+K02739+K02729+K02736+K03061+K03028+K02738+K03030+K03062+K02725+K03038+K03029+K02735+K02731+K02730+K02732+K03035+K03039+K03031+K03037+K03033+K03063+K03032+K03064
Parkinson's disease	46	ko05012	Unigene24582_ARAawvTARAAPEI-1;Unigene29260_ARAawvTARAAPEI-1;Unigene32383_ARAawvTARAAPEI-1;Unigene33261_ARAawvTARAAPEI-1;Unigene3690_ARAawvTARAAPEI-1;Unigene38693_ARAawvTARAAPEI-1;Unigene40388_ARAawvTARAAPEI-1;Unigene46528_ARAawvTARAAPEI-1;Unigene47727_ARAawvTARAAPEI-1;Unigene47907_ARAawvTARAAPEI-1;Unigene49601_ARAawvTARAAPEI-1;Unigene51383_ARAawvTARAAPEI-1;Unigene51711_ARAawvTARAAPEI-1;Unigene527…	K02133+K11353+K03946+K03943+K00413+K15040+K05863+K02265+K03178+K00419+K03935+K02134+K03934+K02132+K02256+K08738+K00234+K03940+K03966+K02267+K02137+K10575+K02261+K03953+K02262+K02136+K03942
Pyrimidine metabolism	46	ko00240	Unigene13099_ARAawvTARAAPEI-1;Unigene14705_ARAawvTARAAPEI-1;Unigene14816_ARAawvTARAAPEI-1;Unigene15419_ARAawvTARAAPEI-1;Unigene1708_ARAawvTARAAPEI-1;Unigene19083_ARAawvTARAAPEI-1;Unigene19383_ARAawvTARAAPEI-1;Unigene20874_ARAawvTARAAPEI-1;Unigene22616_ARAawvTARAAPEI-1;Unigene32277_ARAawvTARAAPEI-1;Unigene36710_ARAawvTARAAPEI-1;Unigene40441_ARAawvTARAAPEI-1;Unigene41480_ARAawvTARAAPEI-1;Unigene443…	K00384+K00854+K00549+K03671+K14641+K00924+K01956+K00207+K01805+K01520+K00012+K00940+K01955+K03676+K01464+K01783+K00939+K01465+K00254+K12524+K00876+K00208+K13421+K01191
Alzheimer's disease	46	ko05010	Unigene12982_ARAawvTARAAPEI-1;Unigene16448_ARAawvTARAAPEI-1;Unigene22355_ARAawvTARAAPEI-1;Unigene24582_ARAawvTARAAPEI-1;Unigene29260_ARAawvTARAAPEI-1;Unigene32383_ARAawvTARAAPEI-1;Unigene33261_ARAawvTARAAPEI-1;Unigene33291_ARAawvTARAAPEI-1;Unigene3690_ARAawvTARAAPEI-1;Unigene46528_ARAawvTARAAPEI-1;Unigene47907_ARAawvTARAAPEI-1;Unigene49601_ARAawvTARAAPEI-1;Unigene51711_ARAawvTARAAPEI-1;Unigene527…	K04371+K02183+K06268+K00134+K02133+K11353+K03946+K03943+K00413+K02265+K00419+K03935+K02134+K03934+K02132+K02256+K08738+K00234+K03940+K03966+K02267+K02137+K02261+K03953+K08852+K02262+K02136+K03942+K01408+K04532+K06171
Phagosome	44	ko04145	Unigene10916_ARAawvTARAAPEI-1;Unigene12075_ARAawvTARAAPEI-1;Unigene14149_ARAawvTARAAPEI-1;Unigene17422_ARAawvTARAAPEI-1;Unigene19632_ARAawvTARAAPEI-1;Unigene22140_ARAawvTARAAPEI-1;Unigene24294_ARAawvTARAAPEI-1;Unigene27831_ARAawvTARAAPEI-1;Unigene28980_ARAawvTARAAPEI-1;Unigene30385_ARAawvTARAAPEI-1;Unigene31172_ARAawvTARAAPEI-1;Unigene35874_ARAawvTARAAPEI-1;Unigene41781_ARAawvTARAAPEI-1;Unigene47…	K02147+K02154+K05692+K07897+K07375+K02145+K08057+K02150+K07342+K01365+K07374+K10956+K09481+K02152+K08054+K02148+K02146
Two-component system	44	ko02020	Unigene11060_ARAawvTARAAPEI-1;Unigene12161_ARAawvTARAAPEI-1;Unigene13099_ARAawvTARAAPEI-1;Unigene13354_ARAawvTARAAPEI-1;Unigene13943_ARAawvTARAAPEI-1;Unigene14703_ARAawvTARAAPEI-1;Unigene16885_ARAawvTARAAPEI-1;Unigene17780_ARAawvTARAAPEI-1;Unigene18495_ARAawvTARAAPEI-1;Unigene21224_ARAawvTARAAPEI-1;Unigene22321_ARAawvTARAAPEI-1;Unigene22892_ARAawvTARAAPEI-1;Unigene3690_ARAawvTARAAPEI-1;Unigene380…	K01755+K00286+K00384+K01188+K00128+K02965+K00626+K00627+K04043+K00413+K02083+K00031+K00145+K08738+K00432+K00765+K01915+K01070+K00930+K01885
ABC transporters	44	ko02010	Unigene14719_ARAawvTARAAPEI-1;Unigene14761_ARAawvTARAAPEI-1;Unigene18495_ARAawvTARAAPEI-1;Unigene18576_ARAawvTARAAPEI-1;Unigene18729_ARAawvTARAAPEI-1;Unigene23129_ARAawvTARAAPEI-1;Unigene3662_ARAawvTARAAPEI-1;Unigene38585_ARAawvTARAAPEI-1;Unigene39706_ARAawvTARAAPEI-1;Unigene46837_ARAawvTARAAPEI-1;Unigene5162_ARAawvTARAAPEI-1;Unigene5660_ARAawvTARAAPEI-1;Unigene57290_ARAawvTARAAPEI-1;Unigene59662…	K01869+K01886+K00627+K05681+K05658+K00600+K01649+K01736+K05666+K01466+K05643+K05641+K12373+K00382+K01647+K01915+K01652+K01710+K01840+K01866+K00705+K00261+K01653+K01890
Cysteine and methionine metabolism	43	ko00270	Unigene11134_ARAawvTARAAPEI-1;Unigene13329_ARAawvTARAAPEI-1;Unigene14816_ARAawvTARAAPEI-1;Unigene17854_ARAawvTARAAPEI-1;Unigene18231_ARAawvTARAAPEI-1;Unigene35965_ARAawvTARAAPEI-1;Unigene40441_ARAawvTARAAPEI-1;Unigene44387_ARAawvTARAAPEI-1;Unigene46421_ARAawvTARAAPEI-1;Unigene49844_ARAawvTARAAPEI-1;Unigene50440_ARAawvTARAAPEI-1;Unigene53506_ARAawvTARAAPEI-1;Unigene54452_ARAawvTARAAPEI-1;Unigene54…	K08963+K00133+K00549+K00797+K01251+K08967+K01623+K01738+K00759+K13034+K01244+K00789+K00382+K14454+K00547+K01933+K01011+K12524+K00811+K01754
Glutathione metabolism	43	ko00480	Unigene11551_ARAawvTARAAPEI-1;Unigene13233_ARAawvTARAAPEI-1;Unigene17692_ARAawvTARAAPEI-1;Unigene17854_ARAawvTARAAPEI-1;Unigene19098_ARAawvTARAAPEI-1;Unigene26320_ARAawvTARAAPEI-1;Unigene32286_ARAawvTARAAPEI-1;Unigene34896_ARAawvTARAAPEI-1;Unigene35965_ARAawvTARAAPEI-1;Unigene41204_ARAawvTARAAPEI-1;Unigene43886_ARAawvTARAAPEI-1;Unigene45546_ARAawvTARAAPEI-1;Unigene49105_ARAawvTARAAPEI-1;Unigene51…	K01057+K01873+K00033+K00797+K01919+K00036+K00031+K00799+K00215+K00434+K01255+K01920+K01476+K01586+K00383+K01256+K00432+K01469+K00020+K01259
Legionellosis	42	ko05134	Unigene18982_ARAawvTARAAPEI-1;Unigene19291_ARAawvTARAAPEI-1;Unigene21445_ARAawvTARAAPEI-1;Unigene22242_ARAawvTARAAPEI-1;Unigene23131_ARAawvTARAAPEI-1;Unigene23945_ARAawvTARAAPEI-1;Unigene24150_ARAawvTARAAPEI-1;Unigene27519_ARAawvTARAAPEI-1;Unigene39630_ARAawvTARAAPEI-1;Unigene40389_ARAawvTARAAPEI-1;Unigene40439_ARAawvTARAAPEI-1;Unigene40727_ARAawvTARAAPEI-1;Unigene41654_ARAawvTARAAPEI-1;Unigene42…	K07953+K04077+K03233+K03283+K13525+K03231+K08738
Phenylalanine, tyrosine and tryptophan biosynthesis	39	ko00400	Unigene11284_ARAawvTARAAPEI-1;Unigene1672_ARAawvTARAAPEI-1;Unigene19507_ARAawvTARAAPEI-1;Unigene33281_ARAawvTARAAPEI-1;Unigene36076_ARAawvTARAAPEI-1;Unigene39706_ARAawvTARAAPEI-1;Unigene40629_ARAawvTARAAPEI-1;Unigene44936_ARAawvTARAAPEI-1;Unigene49844_ARAawvTARAAPEI-1;Unigene53222_ARAawvTARAAPEI-1;Unigene53506_ARAawvTARAAPEI-1;Unigene54452_ARAawvTARAAPEI-1;Unigene60922_ARAawvTARAAPEI-1;Unigene612…	K13832+K15849+K00800+K01657+K01736+K05359+K01626+K01623+K01681+K14454+K01756+K02112+K01190+K01735+K00811+K04487+K00766
Mismatch repair	39	ko03430	Unigene14703_ARAawvTARAAPEI-1;Unigene14816_ARAawvTARAAPEI-1;Unigene19291_ARAawvTARAAPEI-1;Unigene20360_ARAawvTARAAPEI-1;Unigene23945_ARAawvTARAAPEI-1;Unigene24150_ARAawvTARAAPEI-1;Unigene27519_ARAawvTARAAPEI-1;Unigene40439_ARAawvTARAAPEI-1;Unigene40441_ARAawvTARAAPEI-1;Unigene40727_ARAawvTARAAPEI-1;Unigene41654_ARAawvTARAAPEI-1;Unigene43984_ARAawvTARAAPEI-1;Unigene44387_ARAawvTARAAPEI-1;Unigene45…	K02965+K00549+K04077+K04802+K00012+K00059+K03111+K10739+K10755+K10740+K01710+K07466+K01756+K10754+K12524+K04567+K01703
Other glycan degradation	39	ko00511	Unigene1003_ARAawvTARAAPEI-1;Unigene10634_ARAawvTARAAPEI-1;Unigene10796_ARAawvTARAAPEI-1;Unigene11664_ARAawvTARAAPEI-1;Unigene12086_ARAawvTARAAPEI-1;Unigene1651_ARAawvTARAAPEI-1;Unigene17338_ARAawvTARAAPEI-1;Unigene18329_ARAawvTARAAPEI-1;Unigene18763_ARAawvTARAAPEI-1;Unigene18879_ARAawvTARAAPEI-1;Unigene19467_ARAawvTARAAPEI-1;Unigene26077_ARAawvTARAAPEI-1;Unigene36203_ARAawvTARAAPEI-1;Unigene4327…	K01939+K01126+K12311+K01206+K05349+K01227+K07407+K12309+K00616+K12373+K00611+K01190+K01191
Ascorbate and aldarate metabolism	39	ko00053	Unigene11551_ARAawvTARAAPEI-1;Unigene12432_ARAawvTARAAPEI-1;Unigene13943_ARAawvTARAAPEI-1;Unigene16509_ARAawvTARAAPEI-1;Unigene19366_ARAawvTARAAPEI-1;Unigene22477_ARAawvTARAAPEI-1;Unigene2886_ARAawvTARAAPEI-1;Unigene34709_ARAawvTARAAPEI-1;Unigene40927_ARAawvTARAAPEI-1;Unigene46909_ARAawvTARAAPEI-1;Unigene48024_ARAawvTARAAPEI-1;Unigene48881_ARAawvTARAAPEI-1;Unigene49105_ARAawvTARAAPEI-1;Unigene491…	K01057+K00423+K00128+K08232+K14085+K10047+K00012+K00434+K10046
Phenylalanine metabolism	38	ko00360	Unigene15901_ARAawvTARAAPEI-1;Unigene19507_ARAawvTARAAPEI-1;Unigene23092_ARAawvTARAAPEI-1;Unigene26422_ARAawvTARAAPEI-1;Unigene28971_ARAawvTARAAPEI-1;Unigene31663_ARAawvTARAAPEI-1;Unigene32261_ARAawvTARAAPEI-1;Unigene42563_ARAawvTARAAPEI-1;Unigene46836_ARAawvTARAAPEI-1;Unigene48043_ARAawvTARAAPEI-1;Unigene53015_ARAawvTARAAPEI-1;Unigene54700_ARAawvTARAAPEI-1;Unigene56808_ARAawvTARAAPEI-1;Unigene57…	K01904+K15849+K10775+K00430+K00276+K00487+K14454+K00811
DNA replication	38	ko03030	Unigene13571_ARAawvTARAAPEI-1;Unigene14816_ARAawvTARAAPEI-1;Unigene17386_ARAawvTARAAPEI-1;Unigene19291_ARAawvTARAAPEI-1;Unigene20360_ARAawvTARAAPEI-1;Unigene23945_ARAawvTARAAPEI-1;Unigene24150_ARAawvTARAAPEI-1;Unigene27519_ARAawvTARAAPEI-1;Unigene40439_ARAawvTARAAPEI-1;Unigene40441_ARAawvTARAAPEI-1;Unigene40727_ARAawvTARAAPEI-1;Unigene41654_ARAawvTARAAPEI-1;Unigene43984_ARAawvTARAAPEI-1;Unigene44…	K02212+K00549+K00648+K04077+K04802+K00012+K03111+K02209+K10739+K10755+K10740+K02210+K01710+K07466+K01883+K10754+K12524
Alanine, aspartate and glutamate metabolism	38	ko00250	Unigene1003_ARAawvTARAAPEI-1;Unigene11060_ARAawvTARAAPEI-1;Unigene12086_ARAawvTARAAPEI-1;Unigene14705_ARAawvTARAAPEI-1;Unigene16342_ARAawvTARAAPEI-1;Unigene20874_ARAawvTARAAPEI-1;Unigene28912_ARAawvTARAAPEI-1;Unigene3134_ARAawvTARAAPEI-1;Unigene32277_ARAawvTARAAPEI-1;Unigene36534_ARAawvTARAAPEI-1;Unigene39706_ARAawvTARAAPEI-1;Unigene41480_ARAawvTARAAPEI-1;Unigene50429_ARAawvTARAAPEI-1;Unigene5143…	K01939+K01755+K01206+K00854+K00264+K01956+K02863+K01805+K01953+K01736+K00294+K01955+K00131+K00135+K01915+K14272+K13566+K14454+K01756+K00764+K00814+K01940+K00261+K00811
Antigen processing and presentation	38	ko04612	Unigene1634_ARAawvTARAAPEI-1;Unigene19584_ARAawvTARAAPEI-1;Unigene22242_ARAawvTARAAPEI-1;Unigene23131_ARAawvTARAAPEI-1;Unigene24294_ARAawvTARAAPEI-1;Unigene27440_ARAawvTARAAPEI-1;Unigene30385_ARAawvTARAAPEI-1;Unigene31838_ARAawvTARAAPEI-1;Unigene34528_ARAawvTARAAPEI-1;Unigene41781_ARAawvTARAAPEI-1;Unigene47643_ARAawvTARAAPEI-1;Unigene50982_ARAawvTARAAPEI-1;Unigene55065_ARAawvTARAAPEI-1;Unigene556…	K04079+K03283+K08057+K09490+K09489+K01365+K08054+K08059
Pentose and glucuronate interconversions	37	ko00040	Unigene12933_ARAawvTARAAPEI-1;Unigene13943_ARAawvTARAAPEI-1;Unigene14705_ARAawvTARAAPEI-1;Unigene16350_ARAawvTARAAPEI-1;Unigene30618_ARAawvTARAAPEI-1;Unigene32277_ARAawvTARAAPEI-1;Unigene41182_ARAawvTARAAPEI-1;Unigene41480_ARAawvTARAAPEI-1;Unigene48881_ARAawvTARAAPEI-1;Unigene49229_ARAawvTARAAPEI-1;Unigene50150_ARAawvTARAAPEI-1;Unigene50304_ARAawvTARAAPEI-1;Unigene50775_ARAawvTARAAPEI-1;Unigene51…	K01792+K00128+K00854+K01051+K01805+K00012+K00001+K00963+K01783+K01184+K00011
Plant-pathogen interaction	36	ko04626	Unigene1282_ARAawvTARAAPEI-1;Unigene12982_ARAawvTARAAPEI-1;Unigene14873_ARAawvTARAAPEI-1;Unigene15783_ARAawvTARAAPEI-1;Unigene1634_ARAawvTARAAPEI-1;Unigene16448_ARAawvTARAAPEI-1;Unigene16899_ARAawvTARAAPEI-1;Unigene18943_ARAawvTARAAPEI-1;Unigene19584_ARAawvTARAAPEI-1;Unigene33291_ARAawvTARAAPEI-1;Unigene34528_ARAawvTARAAPEI-1;Unigene41231_ARAawvTARAAPEI-1;Unigene48185_ARAawvTARAAPEI-1;Unigene5404…	K13449+K04371+K13420+K13428+K13448+K04079+K02183+K02358+K13417+K13462+K14512+K13412+K09487+K13473+K13429+K13463
Butanoate metabolism	36	ko00650	Unigene1046_ARAawvTARAAPEI-1;Unigene11979_ARAawvTARAAPEI-1;Unigene16885_ARAawvTARAAPEI-1;Unigene17055_ARAawvTARAAPEI-1;Unigene17780_ARAawvTARAAPEI-1;Unigene25599_ARAawvTARAAPEI-1;Unigene29793_ARAawvTARAAPEI-1;Unigene36489_ARAawvTARAAPEI-1;Unigene37689_ARAawvTARAAPEI-1;Unigene42940_ARAawvTARAAPEI-1;Unigene45499_ARAawvTARAAPEI-1;Unigene47193_ARAawvTARAAPEI-1;Unigene50517_ARAawvTARAAPEI-1;Unigene520…	K00162+K00058+K00626+K00161+K01963+K00759+K00963+K00131+K00135+K01641+K02906+K01652+K01653
Galactose metabolism	35	ko00052	Unigene1004_ARAawvTARAAPEI-1;Unigene1007_ARAawvTARAAPEI-1;Unigene10297_ARAawvTARAAPEI-1;Unigene11060_ARAawvTARAAPEI-1;Unigene1365_ARAawvTARAAPEI-1;Unigene18209_ARAawvTARAAPEI-1;Unigene18763_ARAawvTARAAPEI-1;Unigene18879_ARAawvTARAAPEI-1;Unigene25575_ARAawvTARAAPEI-1;Unigene26879_ARAawvTARAAPEI-1;Unigene43035_ARAawvTARAAPEI-1;Unigene46600_ARAawvTARAAPEI-1;Unigene53521_ARAawvTARAAPEI-1;Unigene55779…	K00844+K00849+K06617+K01755+K01187+K01835+K07407+K12309+K01193+K00850+K00963+K00011+K01190+K01191
Chloroalkane and chloroalkene degradation	35	ko00625	Unigene1003_ARAawvTARAAPEI-1;Unigene11979_ARAawvTARAAPEI-1;Unigene13943_ARAawvTARAAPEI-1;Unigene27007_ARAawvTARAAPEI-1;Unigene37382_ARAawvTARAAPEI-1;Unigene37689_ARAawvTARAAPEI-1;Unigene40760_ARAawvTARAAPEI-1;Unigene48868_ARAawvTARAAPEI-1;Unigene50150_ARAawvTARAAPEI-1;Unigene51592_ARAawvTARAAPEI-1;Unigene53696_ARAawvTARAAPEI-1;Unigene55779_ARAawvTARAAPEI-1;Unigene55820_ARAawvTARAAPEI-1;Unigene562…	K01939+K00058+K00128+K00344+K00121+K00001+K00963+K00605+K00120+K00002
Influenza A	34	ko05164	Unigene12752_ARAawvTARAAPEI-1;Unigene12982_ARAawvTARAAPEI-1;Unigene14149_ARAawvTARAAPEI-1;Unigene16316_ARAawvTARAAPEI-1;Unigene22242_ARAawvTARAAPEI-1;Unigene23131_ARAawvTARAAPEI-1;Unigene27831_ARAawvTARAAPEI-1;Unigene33291_ARAawvTARAAPEI-1;Unigene35874_ARAawvTARAAPEI-1;Unigene40388_ARAawvTARAAPEI-1;Unigene41432_ARAawvTARAAPEI-1;Unigene52023_ARAawvTARAAPEI-1;Unigene52519_ARAawvTARAAPEI-1;Unigene55…	K14290+K04371+K05692+K04733+K03283+K05863+K12812+K00787+K08738+K03237
mRNA surveillance pathway	34	ko03015	Unigene1145_ARAawvTARAAPEI-1;Unigene14703_ARAawvTARAAPEI-1;Unigene1629_ARAawvTARAAPEI-1;Unigene18312_ARAawvTARAAPEI-1;Unigene19540_ARAawvTARAAPEI-1;Unigene19647_ARAawvTARAAPEI-1;Unigene23857_ARAawvTARAAPEI-1;Unigene2895_ARAawvTARAAPEI-1;Unigene41432_ARAawvTARAAPEI-1;Unigene49599_ARAawvTARAAPEI-1;Unigene52105_ARAawvTARAAPEI-1;Unigene57673_ARAawvTARAAPEI-1;Unigene59086_ARAawvTARAAPEI-1;Unigene62036…	K13126+K14411+K03456+K03267+K12812+K12877+K12876+K13025+K12881+K04382+K12875+K12882+K03265
Carbon fixation pathways in prokaryotes	34	ko00720	Unigene13015_ARAawvTARAAPEI-1;Unigene15372_ARAawvTARAAPEI-1;Unigene16885_ARAawvTARAAPEI-1;Unigene17780_ARAawvTARAAPEI-1;Unigene18281_ARAawvTARAAPEI-1;Unigene19092_ARAawvTARAAPEI-1;Unigene29193_ARAawvTARAAPEI-1;Unigene41204_ARAawvTARAAPEI-1;Unigene4245_ARAawvTARAAPEI-1;Unigene45070_ARAawvTARAAPEI-1;Unigene45499_ARAawvTARAAPEI-1;Unigene47193_ARAawvTARAAPEI-1;Unigene47467_ARAawvTARAAPEI-1;Unigene505…	K01961+K01595+K00626+K01938+K00031+K00297+K01963+K01681+K02160+K01679
Peroxisome	32	ko04146	Unigene13329_ARAawvTARAAPEI-1;Unigene1497_ARAawvTARAAPEI-1;Unigene1809_ARAawvTARAAPEI-1;Unigene19358_ARAawvTARAAPEI-1;Unigene19479_ARAawvTARAAPEI-1;Unigene27992_ARAawvTARAAPEI-1;Unigene4103_ARAawvTARAAPEI-1;Unigene41204_ARAawvTARAAPEI-1;Unigene43404_ARAawvTARAAPEI-1;Unigene44804_ARAawvTARAAPEI-1;Unigene46115_ARAawvTARAAPEI-1;Unigene50953_ARAawvTARAAPEI-1;Unigene52968_ARAawvTARAAPEI-1;Unigene53763…	K13354+K12261+K13348+K13347+K00232+K00249+K07513+K03781+K00031+K04565+K00306+K11187+K01897+K11517+K04564
Synaptic vesicle cycle	32	ko04721	Unigene10431_ARAawvTARAAPEI-1;Unigene10916_ARAawvTARAAPEI-1;Unigene11717_ARAawvTARAAPEI-1;Unigene11795_ARAawvTARAAPEI-1;Unigene12075_ARAawvTARAAPEI-1;Unigene13593_ARAawvTARAAPEI-1;Unigene13608_ARAawvTARAAPEI-1;Unigene14878_ARAawvTARAAPEI-1;Unigene17323_ARAawvTARAAPEI-1;Unigene22140_ARAawvTARAAPEI-1;Unigene27911_ARAawvTARAAPEI-1;Unigene28980_ARAawvTARAAPEI-1;Unigene428_ARAawvTARAAPEI-1;Unigene4721…	K04646+K02147+K02154+K01528+K02145+K02150+K06027+K02152+K15296+K02148+K02146
Endocytosis	32	ko04144	Unigene10431_ARAawvTARAAPEI-1;Unigene11717_ARAawvTARAAPEI-1;Unigene11795_ARAawvTARAAPEI-1;Unigene13593_ARAawvTARAAPEI-1;Unigene13608_ARAawvTARAAPEI-1;Unigene14878_ARAawvTARAAPEI-1;Unigene17323_ARAawvTARAAPEI-1;Unigene17422_ARAawvTARAAPEI-1;Unigene19184_ARAawvTARAAPEI-1;Unigene22242_ARAawvTARAAPEI-1;Unigene23131_ARAawvTARAAPEI-1;Unigene27911_ARAawvTARAAPEI-1;Unigene428_ARAawvTARAAPEI-1;Unigene4749…	K04646+K01528+K07897+K12200+K03283+K01115
Nucleotide excision repair	31	ko03420	Unigene19291_ARAawvTARAAPEI-1;Unigene20360_ARAawvTARAAPEI-1;Unigene23945_ARAawvTARAAPEI-1;Unigene24150_ARAawvTARAAPEI-1;Unigene2730_ARAawvTARAAPEI-1;Unigene27519_ARAawvTARAAPEI-1;Unigene40439_ARAawvTARAAPEI-1;Unigene40727_ARAawvTARAAPEI-1;Unigene41654_ARAawvTARAAPEI-1;Unigene43984_ARAawvTARAAPEI-1;Unigene45167_ARAawvTARAAPEI-1;Unigene46674_ARAawvTARAAPEI-1;Unigene470_ARAawvTARAAPEI-1;Unigene53034…	K04077+K04802+K10610+K10839+K00963+K10739+K10755+K10740+K07466+K01778+K10754
Tuberculosis	31	ko05152	Unigene12075_ARAawvTARAAPEI-1;Unigene12982_ARAawvTARAAPEI-1;Unigene16316_ARAawvTARAAPEI-1;Unigene16448_ARAawvTARAAPEI-1;Unigene17422_ARAawvTARAAPEI-1;Unigene19291_ARAawvTARAAPEI-1;Unigene21224_ARAawvTARAAPEI-1;Unigene22321_ARAawvTARAAPEI-1;Unigene23945_ARAawvTARAAPEI-1;Unigene24150_ARAawvTARAAPEI-1;Unigene27519_ARAawvTARAAPEI-1;Unigene29123_ARAawvTARAAPEI-1;Unigene33291_ARAawvTARAAPEI-1;Unigene40…	K02154+K04371+K04733+K02183+K06268+K07897+K04077+K04043+K01078+K08738+K05399+K02146
Pathogenic Escherichia coli infection	29	ko05130	Unigene14149_ARAawvTARAAPEI-1;Unigene14703_ARAawvTARAAPEI-1;Unigene19632_ARAawvTARAAPEI-1;Unigene27831_ARAawvTARAAPEI-1;Unigene35874_ARAawvTARAAPEI-1;Unigene38149_ARAawvTARAAPEI-1;Unigene41074_ARAawvTARAAPEI-1;Unigene44403_ARAawvTARAAPEI-1;Unigene48896_ARAawvTARAAPEI-1;Unigene50104_ARAawvTARAAPEI-1;Unigene52023_ARAawvTARAAPEI-1;Unigene52762_ARAawvTARAAPEI-1;Unigene56417_ARAawvTARAAPEI-1;Unigene56…	K05692+K11294+K07375+K06630+K07374
Cyanoamino acid metabolism	29	ko00460	Unigene12915_ARAawvTARAAPEI-1;Unigene13354_ARAawvTARAAPEI-1;Unigene14719_ARAawvTARAAPEI-1;Unigene17338_ARAawvTARAAPEI-1;Unigene20874_ARAawvTARAAPEI-1;Unigene22892_ARAawvTARAAPEI-1;Unigene23129_ARAawvTARAAPEI-1;Unigene38036_ARAawvTARAAPEI-1;Unigene38585_ARAawvTARAAPEI-1;Unigene45824_ARAawvTARAAPEI-1;Unigene46837_ARAawvTARAAPEI-1;Unigene47188_ARAawvTARAAPEI-1;Unigene5162_ARAawvTARAAPEI-1;Unigene554…	K08249+K01188+K01869+K05349+K01956+K00600+K13030+K05350+K13034+K13035+K01191
beta-Alanine metabolism	29	ko00410	Unigene13943_ARAawvTARAAPEI-1;Unigene17854_ARAawvTARAAPEI-1;Unigene18276_ARAawvTARAAPEI-1;Unigene19358_ARAawvTARAAPEI-1;Unigene19479_ARAawvTARAAPEI-1;Unigene22616_ARAawvTARAAPEI-1;Unigene31663_ARAawvTARAAPEI-1;Unigene34709_ARAawvTARAAPEI-1;Unigene35965_ARAawvTARAAPEI-1;Unigene44804_ARAawvTARAAPEI-1;Unigene51592_ARAawvTARAAPEI-1;Unigene57812_ARAawvTARAAPEI-1;Unigene60058_ARAawvTARAAPEI-1;Unigene61…	K00128+K00797+K05605+K00232+K00249+K00207+K00276+K14085+K00140+K01464
HTLV-I infection	28	ko05166	Unigene10909_ARAawvTARAAPEI-1;Unigene12752_ARAawvTARAAPEI-1;Unigene16448_ARAawvTARAAPEI-1;Unigene19094_ARAawvTARAAPEI-1;Unigene20360_ARAawvTARAAPEI-1;Unigene24294_ARAawvTARAAPEI-1;Unigene30385_ARAawvTARAAPEI-1;Unigene38693_ARAawvTARAAPEI-1;Unigene40388_ARAawvTARAAPEI-1;Unigene41781_ARAawvTARAAPEI-1;Unigene43984_ARAawvTARAAPEI-1;Unigene51383_ARAawvTARAAPEI-1;Unigene52519_ARAawvTARAAPEI-1;Unigene55…	K07936+K14290+K06268+K04728+K04802+K08057+K15040+K05863+K00787+K15304+K08054+K15306
Nitrogen metabolism	27	ko00910	Unigene11915_ARAawvTARAAPEI-1;Unigene16342_ARAawvTARAAPEI-1;Unigene19441_ARAawvTARAAPEI-1;Unigene20874_ARAawvTARAAPEI-1;Unigene26368_ARAawvTARAAPEI-1;Unigene28912_ARAawvTARAAPEI-1;Unigene3059_ARAawvTARAAPEI-1;Unigene35341_ARAawvTARAAPEI-1;Unigene36534_ARAawvTARAAPEI-1;Unigene3690_ARAawvTARAAPEI-1;Unigene50150_ARAawvTARAAPEI-1;Unigene50429_ARAawvTARAAPEI-1;Unigene53696_ARAawvTARAAPEI-1;Unigene5760…	K03522+K00264+K00284+K01956+K01674+K03521+K01953+K00413+K00001+K00940+K00605+K01915+K01673+K01778+K00261
Ubiquitin mediated proteolysis	27	ko04120	Unigene13154_ARAawvTARAAPEI-1;Unigene13730_ARAawvTARAAPEI-1;Unigene14824_ARAawvTARAAPEI-1;Unigene18111_ARAawvTARAAPEI-1;Unigene18118_ARAawvTARAAPEI-1;Unigene2673_ARAawvTARAAPEI-1;Unigene2730_ARAawvTARAAPEI-1;Unigene29334_ARAawvTARAAPEI-1;Unigene3216_ARAawvTARAAPEI-1;Unigene4544_ARAawvTARAAPEI-1;Unigene45900_ARAawvTARAAPEI-1;Unigene47727_ARAawvTARAAPEI-1;Unigene49112_ARAawvTARAAPEI-1;Unigene4992_A…	K03347+K10597+K10684+K10685+K10590+K10615+K10610+K04649+K03178+K03094+K10599+K10575+K10576+K10592+K03869
Plant hormone signal transduction	26	ko04075	Unigene10229_ARAawvTARAAPEI-1;Unigene10625_ARAawvTARAAPEI-1;Unigene10958_ARAawvTARAAPEI-1;Unigene11762_ARAawvTARAAPEI-1;Unigene1282_ARAawvTARAAPEI-1;Unigene13731_ARAawvTARAAPEI-1;Unigene17371_ARAawvTARAAPEI-1;Unigene18943_ARAawvTARAAPEI-1;Unigene1929_ARAawvTARAAPEI-1;Unigene2006_ARAawvTARAAPEI-1;Unigene3574_ARAawvTARAAPEI-1;Unigene41231_ARAawvTARAAPEI-1;Unigene44100_ARAawvTARAAPEI-1;Unigene46202_…	K13415+K14497+K14489+K13449+K14493+K14498+K14496+K14501+K14512+K14485+K13463
Valine, leucine and isoleucine biosynthesis	26	ko00290	Unigene1046_ARAawvTARAAPEI-1;Unigene17055_ARAawvTARAAPEI-1;Unigene25378_ARAawvTARAAPEI-1;Unigene25599_ARAawvTARAAPEI-1;Unigene29793_ARAawvTARAAPEI-1;Unigene36489_ARAawvTARAAPEI-1;Unigene3662_ARAawvTARAAPEI-1;Unigene42940_ARAawvTARAAPEI-1;Unigene43885_ARAawvTARAAPEI-1;Unigene50517_ARAawvTARAAPEI-1;Unigene52526_ARAawvTARAAPEI-1;Unigene54953_ARAawvTARAAPEI-1;Unigene59089_ARAawvTARAAPEI-1;Unigene6225…	K00162+K00161+K00053+K01649+K00052+K01963+K00759+K01704+K01652+K00826+K01687+K01653+K01703+K01754
Vibrio cholerae infection	25	ko05110	Unigene10916_ARAawvTARAAPEI-1;Unigene12075_ARAawvTARAAPEI-1;Unigene14149_ARAawvTARAAPEI-1;Unigene22140_ARAawvTARAAPEI-1;Unigene27831_ARAawvTARAAPEI-1;Unigene28980_ARAawvTARAAPEI-1;Unigene31172_ARAawvTARAAPEI-1;Unigene35874_ARAawvTARAAPEI-1;Unigene47214_ARAawvTARAAPEI-1;Unigene52023_ARAawvTARAAPEI-1;Unigene53446_ARAawvTARAAPEI-1;Unigene57183_ARAawvTARAAPEI-1;Unigene58237_ARAawvTARAAPEI-1;Unigene58…	K02147+K02154+K05692+K02145+K02150+K07342+K10956+K09481+K02152+K02148+K02146
Homologous recombination	25	ko03440	Unigene14816_ARAawvTARAAPEI-1;Unigene15871_ARAawvTARAAPEI-1;Unigene17512_ARAawvTARAAPEI-1;Unigene27337_ARAawvTARAAPEI-1;Unigene28231_ARAawvTARAAPEI-1;Unigene3196_ARAawvTARAAPEI-1;Unigene40441_ARAawvTARAAPEI-1;Unigene44387_ARAawvTARAAPEI-1;Unigene48881_ARAawvTARAAPEI-1;Unigene49284_ARAawvTARAAPEI-1;Unigene50775_ARAawvTARAAPEI-1;Unigene52196_ARAawvTARAAPEI-1;Unigene5313_ARAawvTARAAPEI-1;Unigene5555…	K00549+K01091+K01945+K01785+K06215+K00012+K00059+K03111+K10739+K10740+K01710+K07466+K12524
Terpenoid backbone biosynthesis	25	ko00900	Unigene1429_ARAawvTARAAPEI-1;Unigene16528_ARAawvTARAAPEI-1;Unigene16885_ARAawvTARAAPEI-1;Unigene17780_ARAawvTARAAPEI-1;Unigene17805_ARAawvTARAAPEI-1;Unigene19609_ARAawvTARAAPEI-1;Unigene3134_ARAawvTARAAPEI-1;Unigene41744_ARAawvTARAAPEI-1;Unigene45388_ARAawvTARAAPEI-1;Unigene45499_ARAawvTARAAPEI-1;Unigene47193_ARAawvTARAAPEI-1;Unigene52020_ARAawvTARAAPEI-1;Unigene52519_ARAawvTARAAPEI-1;Unigene6019…	K03526+K00938+K00626+K00919+K02863+K00088+K13789+K00787+K01823+K01641+K01597+K01704+K05906+K00099
Prion diseases	25	ko05020	Unigene12982_ARAawvTARAAPEI-1;Unigene13563_ARAawvTARAAPEI-1;Unigene18627_ARAawvTARAAPEI-1;Unigene22242_ARAawvTARAAPEI-1;Unigene23131_ARAawvTARAAPEI-1;Unigene27440_ARAawvTARAAPEI-1;Unigene33291_ARAawvTARAAPEI-1;Unigene46115_ARAawvTARAAPEI-1;Unigene50953_ARAawvTARAAPEI-1;Unigene53569_ARAawvTARAAPEI-1;Unigene55646_ARAawvTARAAPEI-1;Unigene56912_ARAawvTARAAPEI-1;Unigene59313_ARAawvTARAAPEI-1;Unigene59…	K04371+K09553+K03283+K09490+K04565
Bacterial invasion of epithelial cells	24	ko05100	Unigene10431_ARAawvTARAAPEI-1;Unigene11717_ARAawvTARAAPEI-1;Unigene11795_ARAawvTARAAPEI-1;Unigene13593_ARAawvTARAAPEI-1;Unigene13608_ARAawvTARAAPEI-1;Unigene14149_ARAawvTARAAPEI-1;Unigene14878_ARAawvTARAAPEI-1;Unigene17323_ARAawvTARAAPEI-1;Unigene27831_ARAawvTARAAPEI-1;Unigene27911_ARAawvTARAAPEI-1;Unigene35874_ARAawvTARAAPEI-1;Unigene428_ARAawvTARAAPEI-1;Unigene47492_ARAawvTARAAPEI-1;Unigene4872…	K04646+K05692+K01528+K00940
Lysine biosynthesis	24	ko00300	Unigene13329_ARAawvTARAAPEI-1;Unigene18105_ARAawvTARAAPEI-1;Unigene25023_ARAawvTARAAPEI-1;Unigene25390_ARAawvTARAAPEI-1;Unigene27804_ARAawvTARAAPEI-1;Unigene34709_ARAawvTARAAPEI-1;Unigene3662_ARAawvTARAAPEI-1;Unigene45546_ARAawvTARAAPEI-1;Unigene48167_ARAawvTARAAPEI-1;Unigene48930_ARAawvTARAAPEI-1;Unigene54274_ARAawvTARAAPEI-1;Unigene59255_ARAawvTARAAPEI-1;Unigene60680_ARAawvTARAAPEI-1;Unigene619…	K00133+K01438+K10206+K14085+K01649+K00215+K01714+K01586+K00383+K01778+K12524
Glycerolipid metabolism	24	ko00561	Unigene13943_ARAawvTARAAPEI-1;Unigene14702_ARAawvTARAAPEI-1;Unigene16743_ARAawvTARAAPEI-1;Unigene17975_ARAawvTARAAPEI-1;Unigene18763_ARAawvTARAAPEI-1;Unigene34709_ARAawvTARAAPEI-1;Unigene50150_ARAawvTARAAPEI-1;Unigene51592_ARAawvTARAAPEI-1;Unigene53521_ARAawvTARAAPEI-1;Unigene53696_ARAawvTARAAPEI-1;Unigene57812_ARAawvTARAAPEI-1;Unigene60058_ARAawvTARAAPEI-1;Unigene61963_ARAawvTARAAPEI-1;Unigene63…	K00128+K00863+K00679+K07407+K14085+K00001+K00011+K00002+K01191
Base excision repair	23	ko03410	Unigene19291_ARAawvTARAAPEI-1;Unigene20360_ARAawvTARAAPEI-1;Unigene23945_ARAawvTARAAPEI-1;Unigene24150_ARAawvTARAAPEI-1;Unigene27519_ARAawvTARAAPEI-1;Unigene40439_ARAawvTARAAPEI-1;Unigene40727_ARAawvTARAAPEI-1;Unigene41654_ARAawvTARAAPEI-1;Unigene43984_ARAawvTARAAPEI-1;Unigene45167_ARAawvTARAAPEI-1;Unigene46674_ARAawvTARAAPEI-1;Unigene470_ARAawvTARAAPEI-1;Unigene48881_ARAawvTARAAPEI-1;Unigene5077…	K04077+K04802+K00012+K10802+K00059+K01874
Tryptophan metabolism	23	ko00380	Unigene13943_ARAawvTARAAPEI-1;Unigene14024_ARAawvTARAAPEI-1;Unigene16885_ARAawvTARAAPEI-1;Unigene17780_ARAawvTARAAPEI-1;Unigene34709_ARAawvTARAAPEI-1;Unigene4103_ARAawvTARAAPEI-1;Unigene45499_ARAawvTARAAPEI-1;Unigene47193_ARAawvTARAAPEI-1;Unigene51592_ARAawvTARAAPEI-1;Unigene52020_ARAawvTARAAPEI-1;Unigene57812_ARAawvTARAAPEI-1;Unigene59131_ARAawvTARAAPEI-1;Unigene60058_ARAawvTARAAPEI-1;Unigene619…	K00128+K01568+K00626+K14085+K03781+K00765+K00164
Naphthalene degradation	23	ko00626	Unigene27007_ARAawvTARAAPEI-1;Unigene37382_ARAawvTARAAPEI-1;Unigene40760_ARAawvTARAAPEI-1;Unigene48868_ARAawvTARAAPEI-1;Unigene50150_ARAawvTARAAPEI-1;Unigene53696_ARAawvTARAAPEI-1;Unigene55779_ARAawvTARAAPEI-1;Unigene55820_ARAawvTARAAPEI-1;Unigene56285_ARAawvTARAAPEI-1;Unigene59793_ARAawvTARAAPEI-1;Unigene60507_ARAawvTARAAPEI-1;Unigene63629_ARAawvTARAAPEI-1;Unigene64767_ARAawvTARAAPEI-1;Unigene65…	K00344+K00121+K00001+K00963+K00605+K00120+K00002
One carbon pool by folate	23	ko00670	Unigene19092_ARAawvTARAAPEI-1;Unigene23129_ARAawvTARAAPEI-1;Unigene29193_ARAawvTARAAPEI-1;Unigene38585_ARAawvTARAAPEI-1;Unigene45070_ARAawvTARAAPEI-1;Unigene46837_ARAawvTARAAPEI-1;Unigene47467_ARAawvTARAAPEI-1;Unigene50150_ARAawvTARAAPEI-1;Unigene50589_ARAawvTARAAPEI-1;Unigene5162_ARAawvTARAAPEI-1;Unigene53696_ARAawvTARAAPEI-1;Unigene55779_ARAawvTARAAPEI-1;Unigene59793_ARAawvTARAAPEI-1;Unigene601…	K01938+K00600+K00297+K00001+K00963+K00605
Vitamin B6 metabolism	23	ko00750	Unigene1662_ARAawvTARAAPEI-1;Unigene18187_ARAawvTARAAPEI-1;Unigene19291_ARAawvTARAAPEI-1;Unigene23945_ARAawvTARAAPEI-1;Unigene24150_ARAawvTARAAPEI-1;Unigene27519_ARAawvTARAAPEI-1;Unigene28231_ARAawvTARAAPEI-1;Unigene29960_ARAawvTARAAPEI-1;Unigene3196_ARAawvTARAAPEI-1;Unigene35781_ARAawvTARAAPEI-1;Unigene40439_ARAawvTARAAPEI-1;Unigene40727_ARAawvTARAAPEI-1;Unigene41654_ARAawvTARAAPEI-1;Unigene4516…	K01868+K04077+K06215+K05275+K01733+K00831
Pathways in cancer	22	ko05200	Unigene12982_ARAawvTARAAPEI-1;Unigene1634_ARAawvTARAAPEI-1;Unigene19584_ARAawvTARAAPEI-1;Unigene33291_ARAawvTARAAPEI-1;Unigene34528_ARAawvTARAAPEI-1;Unigene35542_ARAawvTARAAPEI-1;Unigene43886_ARAawvTARAAPEI-1;Unigene50694_ARAawvTARAAPEI-1;Unigene53259_ARAawvTARAAPEI-1;Unigene59107_ARAawvTARAAPEI-1;Unigene59482_ARAawvTARAAPEI-1;Unigene60406_ARAawvTARAAPEI-1;Unigene6175_ARAawvTARAAPEI-1;Unigene6741…	K04371+K04079+K09291+K00799+K01115+K08738+K02219+K09487+K01110+K01679
Fatty acid biosynthesis	22	ko00061	Unigene13015_ARAawvTARAAPEI-1;Unigene17386_ARAawvTARAAPEI-1;Unigene18302_ARAawvTARAAPEI-1;Unigene23129_ARAawvTARAAPEI-1;Unigene38585_ARAawvTARAAPEI-1;Unigene4078_ARAawvTARAAPEI-1;Unigene4245_ARAawvTARAAPEI-1;Unigene46837_ARAawvTARAAPEI-1;Unigene5162_ARAawvTARAAPEI-1;Unigene52526_ARAawvTARAAPEI-1;Unigene53129_ARAawvTARAAPEI-1;Unigene5555_ARAawvTARAAPEI-1;Unigene60103_ARAawvTARAAPEI-1;Unigene62391_…	K01961+K00648+K09458+K00600+K02372+K01963+K11262+K00059+K02160+K03921+K00208
PPAR signaling pathway	21	ko03320	Unigene19358_ARAawvTARAAPEI-1;Unigene19479_ARAawvTARAAPEI-1;Unigene27992_ARAawvTARAAPEI-1;Unigene42556_ARAawvTARAAPEI-1;Unigene43404_ARAawvTARAAPEI-1;Unigene44804_ARAawvTARAAPEI-1;Unigene62303_ARAawvTARAAPEI-1;Unigene64497_ARAawvTARAAPEI-1;Unigene64816_ARAawvTARAAPEI-1;Unigene65064_ARAawvTARAAPEI-1;Unigene65151_ARAawvTARAAPEI-1;Unigene66434_ARAawvTARAAPEI-1;Unigene66636_ARAawvTARAAPEI-1;Unigene66…	K00232+K00249+K07513+K08762+K01897+K00029+K01641
Protein export	21	ko03060	Unigene20874_ARAawvTARAAPEI-1;Unigene27440_ARAawvTARAAPEI-1;Unigene30263_ARAawvTARAAPEI-1;Unigene31172_ARAawvTARAAPEI-1;Unigene43885_ARAawvTARAAPEI-1;Unigene45546_ARAawvTARAAPEI-1;Unigene53446_ARAawvTARAAPEI-1;Unigene59313_ARAawvTARAAPEI-1;Unigene60686_ARAawvTARAAPEI-1;Unigene61512_ARAawvTARAAPEI-1;Unigene62309_ARAawvTARAAPEI-1;Unigene62320_ARAawvTARAAPEI-1;Unigene65884_ARAawvTARAAPEI-1;Unigene66…	K01956+K09490+K12947+K07342+K00052+K00215+K10956+K01955+K03108+K09481+K01704+K12275+K13280+K09540+K01703
Lysine degradation	20	ko00310	Unigene13943_ARAawvTARAAPEI-1;Unigene16885_ARAawvTARAAPEI-1;Unigene17780_ARAawvTARAAPEI-1;Unigene19618_ARAawvTARAAPEI-1;Unigene34709_ARAawvTARAAPEI-1;Unigene45499_ARAawvTARAAPEI-1;Unigene47193_ARAawvTARAAPEI-1;Unigene51592_ARAawvTARAAPEI-1;Unigene52020_ARAawvTARAAPEI-1;Unigene52968_ARAawvTARAAPEI-1;Unigene57812_ARAawvTARAAPEI-1;Unigene60058_ARAawvTARAAPEI-1;Unigene61963_ARAawvTARAAPEI-1;Unigene63…	K00128+K00626+K11420+K11423+K14085+K00306+K00164+K00658
Sulfur metabolism	20	ko00920	Unigene16698_ARAawvTARAAPEI-1;Unigene274_ARAawvTARAAPEI-1;Unigene49844_ARAawvTARAAPEI-1;Unigene53506_ARAawvTARAAPEI-1;Unigene54452_ARAawvTARAAPEI-1;Unigene54705_ARAawvTARAAPEI-1;Unigene54953_ARAawvTARAAPEI-1;Unigene56669_ARAawvTARAAPEI-1;Unigene61164_ARAawvTARAAPEI-1;Unigene62993_ARAawvTARAAPEI-1;Unigene66215_ARAawvTARAAPEI-1;Unigene67320_ARAawvTARAAPEI-1;Unigene67575_ARAawvTARAAPEI-1;Unigene6784…	K15422+K01623+K01738+K00759+K13034+K13811+K00382+K01933
Toxoplasmosis	19	ko05145	Unigene12982_ARAawvTARAAPEI-1;Unigene16316_ARAawvTARAAPEI-1;Unigene22242_ARAawvTARAAPEI-1;Unigene23131_ARAawvTARAAPEI-1;Unigene33291_ARAawvTARAAPEI-1;Unigene55646_ARAawvTARAAPEI-1;Unigene56912_ARAawvTARAAPEI-1;Unigene59715_ARAawvTARAAPEI-1;Unigene60479_ARAawvTARAAPEI-1;Unigene6175_ARAawvTARAAPEI-1;Unigene62422_ARAawvTARAAPEI-1;Unigene62971_ARAawvTARAAPEI-1;Unigene64820_ARAawvTARAAPEI-1;Unigene650…	K04371+K04733+K03283+K08738+K13412
alpha-Linolenic acid metabolism	19	ko00592	Unigene13542_ARAawvTARAAPEI-1;Unigene19358_ARAawvTARAAPEI-1;Unigene19479_ARAawvTARAAPEI-1;Unigene27992_ARAawvTARAAPEI-1;Unigene37487_ARAawvTARAAPEI-1;Unigene43404_ARAawvTARAAPEI-1;Unigene44804_ARAawvTARAAPEI-1;Unigene45239_ARAawvTARAAPEI-1;Unigene59590_ARAawvTARAAPEI-1;Unigene6308_ARAawvTARAAPEI-1;Unigene64816_ARAawvTARAAPEI-1;Unigene65503_ARAawvTARAAPEI-1;Unigene65634_ARAawvTARAAPEI-1;Unigene656…	K08241+K00232+K00249+K07513+K01723+K10525+K10527+K05894
Flavonoid biosynthesis	17	ko00941	Unigene13148_ARAawvTARAAPEI-1;Unigene14289_ARAawvTARAAPEI-1;Unigene16539_ARAawvTARAAPEI-1;Unigene19539_ARAawvTARAAPEI-1;Unigene57149_ARAawvTARAAPEI-1;Unigene57506_ARAawvTARAAPEI-1;Unigene58208_ARAawvTARAAPEI-1;Unigene58439_ARAawvTARAAPEI-1;Unigene59817_ARAawvTARAAPEI-1;Unigene60927_ARAawvTARAAPEI-1;Unigene62400_ARAawvTARAAPEI-1;Unigene67196_ARAawvTARAAPEI-1;Unigene67368_ARAawvTARAAPEI-1;Unigene67…	K00475+K13065+K13081+K00487+K05280+K01859+K08243
Riboflavin metabolism	17	ko00740	Unigene1365_ARAawvTARAAPEI-1;Unigene14719_ARAawvTARAAPEI-1;Unigene29123_ARAawvTARAAPEI-1;Unigene33232_ARAawvTARAAPEI-1;Unigene43035_ARAawvTARAAPEI-1;Unigene55679_ARAawvTARAAPEI-1;Unigene63076_ARAawvTARAAPEI-1;Unigene67423_ARAawvTARAAPEI-1;Unigene67907_ARAawvTARAAPEI-1;Unigene69360_ARAawvTARAAPEI-1;Unigene70269_ARAawvTARAAPEI-1;Unigene70321_ARAawvTARAAPEI-1;Unigene71987_ARAawvTARAAPEI-1;Unigene724…	K01187+K01869+K01078+K14652+K01114+K00861+K01652+K01885+K00794
Inositol phosphate metabolism	17	ko00562	Unigene16698_ARAawvTARAAPEI-1;Unigene274_ARAawvTARAAPEI-1;Unigene29123_ARAawvTARAAPEI-1;Unigene39268_ARAawvTARAAPEI-1;Unigene48024_ARAawvTARAAPEI-1;Unigene49164_ARAawvTARAAPEI-1;Unigene49701_ARAawvTARAAPEI-1;Unigene55318_ARAawvTARAAPEI-1;Unigene55679_ARAawvTARAAPEI-1;Unigene62234_ARAawvTARAAPEI-1;Unigene63076_ARAawvTARAAPEI-1;Unigene63862_ARAawvTARAAPEI-1;Unigene65644_ARAawvTARAAPEI-1;Unigene6689…	K15422+K01078+K01803+K10047+K01858+K01114+K00140+K01110
Pantothenate and CoA biosynthesis	17	ko00770	Unigene17512_ARAawvTARAAPEI-1;Unigene21224_ARAawvTARAAPEI-1;Unigene22321_ARAawvTARAAPEI-1;Unigene22616_ARAawvTARAAPEI-1;Unigene25378_ARAawvTARAAPEI-1;Unigene52526_ARAawvTARAAPEI-1;Unigene59089_ARAawvTARAAPEI-1;Unigene66775_ARAawvTARAAPEI-1;Unigene69299_ARAawvTARAAPEI-1;Unigene69360_ARAawvTARAAPEI-1;Unigene69645_ARAawvTARAAPEI-1;Unigene69917_ARAawvTARAAPEI-1;Unigene70269_ARAawvTARAAPEI-1;Unigene70…	K01945+K04043+K00207+K00053+K01963+K01464+K01652+K00826+K01687+K01653
Measles	17	ko05162	Unigene16316_ARAawvTARAAPEI-1;Unigene22242_ARAawvTARAAPEI-1;Unigene23131_ARAawvTARAAPEI-1;Unigene55646_ARAawvTARAAPEI-1;Unigene56912_ARAawvTARAAPEI-1;Unigene59715_ARAawvTARAAPEI-1;Unigene60479_ARAawvTARAAPEI-1;Unigene62971_ARAawvTARAAPEI-1;Unigene64820_ARAawvTARAAPEI-1;Unigene65006_ARAawvTARAAPEI-1;Unigene66364_ARAawvTARAAPEI-1;Unigene67820_ARAawvTARAAPEI-1;Unigene67825_ARAawvTARAAPEI-1;Unigene68…	K04733+K03283+K14753+K03237+K03247
Cell cycle - yeast	17	ko04111	Unigene12982_ARAawvTARAAPEI-1;Unigene13154_ARAawvTARAAPEI-1;Unigene13571_ARAawvTARAAPEI-1;Unigene18312_ARAawvTARAAPEI-1;Unigene19626_ARAawvTARAAPEI-1;Unigene29123_ARAawvTARAAPEI-1;Unigene33291_ARAawvTARAAPEI-1;Unigene59870_ARAawvTARAAPEI-1;Unigene62212_ARAawvTARAAPEI-1;Unigene63076_ARAawvTARAAPEI-1;Unigene63414_ARAawvTARAAPEI-1;Unigene67414_ARAawvTARAAPEI-1;Unigene68651_ARAawvTARAAPEI-1;Unigene68…	K04371+K03347+K02212+K03456+K06671+K01078+K02209+K06674+K03094+K02219+K04382+K02210+K02516
Aminobenzoate degradation	17	ko00627	Unigene19083_ARAawvTARAAPEI-1;Unigene19383_ARAawvTARAAPEI-1;Unigene29123_ARAawvTARAAPEI-1;Unigene54045_ARAawvTARAAPEI-1;Unigene55679_ARAawvTARAAPEI-1;Unigene57586_ARAawvTARAAPEI-1;Unigene60590_ARAawvTARAAPEI-1;Unigene63076_ARAawvTARAAPEI-1;Unigene66234_ARAawvTARAAPEI-1;Unigene68138_ARAawvTARAAPEI-1;Unigene69410_ARAawvTARAAPEI-1;Unigene71395_ARAawvTARAAPEI-1;Unigene71663_ARAawvTARAAPEI-1;Unigene71…	K00924+K01078+K01114+K00145+K00120+K00876+K01885
Sphingolipid metabolism	17	ko00600	Unigene10634_ARAawvTARAAPEI-1;Unigene10796_ARAawvTARAAPEI-1;Unigene1651_ARAawvTARAAPEI-1;Unigene18763_ARAawvTARAAPEI-1;Unigene18879_ARAawvTARAAPEI-1;Unigene53521_ARAawvTARAAPEI-1;Unigene63994_ARAawvTARAAPEI-1;Unigene64683_ARAawvTARAAPEI-1;Unigene66575_ARAawvTARAAPEI-1;Unigene68837_ARAawvTARAAPEI-1;Unigene70981_ARAawvTARAAPEI-1;Unigene71086_ARAawvTARAAPEI-1;Unigene71993_ARAawvTARAAPEI-1;Unigene722…	K01126+K07407+K12309+K12349+K01190+K01191
Limonene and pinene degradation	16	ko00903	Unigene13943_ARAawvTARAAPEI-1;Unigene19083_ARAawvTARAAPEI-1;Unigene19383_ARAawvTARAAPEI-1;Unigene51592_ARAawvTARAAPEI-1;Unigene54045_ARAawvTARAAPEI-1;Unigene57812_ARAawvTARAAPEI-1;Unigene60058_ARAawvTARAAPEI-1;Unigene60590_ARAawvTARAAPEI-1;Unigene63920_ARAawvTARAAPEI-1;Unigene66234_ARAawvTARAAPEI-1;Unigene69410_ARAawvTARAAPEI-1;Unigene71395_ARAawvTARAAPEI-1;Unigene71529_ARAawvTARAAPEI-1;Unigene71…	K00128+K00924+K00120
Benzoate degradation	16	ko00362	Unigene16885_ARAawvTARAAPEI-1;Unigene17780_ARAawvTARAAPEI-1;Unigene19083_ARAawvTARAAPEI-1;Unigene19383_ARAawvTARAAPEI-1;Unigene45499_ARAawvTARAAPEI-1;Unigene47193_ARAawvTARAAPEI-1;Unigene52020_ARAawvTARAAPEI-1;Unigene54045_ARAawvTARAAPEI-1;Unigene55779_ARAawvTARAAPEI-1;Unigene59793_ARAawvTARAAPEI-1;Unigene60507_ARAawvTARAAPEI-1;Unigene60590_ARAawvTARAAPEI-1;Unigene63629_ARAawvTARAAPEI-1;Unigene64…	K00626+K00924+K00963
Insulin signaling pathway	16	ko04910	Unigene1004_ARAawvTARAAPEI-1;Unigene10388_ARAawvTARAAPEI-1;Unigene12982_ARAawvTARAAPEI-1;Unigene16448_ARAawvTARAAPEI-1;Unigene21100_ARAawvTARAAPEI-1;Unigene25575_ARAawvTARAAPEI-1;Unigene33291_ARAawvTARAAPEI-1;Unigene50625_ARAawvTARAAPEI-1;Unigene50817_ARAawvTARAAPEI-1;Unigene50870_ARAawvTARAAPEI-1;Unigene53129_ARAawvTARAAPEI-1;Unigene60884_ARAawvTARAAPEI-1;Unigene66120_ARAawvTARAAPEI-1;Unigene705…	K00844+K00688+K04371+K02183+K02991+K11262
Rheumatoid arthritis	16	ko05323	Unigene10916_ARAawvTARAAPEI-1;Unigene12075_ARAawvTARAAPEI-1;Unigene22140_ARAawvTARAAPEI-1;Unigene28980_ARAawvTARAAPEI-1;Unigene47214_ARAawvTARAAPEI-1;Unigene47643_ARAawvTARAAPEI-1;Unigene57183_ARAawvTARAAPEI-1;Unigene58237_ARAawvTARAAPEI-1;Unigene58475_ARAawvTARAAPEI-1;Unigene59775_ARAawvTARAAPEI-1;Unigene66176_ARAawvTARAAPEI-1;Unigene70168_ARAawvTARAAPEI-1;Unigene70537_ARAawvTARAAPEI-1;Unigene70…	K02147+K02154+K02145+K02150+K01365+K02152+K02148+K02146
Ribosome biogenesis in eukaryotes	16	ko03008	Unigene10909_ARAawvTARAAPEI-1;Unigene12741_ARAawvTARAAPEI-1;Unigene12752_ARAawvTARAAPEI-1;Unigene14283_ARAawvTARAAPEI-1;Unigene16684_ARAawvTARAAPEI-1;Unigene29381_ARAawvTARAAPEI-1;Unigene38179_ARAawvTARAAPEI-1;Unigene58289_ARAawvTARAAPEI-1;Unigene61380_ARAawvTARAAPEI-1;Unigene65325_ARAawvTARAAPEI-1;Unigene67171_ARAawvTARAAPEI-1;Unigene68861_ARAawvTARAAPEI-1;Unigene70215_ARAawvTARAAPEI-1;Unigene71…	K07936+K14564+K14290+K07562+K14563+K14546+K11128+K12845+K14550+K14555+K06943+K14565
MAPK signaling pathway	16	ko04010	Unigene12982_ARAawvTARAAPEI-1;Unigene16448_ARAawvTARAAPEI-1;Unigene22242_ARAawvTARAAPEI-1;Unigene23131_ARAawvTARAAPEI-1;Unigene33291_ARAawvTARAAPEI-1;Unigene55646_ARAawvTARAAPEI-1;Unigene56912_ARAawvTARAAPEI-1;Unigene59715_ARAawvTARAAPEI-1;Unigene60479_ARAawvTARAAPEI-1;Unigene62971_ARAawvTARAAPEI-1;Unigene64820_ARAawvTARAAPEI-1;Unigene65006_ARAawvTARAAPEI-1;Unigene66364_ARAawvTARAAPEI-1;Unigene67…	K04371+K06268+K03283
Oocyte meiosis	16	ko04114	Unigene12982_ARAawvTARAAPEI-1;Unigene13154_ARAawvTARAAPEI-1;Unigene16448_ARAawvTARAAPEI-1;Unigene18312_ARAawvTARAAPEI-1;Unigene33291_ARAawvTARAAPEI-1;Unigene38149_ARAawvTARAAPEI-1;Unigene41074_ARAawvTARAAPEI-1;Unigene44403_ARAawvTARAAPEI-1;Unigene48896_ARAawvTARAAPEI-1;Unigene60884_ARAawvTARAAPEI-1;Unigene63414_ARAawvTARAAPEI-1;Unigene66120_ARAawvTARAAPEI-1;Unigene66236_ARAawvTARAAPEI-1;Unigene68…	K04371+K03347+K02183+K06268+K03456+K06630+K03094+K04382
Salmonella infection	16	ko05132	Unigene12982_ARAawvTARAAPEI-1;Unigene14149_ARAawvTARAAPEI-1;Unigene17422_ARAawvTARAAPEI-1;Unigene27831_ARAawvTARAAPEI-1;Unigene33291_ARAawvTARAAPEI-1;Unigene35874_ARAawvTARAAPEI-1;Unigene52023_ARAawvTARAAPEI-1;Unigene55947_ARAawvTARAAPEI-1;Unigene63781_ARAawvTARAAPEI-1;Unigene63996_ARAawvTARAAPEI-1;Unigene64638_ARAawvTARAAPEI-1;Unigene68200_ARAawvTARAAPEI-1;Unigene68357_ARAawvTARAAPEI-1;Unigene69…	K04371+K05692+K07897+K00615+K05399
Cell cycle	15	ko04110	Unigene13154_ARAawvTARAAPEI-1;Unigene13571_ARAawvTARAAPEI-1;Unigene19094_ARAawvTARAAPEI-1;Unigene19626_ARAawvTARAAPEI-1;Unigene20360_ARAawvTARAAPEI-1;Unigene38149_ARAawvTARAAPEI-1;Unigene41074_ARAawvTARAAPEI-1;Unigene43984_ARAawvTARAAPEI-1;Unigene44403_ARAawvTARAAPEI-1;Unigene48896_ARAawvTARAAPEI-1;Unigene59870_ARAawvTARAAPEI-1;Unigene63414_ARAawvTARAAPEI-1;Unigene66236_ARAawvTARAAPEI-1;Unigene68…	K03347+K02212+K04728+K06671+K04802+K06630+K02209+K03094+K02210
Isoquinoline alkaloid biosynthesis	15	ko00950	Unigene15678_ARAawvTARAAPEI-1;Unigene19507_ARAawvTARAAPEI-1;Unigene22078_ARAawvTARAAPEI-1;Unigene25929_ARAawvTARAAPEI-1;Unigene31663_ARAawvTARAAPEI-1;Unigene44040_ARAawvTARAAPEI-1;Unigene57351_ARAawvTARAAPEI-1;Unigene63187_ARAawvTARAAPEI-1;Unigene63428_ARAawvTARAAPEI-1;Unigene66576_ARAawvTARAAPEI-1;Unigene69184_ARAawvTARAAPEI-1;Unigene69658_ARAawvTARAAPEI-1;Unigene70320_ARAawvTARAAPEI-1;Unigene71…	K00422+K15849+K00276+K14454+K00811
Endocrine and other factor-regulated calcium reabsorption	14	ko04961	Unigene10431_ARAawvTARAAPEI-1;Unigene11717_ARAawvTARAAPEI-1;Unigene11795_ARAawvTARAAPEI-1;Unigene13593_ARAawvTARAAPEI-1;Unigene13608_ARAawvTARAAPEI-1;Unigene14878_ARAawvTARAAPEI-1;Unigene17323_ARAawvTARAAPEI-1;Unigene27911_ARAawvTARAAPEI-1;Unigene428_ARAawvTARAAPEI-1;Unigene47492_ARAawvTARAAPEI-1;Unigene48727_ARAawvTARAAPEI-1;Unigene56036_ARAawvTARAAPEI-1;Unigene65442_ARAawvTARAAPEI-1;Unigene7054…	K04646+K01528
Collecting duct acid secretion	14	ko04966	Unigene10916_ARAawvTARAAPEI-1;Unigene12075_ARAawvTARAAPEI-1;Unigene22140_ARAawvTARAAPEI-1;Unigene28980_ARAawvTARAAPEI-1;Unigene47214_ARAawvTARAAPEI-1;Unigene57183_ARAawvTARAAPEI-1;Unigene58237_ARAawvTARAAPEI-1;Unigene58475_ARAawvTARAAPEI-1;Unigene66176_ARAawvTARAAPEI-1;Unigene70168_ARAawvTARAAPEI-1;Unigene70537_ARAawvTARAAPEI-1;Unigene70853_ARAawvTARAAPEI-1;Unigene71826_ARAawvTARAAPEI-1;Unigene72…	K02147+K02154+K02145+K02150+K02152+K02148+K02146
Chlorocyclohexane and chlorobenzene degradation	14	ko00361	Unigene1003_ARAawvTARAAPEI-1;Unigene19539_ARAawvTARAAPEI-1;Unigene24443_ARAawvTARAAPEI-1;Unigene39102_ARAawvTARAAPEI-1;Unigene49747_ARAawvTARAAPEI-1;Unigene50900_ARAawvTARAAPEI-1;Unigene53777_ARAawvTARAAPEI-1;Unigene57506_ARAawvTARAAPEI-1;Unigene59817_ARAawvTARAAPEI-1;Unigene60927_ARAawvTARAAPEI-1;Unigene61400_ARAawvTARAAPEI-1;Unigene61787_ARAawvTARAAPEI-1;Unigene67093_ARAawvTARAAPEI-1;Unigene675…	K01939+K00224+K01061
Histidine metabolism	14	ko00340	Unigene13943_ARAawvTARAAPEI-1;Unigene34709_ARAawvTARAAPEI-1;Unigene4103_ARAawvTARAAPEI-1;Unigene51592_ARAawvTARAAPEI-1;Unigene57812_ARAawvTARAAPEI-1;Unigene60058_ARAawvTARAAPEI-1;Unigene61963_ARAawvTARAAPEI-1;Unigene63203_ARAawvTARAAPEI-1;Unigene63920_ARAawvTARAAPEI-1;Unigene66366_ARAawvTARAAPEI-1;Unigene66581_ARAawvTARAAPEI-1;Unigene70064_ARAawvTARAAPEI-1;Unigene71529_ARAawvTARAAPEI-1;Unigene722…	K00128+K14085+K03781+K00013+K00765+K01663
Prostate cancer	14	ko05215	Unigene12982_ARAawvTARAAPEI-1;Unigene1634_ARAawvTARAAPEI-1;Unigene19584_ARAawvTARAAPEI-1;Unigene33291_ARAawvTARAAPEI-1;Unigene34528_ARAawvTARAAPEI-1;Unigene43886_ARAawvTARAAPEI-1;Unigene59107_ARAawvTARAAPEI-1;Unigene60406_ARAawvTARAAPEI-1;Unigene67743_ARAawvTARAAPEI-1;Unigene69604_ARAawvTARAAPEI-1;Unigene70349_ARAawvTARAAPEI-1;Unigene71060_ARAawvTARAAPEI-1;Unigene71313_ARAawvTARAAPEI-1;Unigene714…	K04371+K04079+K00799+K09487+K01110
Epithelial cell signaling in Helicobacter pylori infection	14	ko05120	Unigene10916_ARAawvTARAAPEI-1;Unigene12075_ARAawvTARAAPEI-1;Unigene22140_ARAawvTARAAPEI-1;Unigene28980_ARAawvTARAAPEI-1;Unigene47214_ARAawvTARAAPEI-1;Unigene57183_ARAawvTARAAPEI-1;Unigene58237_ARAawvTARAAPEI-1;Unigene58475_ARAawvTARAAPEI-1;Unigene66176_ARAawvTARAAPEI-1;Unigene70168_ARAawvTARAAPEI-1;Unigene70537_ARAawvTARAAPEI-1;Unigene70853_ARAawvTARAAPEI-1;Unigene71826_ARAawvTARAAPEI-1;Unigene72…	K02147+K02154+K02145+K02150+K02152+K02148+K02146
Thiamine metabolism	14	ko00730	Unigene12662_ARAawvTARAAPEI-1;Unigene16907_ARAawvTARAAPEI-1;Unigene43885_ARAawvTARAAPEI-1;Unigene44936_ARAawvTARAAPEI-1;Unigene53222_ARAawvTARAAPEI-1;Unigene60771_ARAawvTARAAPEI-1;Unigene62387_ARAawvTARAAPEI-1;Unigene64823_ARAawvTARAAPEI-1;Unigene68748_ARAawvTARAAPEI-1;Unigene69406_ARAawvTARAAPEI-1;Unigene70849_ARAawvTARAAPEI-1;Unigene71672_ARAawvTARAAPEI-1;Unigene72378_ARAawvTARAAPEI-1;Unigene72…	K00873+K00052+K01626+K04487
Selenocompound metabolism	13	ko00450	Unigene13099_ARAawvTARAAPEI-1;Unigene14816_ARAawvTARAAPEI-1;Unigene15419_ARAawvTARAAPEI-1;Unigene16513_ARAawvTARAAPEI-1;Unigene40441_ARAawvTARAAPEI-1;Unigene44387_ARAawvTARAAPEI-1;Unigene61164_ARAawvTARAAPEI-1;Unigene63353_ARAawvTARAAPEI-1;Unigene64925_ARAawvTARAAPEI-1;Unigene68771_ARAawvTARAAPEI-1;Unigene69728_ARAawvTARAAPEI-1;Unigene71157_ARAawvTARAAPEI-1;Unigene72453_ARAawvTARAAPEI-1	K00384+K00549+K03671+K08247+K13811+K01933+K01874
Calcium signaling pathway	13	ko04020	Unigene16448_ARAawvTARAAPEI-1;Unigene38693_ARAawvTARAAPEI-1;Unigene40388_ARAawvTARAAPEI-1;Unigene51383_ARAawvTARAAPEI-1;Unigene55754_ARAawvTARAAPEI-1;Unigene57408_ARAawvTARAAPEI-1;Unigene60034_ARAawvTARAAPEI-1;Unigene60170_ARAawvTARAAPEI-1;Unigene60884_ARAawvTARAAPEI-1;Unigene62299_ARAawvTARAAPEI-1;Unigene66120_ARAawvTARAAPEI-1;Unigene70730_ARAawvTARAAPEI-1;Unigene71272_ARAawvTARAAPEI-1	K02183+K06268+K15040+K05863
Alcoholism	13	ko05034	Unigene12982_ARAawvTARAAPEI-1;Unigene16448_ARAawvTARAAPEI-1;Unigene1664_ARAawvTARAAPEI-1;Unigene25637_ARAawvTARAAPEI-1;Unigene33291_ARAawvTARAAPEI-1;Unigene42560_ARAawvTARAAPEI-1;Unigene49892_ARAawvTARAAPEI-1;Unigene56065_ARAawvTARAAPEI-1;Unigene58510_ARAawvTARAAPEI-1;Unigene59764_ARAawvTARAAPEI-1;Unigene60884_ARAawvTARAAPEI-1;Unigene65986_ARAawvTARAAPEI-1;Unigene66120_ARAawvTARAAPEI-1	K04371+K02183+K11254+K11252+K11251+K11253+K11407+K04536
Type II diabetes mellitus	13	ko04930	Unigene1004_ARAawvTARAAPEI-1;Unigene12662_ARAawvTARAAPEI-1;Unigene12982_ARAawvTARAAPEI-1;Unigene16907_ARAawvTARAAPEI-1;Unigene25575_ARAawvTARAAPEI-1;Unigene33291_ARAawvTARAAPEI-1;Unigene60771_ARAawvTARAAPEI-1;Unigene68748_ARAawvTARAAPEI-1;Unigene69406_ARAawvTARAAPEI-1;Unigene70534_ARAawvTARAAPEI-1;Unigene70849_ARAawvTARAAPEI-1;Unigene71672_ARAawvTARAAPEI-1;Unigene72378_ARAawvTARAAPEI-1	K00844+K00873+K04371
Type I diabetes mellitus	13	ko04940	Unigene19291_ARAawvTARAAPEI-1;Unigene23945_ARAawvTARAAPEI-1;Unigene24150_ARAawvTARAAPEI-1;Unigene27519_ARAawvTARAAPEI-1;Unigene40439_ARAawvTARAAPEI-1;Unigene40727_ARAawvTARAAPEI-1;Unigene41654_ARAawvTARAAPEI-1;Unigene45167_ARAawvTARAAPEI-1;Unigene46674_ARAawvTARAAPEI-1;Unigene470_ARAawvTARAAPEI-1;Unigene56596_ARAawvTARAAPEI-1;Unigene72025_ARAawvTARAAPEI-1;Unigene855_ARAawvTARAAPEI-1	K04077
Tight junction	13	ko04530	Unigene14149_ARAawvTARAAPEI-1;Unigene17616_ARAawvTARAAPEI-1;Unigene18312_ARAawvTARAAPEI-1;Unigene27831_ARAawvTARAAPEI-1;Unigene35874_ARAawvTARAAPEI-1;Unigene52023_ARAawvTARAAPEI-1;Unigene62220_ARAawvTARAAPEI-1;Unigene68357_ARAawvTARAAPEI-1;Unigene68830_ARAawvTARAAPEI-1;Unigene69385_ARAawvTARAAPEI-1;Unigene70003_ARAawvTARAAPEI-1;Unigene70963_ARAawvTARAAPEI-1;Unigene71313_ARAawvTARAAPEI-1	K05692+K06111+K03456+K06110+K04382+K01110
Renin-angiotensin system	13	ko04614	Unigene17839_ARAawvTARAAPEI-1;Unigene19234_ARAawvTARAAPEI-1;Unigene29639_ARAawvTARAAPEI-1;Unigene40311_ARAawvTARAAPEI-1;Unigene45824_ARAawvTARAAPEI-1;Unigene48383_ARAawvTARAAPEI-1;Unigene56196_ARAawvTARAAPEI-1;Unigene64842_ARAawvTARAAPEI-1;Unigene66779_ARAawvTARAAPEI-1;Unigene69865_ARAawvTARAAPEI-1;Unigene71439_ARAawvTARAAPEI-1;Unigene71629_ARAawvTARAAPEI-1;Unigene71665_ARAawvTARAAPEI-1	K13289
Regulation of actin cytoskeleton	13	ko04810	Unigene10832_ARAawvTARAAPEI-1;Unigene12982_ARAawvTARAAPEI-1;Unigene14149_ARAawvTARAAPEI-1;Unigene27831_ARAawvTARAAPEI-1;Unigene33291_ARAawvTARAAPEI-1;Unigene35874_ARAawvTARAAPEI-1;Unigene52023_ARAawvTARAAPEI-1;Unigene68357_ARAawvTARAAPEI-1;Unigene69385_ARAawvTARAAPEI-1;Unigene70003_ARAawvTARAAPEI-1;Unigene71475_ARAawvTARAAPEI-1;Unigene71721_ARAawvTARAAPEI-1;Unigene71885_ARAawvTARAAPEI-1	K05768+K04371+K05692
Biosynthesis of unsaturated fatty acids	13	ko01040	Unigene19358_ARAawvTARAAPEI-1;Unigene19479_ARAawvTARAAPEI-1;Unigene27992_ARAawvTARAAPEI-1;Unigene43404_ARAawvTARAAPEI-1;Unigene44804_ARAawvTARAAPEI-1;Unigene5555_ARAawvTARAAPEI-1;Unigene64816_ARAawvTARAAPEI-1;Unigene66834_ARAawvTARAAPEI-1;Unigene68343_ARAawvTARAAPEI-1;Unigene70480_ARAawvTARAAPEI-1;Unigene70944_ARAawvTARAAPEI-1;Unigene71013_ARAawvTARAAPEI-1;Unigene71212_ARAawvTARAAPEI-1	K00232+K00249+K07513+K00059+K03921+K10251
Gap junction	12	ko04540	Unigene12982_ARAawvTARAAPEI-1;Unigene19632_ARAawvTARAAPEI-1;Unigene33291_ARAawvTARAAPEI-1;Unigene50104_ARAawvTARAAPEI-1;Unigene52762_ARAawvTARAAPEI-1;Unigene56417_ARAawvTARAAPEI-1;Unigene56737_ARAawvTARAAPEI-1;Unigene65162_ARAawvTARAAPEI-1;Unigene66540_ARAawvTARAAPEI-1;Unigene67631_ARAawvTARAAPEI-1;Unigene68680_ARAawvTARAAPEI-1;Unigene71478_ARAawvTARAAPEI-1	K04371+K07375+K07374
Streptomycin biosynthesis	12	ko00521	Unigene1004_ARAawvTARAAPEI-1;Unigene11060_ARAawvTARAAPEI-1;Unigene18209_ARAawvTARAAPEI-1;Unigene25575_ARAawvTARAAPEI-1;Unigene55318_ARAawvTARAAPEI-1;Unigene55742_ARAawvTARAAPEI-1;Unigene62599_ARAawvTARAAPEI-1;Unigene68938_ARAawvTARAAPEI-1;Unigene69000_ARAawvTARAAPEI-1;Unigene70530_ARAawvTARAAPEI-1;Unigene70534_ARAawvTARAAPEI-1;Unigene72049_ARAawvTARAAPEI-1	K00844+K01755+K01835+K01858+K03111+K01915+K01710
Fc gamma R-mediated phagocytosis	12	ko04666	Unigene10832_ARAawvTARAAPEI-1;Unigene12982_ARAawvTARAAPEI-1;Unigene17323_ARAawvTARAAPEI-1;Unigene33291_ARAawvTARAAPEI-1;Unigene47492_ARAawvTARAAPEI-1;Unigene48727_ARAawvTARAAPEI-1;Unigene50694_ARAawvTARAAPEI-1;Unigene53259_ARAawvTARAAPEI-1;Unigene71475_ARAawvTARAAPEI-1;Unigene71606_ARAawvTARAAPEI-1;Unigene71721_ARAawvTARAAPEI-1;Unigene71885_ARAawvTARAAPEI-1	K05768+K04371+K01528+K01115
Bacterial chemotaxis	12	ko02030	Unigene13354_ARAawvTARAAPEI-1;Unigene13943_ARAawvTARAAPEI-1;Unigene22892_ARAawvTARAAPEI-1;Unigene38036_ARAawvTARAAPEI-1;Unigene51592_ARAawvTARAAPEI-1;Unigene57812_ARAawvTARAAPEI-1;Unigene60058_ARAawvTARAAPEI-1;Unigene63203_ARAawvTARAAPEI-1;Unigene63920_ARAawvTARAAPEI-1;Unigene66366_ARAawvTARAAPEI-1;Unigene70699_ARAawvTARAAPEI-1;Unigene71529_ARAawvTARAAPEI-1	K01188+K00128+K00013+K00765
Neurotrophin signaling pathway	12	ko04722	Unigene12982_ARAawvTARAAPEI-1;Unigene16316_ARAawvTARAAPEI-1;Unigene16448_ARAawvTARAAPEI-1;Unigene33291_ARAawvTARAAPEI-1;Unigene38149_ARAawvTARAAPEI-1;Unigene41074_ARAawvTARAAPEI-1;Unigene44403_ARAawvTARAAPEI-1;Unigene48896_ARAawvTARAAPEI-1;Unigene60884_ARAawvTARAAPEI-1;Unigene66120_ARAawvTARAAPEI-1;Unigene66236_ARAawvTARAAPEI-1;Unigene68589_ARAawvTARAAPEI-1	K04371+K04733+K02183+K06630
MAPK signaling pathway - yeast	12	ko04011	Unigene12982_ARAawvTARAAPEI-1;Unigene31568_ARAawvTARAAPEI-1;Unigene33291_ARAawvTARAAPEI-1;Unigene34877_ARAawvTARAAPEI-1;Unigene35542_ARAawvTARAAPEI-1;Unigene39899_ARAawvTARAAPEI-1;Unigene40746_ARAawvTARAAPEI-1;Unigene4103_ARAawvTARAAPEI-1;Unigene59482_ARAawvTARAAPEI-1;Unigene65811_ARAawvTARAAPEI-1;Unigene66581_ARAawvTARAAPEI-1;Unigene71512_ARAawvTARAAPEI-1	K04371+K01759+K09291+K03781
Shigellosis	12	ko05131	Unigene12982_ARAawvTARAAPEI-1;Unigene14149_ARAawvTARAAPEI-1;Unigene27831_ARAawvTARAAPEI-1;Unigene33291_ARAawvTARAAPEI-1;Unigene35874_ARAawvTARAAPEI-1;Unigene52023_ARAawvTARAAPEI-1;Unigene59710_ARAawvTARAAPEI-1;Unigene62149_ARAawvTARAAPEI-1;Unigene65505_ARAawvTARAAPEI-1;Unigene68357_ARAawvTARAAPEI-1;Unigene69385_ARAawvTARAAPEI-1;Unigene70003_ARAawvTARAAPEI-1	K04371+K05692+K00940
N-Glycan biosynthesis	12	ko00510	Unigene14485_ARAawvTARAAPEI-1;Unigene18806_ARAawvTARAAPEI-1;Unigene52288_ARAawvTARAAPEI-1;Unigene67473_ARAawvTARAAPEI-1;Unigene70331_ARAawvTARAAPEI-1;Unigene71497_ARAawvTARAAPEI-1;Unigene71595_ARAawvTARAAPEI-1;Unigene71744_ARAawvTARAAPEI-1;Unigene71823_ARAawvTARAAPEI-1;Unigene71824_ARAawvTARAAPEI-1;Unigene72159_ARAawvTARAAPEI-1;Unigene72409_ARAawvTARAAPEI-1	K12667+K05546+K12670+K07151+K12669+K12666
NOD-like receptor signaling pathway	12	ko04621	Unigene12982_ARAawvTARAAPEI-1;Unigene1634_ARAawvTARAAPEI-1;Unigene19584_ARAawvTARAAPEI-1;Unigene33291_ARAawvTARAAPEI-1;Unigene34528_ARAawvTARAAPEI-1;Unigene59107_ARAawvTARAAPEI-1;Unigene60406_ARAawvTARAAPEI-1;Unigene67743_ARAawvTARAAPEI-1;Unigene69604_ARAawvTARAAPEI-1;Unigene70349_ARAawvTARAAPEI-1;Unigene71060_ARAawvTARAAPEI-1;Unigene71426_ARAawvTARAAPEI-1	K04371+K04079+K09487
Viral myocarditis	12	ko05416	Unigene14149_ARAawvTARAAPEI-1;Unigene27831_ARAawvTARAAPEI-1;Unigene35874_ARAawvTARAAPEI-1;Unigene52023_ARAawvTARAAPEI-1;Unigene55474_ARAawvTARAAPEI-1;Unigene6175_ARAawvTARAAPEI-1;Unigene67570_ARAawvTARAAPEI-1;Unigene68357_ARAawvTARAAPEI-1;Unigene69385_ARAawvTARAAPEI-1;Unigene70003_ARAawvTARAAPEI-1;Unigene71963_ARAawvTARAAPEI-1;Unigene72272_ARAawvTARAAPEI-1	K05692+K03260+K08738
Polycyclic aromatic hydrocarbon degradation	11	ko00624	Unigene19539_ARAawvTARAAPEI-1;Unigene24443_ARAawvTARAAPEI-1;Unigene49747_ARAawvTARAAPEI-1;Unigene57506_ARAawvTARAAPEI-1;Unigene59817_ARAawvTARAAPEI-1;Unigene60927_ARAawvTARAAPEI-1;Unigene66234_ARAawvTARAAPEI-1;Unigene67566_ARAawvTARAAPEI-1;Unigene71663_ARAawvTARAAPEI-1;Unigene71771_ARAawvTARAAPEI-1;Unigene9639_ARAawvTARAAPEI-1	K00224+K00120
Systemic lupus erythematosus	11	ko05322	Unigene1664_ARAawvTARAAPEI-1;Unigene25637_ARAawvTARAAPEI-1;Unigene42560_ARAawvTARAAPEI-1;Unigene47471_ARAawvTARAAPEI-1;Unigene49892_ARAawvTARAAPEI-1;Unigene56065_ARAawvTARAAPEI-1;Unigene59764_ARAawvTARAAPEI-1;Unigene64233_ARAawvTARAAPEI-1;Unigene64448_ARAawvTARAAPEI-1;Unigene67763_ARAawvTARAAPEI-1;Unigene9082_ARAawvTARAAPEI-1	K11254+K11252+K11251+K11086+K11253+K11090+K11087+K11088
Chagas disease (American trypanosomiasis)	11	ko05142	Unigene12982_ARAawvTARAAPEI-1;Unigene16316_ARAawvTARAAPEI-1;Unigene18312_ARAawvTARAAPEI-1;Unigene24294_ARAawvTARAAPEI-1;Unigene30385_ARAawvTARAAPEI-1;Unigene33291_ARAawvTARAAPEI-1;Unigene41781_ARAawvTARAAPEI-1;Unigene55065_ARAawvTARAAPEI-1;Unigene68830_ARAawvTARAAPEI-1;Unigene70963_ARAawvTARAAPEI-1;Unigene72379_ARAawvTARAAPEI-1	K04371+K04733+K03456+K08057+K04382+K01354
Glycerophospholipid metabolism	11	ko00564	Unigene10634_ARAawvTARAAPEI-1;Unigene10796_ARAawvTARAAPEI-1;Unigene16046_ARAawvTARAAPEI-1;Unigene1651_ARAawvTARAAPEI-1;Unigene29123_ARAawvTARAAPEI-1;Unigene50694_ARAawvTARAAPEI-1;Unigene53259_ARAawvTARAAPEI-1;Unigene55679_ARAawvTARAAPEI-1;Unigene63076_ARAawvTARAAPEI-1;Unigene70981_ARAawvTARAAPEI-1;Unigene71606_ARAawvTARAAPEI-1	K01126+K06129+K01078+K01115+K01114
Herpes simplex infection	11	ko05168	Unigene13154_ARAawvTARAAPEI-1;Unigene52698_ARAawvTARAAPEI-1;Unigene54326_ARAawvTARAAPEI-1;Unigene60369_ARAawvTARAAPEI-1;Unigene6175_ARAawvTARAAPEI-1;Unigene63414_ARAawvTARAAPEI-1;Unigene65809_ARAawvTARAAPEI-1;Unigene68136_ARAawvTARAAPEI-1;Unigene68539_ARAawvTARAAPEI-1;Unigene70897_ARAawvTARAAPEI-1;Unigene72468_ARAawvTARAAPEI-1	K03347+K12896+K15414+K08738+K03094+K03237+K12881+K12886+K11838
Glycosaminoglycan degradation	10	ko00531	Unigene18002_ARAawvTARAAPEI-1;Unigene18879_ARAawvTARAAPEI-1;Unigene64249_ARAawvTARAAPEI-1;Unigene66229_ARAawvTARAAPEI-1;Unigene66575_ARAawvTARAAPEI-1;Unigene69881_ARAawvTARAAPEI-1;Unigene69947_ARAawvTARAAPEI-1;Unigene71086_ARAawvTARAAPEI-1;Unigene72205_ARAawvTARAAPEI-1;Unigene9637_ARAawvTARAAPEI-1	K07964+K12309+K12373
Metabolism of xenobiotics by cytochrome P450	10	ko00980	Unigene40760_ARAawvTARAAPEI-1;Unigene43886_ARAawvTARAAPEI-1;Unigene48868_ARAawvTARAAPEI-1;Unigene50150_ARAawvTARAAPEI-1;Unigene53696_ARAawvTARAAPEI-1;Unigene56285_ARAawvTARAAPEI-1;Unigene64767_ARAawvTARAAPEI-1;Unigene65484_ARAawvTARAAPEI-1;Unigene68320_ARAawvTARAAPEI-1;Unigene72457_ARAawvTARAAPEI-1	K00121+K00799+K00001
Focal adhesion	10	ko04510	Unigene12982_ARAawvTARAAPEI-1;Unigene14149_ARAawvTARAAPEI-1;Unigene27831_ARAawvTARAAPEI-1;Unigene33291_ARAawvTARAAPEI-1;Unigene35874_ARAawvTARAAPEI-1;Unigene52023_ARAawvTARAAPEI-1;Unigene68357_ARAawvTARAAPEI-1;Unigene69385_ARAawvTARAAPEI-1;Unigene70003_ARAawvTARAAPEI-1;Unigene71313_ARAawvTARAAPEI-1	K04371+K05692+K01110
Phototransduction - fly	10	ko04745	Unigene14149_ARAawvTARAAPEI-1;Unigene16448_ARAawvTARAAPEI-1;Unigene27831_ARAawvTARAAPEI-1;Unigene35874_ARAawvTARAAPEI-1;Unigene52023_ARAawvTARAAPEI-1;Unigene60884_ARAawvTARAAPEI-1;Unigene66120_ARAawvTARAAPEI-1;Unigene68357_ARAawvTARAAPEI-1;Unigene69385_ARAawvTARAAPEI-1;Unigene70003_ARAawvTARAAPEI-1	K05692+K02183
Various types of N-glycan biosynthesis	10	ko00513	Unigene14485_ARAawvTARAAPEI-1;Unigene18806_ARAawvTARAAPEI-1;Unigene67473_ARAawvTARAAPEI-1;Unigene70331_ARAawvTARAAPEI-1;Unigene71497_ARAawvTARAAPEI-1;Unigene71595_ARAawvTARAAPEI-1;Unigene71823_ARAawvTARAAPEI-1;Unigene71824_ARAawvTARAAPEI-1;Unigene72159_ARAawvTARAAPEI-1;Unigene72409_ARAawvTARAAPEI-1	K12667+K12670+K07151+K12669+K12666
Gastric acid secretion	10	ko04971	Unigene14149_ARAawvTARAAPEI-1;Unigene16448_ARAawvTARAAPEI-1;Unigene27831_ARAawvTARAAPEI-1;Unigene35874_ARAawvTARAAPEI-1;Unigene52023_ARAawvTARAAPEI-1;Unigene60884_ARAawvTARAAPEI-1;Unigene66120_ARAawvTARAAPEI-1;Unigene68357_ARAawvTARAAPEI-1;Unigene69385_ARAawvTARAAPEI-1;Unigene70003_ARAawvTARAAPEI-1	K05692+K02183
Drug metabolism - cytochrome P450	10	ko00982	Unigene40760_ARAawvTARAAPEI-1;Unigene43886_ARAawvTARAAPEI-1;Unigene48868_ARAawvTARAAPEI-1;Unigene50150_ARAawvTARAAPEI-1;Unigene53696_ARAawvTARAAPEI-1;Unigene56285_ARAawvTARAAPEI-1;Unigene64767_ARAawvTARAAPEI-1;Unigene65484_ARAawvTARAAPEI-1;Unigene68320_ARAawvTARAAPEI-1;Unigene72457_ARAawvTARAAPEI-1	K00121+K00799+K00001
Progesterone-mediated oocyte maturation	10	ko04914	Unigene12982_ARAawvTARAAPEI-1;Unigene1634_ARAawvTARAAPEI-1;Unigene19584_ARAawvTARAAPEI-1;Unigene33291_ARAawvTARAAPEI-1;Unigene34528_ARAawvTARAAPEI-1;Unigene59107_ARAawvTARAAPEI-1;Unigene60406_ARAawvTARAAPEI-1;Unigene67743_ARAawvTARAAPEI-1;Unigene69604_ARAawvTARAAPEI-1;Unigene71060_ARAawvTARAAPEI-1	K04371+K04079
Glycosphingolipid biosynthesis - globo series	9	ko00603	Unigene18763_ARAawvTARAAPEI-1;Unigene53521_ARAawvTARAAPEI-1;Unigene63994_ARAawvTARAAPEI-1;Unigene64249_ARAawvTARAAPEI-1;Unigene64683_ARAawvTARAAPEI-1;Unigene66229_ARAawvTARAAPEI-1;Unigene68837_ARAawvTARAAPEI-1;Unigene69881_ARAawvTARAAPEI-1;Unigene69947_ARAawvTARAAPEI-1	K07407+K12373
C5-Branched dibasic acid metabolism	9	ko00660	Unigene19092_ARAawvTARAAPEI-1;Unigene29193_ARAawvTARAAPEI-1;Unigene52526_ARAawvTARAAPEI-1;Unigene67465_ARAawvTARAAPEI-1;Unigene69360_ARAawvTARAAPEI-1;Unigene70269_ARAawvTARAAPEI-1;Unigene71931_ARAawvTARAAPEI-1;Unigene72336_ARAawvTARAAPEI-1;Unigene72348_ARAawvTARAAPEI-1	K01938+K01963+K01704+K01652+K01653+K01703
Glycosphingolipid biosynthesis - ganglio series	9	ko00604	Unigene18879_ARAawvTARAAPEI-1;Unigene64249_ARAawvTARAAPEI-1;Unigene66229_ARAawvTARAAPEI-1;Unigene66575_ARAawvTARAAPEI-1;Unigene69881_ARAawvTARAAPEI-1;Unigene69947_ARAawvTARAAPEI-1;Unigene71086_ARAawvTARAAPEI-1;Unigene72205_ARAawvTARAAPEI-1;Unigene9637_ARAawvTARAAPEI-1	K12309+K12373
Phosphatidylinositol signaling system	9	ko04070	Unigene16448_ARAawvTARAAPEI-1;Unigene16698_ARAawvTARAAPEI-1;Unigene274_ARAawvTARAAPEI-1;Unigene48024_ARAawvTARAAPEI-1;Unigene49164_ARAawvTARAAPEI-1;Unigene60884_ARAawvTARAAPEI-1;Unigene66120_ARAawvTARAAPEI-1;Unigene68493_ARAawvTARAAPEI-1;Unigene71313_ARAawvTARAAPEI-1	K02183+K15422+K10047+K01110
Sulfur relay system	9	ko04122	Unigene11915_ARAawvTARAAPEI-1;Unigene43885_ARAawvTARAAPEI-1;Unigene44936_ARAawvTARAAPEI-1;Unigene53222_ARAawvTARAAPEI-1;Unigene59207_ARAawvTARAAPEI-1;Unigene62387_ARAawvTARAAPEI-1;Unigene64823_ARAawvTARAAPEI-1;Unigene71460_ARAawvTARAAPEI-1;Unigene72384_ARAawvTARAAPEI-1	K03522+K00052+K01626+K11996+K01011+K04487
Retinol metabolism	9	ko00830	Unigene40760_ARAawvTARAAPEI-1;Unigene48868_ARAawvTARAAPEI-1;Unigene50150_ARAawvTARAAPEI-1;Unigene53696_ARAawvTARAAPEI-1;Unigene56285_ARAawvTARAAPEI-1;Unigene64767_ARAawvTARAAPEI-1;Unigene65484_ARAawvTARAAPEI-1;Unigene68320_ARAawvTARAAPEI-1;Unigene72457_ARAawvTARAAPEI-1	K00121+K00001
Tropane, piperidine and pyridine alkaloid biosynthesis	9	ko00960	Unigene19507_ARAawvTARAAPEI-1;Unigene31663_ARAawvTARAAPEI-1;Unigene63187_ARAawvTARAAPEI-1;Unigene64846_ARAawvTARAAPEI-1;Unigene69184_ARAawvTARAAPEI-1;Unigene69658_ARAawvTARAAPEI-1;Unigene70320_ARAawvTARAAPEI-1;Unigene71655_ARAawvTARAAPEI-1;Unigene72222_ARAawvTARAAPEI-1	K15849+K00276+K08081+K14454+K00811
Amyotrophic lateral sclerosis (ALS)	9	ko05014	Unigene16448_ARAawvTARAAPEI-1;Unigene28790_ARAawvTARAAPEI-1;Unigene4103_ARAawvTARAAPEI-1;Unigene46115_ARAawvTARAAPEI-1;Unigene50953_ARAawvTARAAPEI-1;Unigene6175_ARAawvTARAAPEI-1;Unigene63014_ARAawvTARAAPEI-1;Unigene66581_ARAawvTARAAPEI-1;Unigene68248_ARAawvTARAAPEI-1	K06268+K11518+K03781+K04565+K08738+K00432
Adherens junction	9	ko04520	Unigene12982_ARAawvTARAAPEI-1;Unigene14149_ARAawvTARAAPEI-1;Unigene27831_ARAawvTARAAPEI-1;Unigene33291_ARAawvTARAAPEI-1;Unigene35874_ARAawvTARAAPEI-1;Unigene52023_ARAawvTARAAPEI-1;Unigene68357_ARAawvTARAAPEI-1;Unigene69385_ARAawvTARAAPEI-1;Unigene70003_ARAawvTARAAPEI-1	K04371+K05692
Isoflavonoid biosynthesis	8	ko00943	Unigene1929_ARAawvTARAAPEI-1;Unigene46202_ARAawvTARAAPEI-1;Unigene46245_ARAawvTARAAPEI-1;Unigene65243_ARAawvTARAAPEI-1;Unigene67196_ARAawvTARAAPEI-1;Unigene68113_ARAawvTARAAPEI-1;Unigene68943_ARAawvTARAAPEI-1;Unigene69752_ARAawvTARAAPEI-1	K13258+K13261+K13257+K13263
Bacterial secretion system	8	ko03070	Unigene20874_ARAawvTARAAPEI-1;Unigene43885_ARAawvTARAAPEI-1;Unigene45546_ARAawvTARAAPEI-1;Unigene61512_ARAawvTARAAPEI-1;Unigene65884_ARAawvTARAAPEI-1;Unigene67465_ARAawvTARAAPEI-1;Unigene72348_ARAawvTARAAPEI-1;Unigene72382_ARAawvTARAAPEI-1	K01956+K00052+K00215+K01955+K01704+K01703+K01890
GnRH signaling pathway	8	ko04912	Unigene12982_ARAawvTARAAPEI-1;Unigene16448_ARAawvTARAAPEI-1;Unigene33291_ARAawvTARAAPEI-1;Unigene50694_ARAawvTARAAPEI-1;Unigene53259_ARAawvTARAAPEI-1;Unigene60884_ARAawvTARAAPEI-1;Unigene66120_ARAawvTARAAPEI-1;Unigene71606_ARAawvTARAAPEI-1	K04371+K02183+K01115
Glutamatergic synapse	8	ko04724	Unigene12982_ARAawvTARAAPEI-1;Unigene16448_ARAawvTARAAPEI-1;Unigene33291_ARAawvTARAAPEI-1;Unigene50694_ARAawvTARAAPEI-1;Unigene53259_ARAawvTARAAPEI-1;Unigene65986_ARAawvTARAAPEI-1;Unigene68938_ARAawvTARAAPEI-1;Unigene71606_ARAawvTARAAPEI-1	K04371+K06268+K01115+K04536+K01915
Porphyrin and chlorophyll metabolism	8	ko00860	Unigene30242_ARAawvTARAAPEI-1;Unigene54274_ARAawvTARAAPEI-1;Unigene55905_ARAawvTARAAPEI-1;Unigene66404_ARAawvTARAAPEI-1;Unigene69360_ARAawvTARAAPEI-1;Unigene70269_ARAawvTARAAPEI-1;Unigene70669_ARAawvTARAAPEI-1;Unigene72497_ARAawvTARAAPEI-1	K00522+K01714+K01845+K01652+K01698+K01885
Steroid biosynthesis	8	ko00100	Unigene39102_ARAawvTARAAPEI-1;Unigene50900_ARAawvTARAAPEI-1;Unigene53777_ARAawvTARAAPEI-1;Unigene61787_ARAawvTARAAPEI-1;Unigene62672_ARAawvTARAAPEI-1;Unigene67093_ARAawvTARAAPEI-1;Unigene67548_ARAawvTARAAPEI-1;Unigene67907_ARAawvTARAAPEI-1	K01061+K09828+K07748
Bisphenol degradation	8	ko00363	Unigene11979_ARAawvTARAAPEI-1;Unigene37689_ARAawvTARAAPEI-1;Unigene64684_ARAawvTARAAPEI-1;Unigene66234_ARAawvTARAAPEI-1;Unigene68955_ARAawvTARAAPEI-1;Unigene71663_ARAawvTARAAPEI-1;Unigene71771_ARAawvTARAAPEI-1;Unigene9639_ARAawvTARAAPEI-1	K00058+K00120
Synthesis and degradation of ketone bodies	8	ko00072	Unigene16885_ARAawvTARAAPEI-1;Unigene17780_ARAawvTARAAPEI-1;Unigene45499_ARAawvTARAAPEI-1;Unigene47193_ARAawvTARAAPEI-1;Unigene52020_ARAawvTARAAPEI-1;Unigene64520_ARAawvTARAAPEI-1;Unigene66636_ARAawvTARAAPEI-1;Unigene69290_ARAawvTARAAPEI-1	K00626+K01641
Hepatitis C	7	ko05160	Unigene12982_ARAawvTARAAPEI-1;Unigene18312_ARAawvTARAAPEI-1;Unigene33291_ARAawvTARAAPEI-1;Unigene68136_ARAawvTARAAPEI-1;Unigene68830_ARAawvTARAAPEI-1;Unigene70963_ARAawvTARAAPEI-1;Unigene72179_ARAawvTARAAPEI-1	K04371+K03456+K03237+K04382+K03250
Leukocyte transendothelial migration	7	ko04670	Unigene14149_ARAawvTARAAPEI-1;Unigene27831_ARAawvTARAAPEI-1;Unigene35874_ARAawvTARAAPEI-1;Unigene52023_ARAawvTARAAPEI-1;Unigene68357_ARAawvTARAAPEI-1;Unigene69385_ARAawvTARAAPEI-1;Unigene70003_ARAawvTARAAPEI-1	K05692
Wnt signaling pathway	7	ko04310	Unigene13154_ARAawvTARAAPEI-1;Unigene16448_ARAawvTARAAPEI-1;Unigene18312_ARAawvTARAAPEI-1;Unigene63414_ARAawvTARAAPEI-1;Unigene68830_ARAawvTARAAPEI-1;Unigene70215_ARAawvTARAAPEI-1;Unigene70963_ARAawvTARAAPEI-1	K03347+K06268+K03456+K03094+K04382+K04508
Folate biosynthesis	7	ko00790	Unigene11060_ARAawvTARAAPEI-1;Unigene52322_ARAawvTARAAPEI-1;Unigene57586_ARAawvTARAAPEI-1;Unigene66763_ARAawvTARAAPEI-1;Unigene68138_ARAawvTARAAPEI-1;Unigene68938_ARAawvTARAAPEI-1;Unigene69917_ARAawvTARAAPEI-1	K01755+K01307+K00145+K01633+K01915+K00826
Dilated cardiomyopathy	7	ko05414	Unigene14149_ARAawvTARAAPEI-1;Unigene27831_ARAawvTARAAPEI-1;Unigene35874_ARAawvTARAAPEI-1;Unigene52023_ARAawvTARAAPEI-1;Unigene68357_ARAawvTARAAPEI-1;Unigene69385_ARAawvTARAAPEI-1;Unigene70003_ARAawvTARAAPEI-1	K05692
Zeatin biosynthesis	7	ko00908	Unigene3104_ARAawvTARAAPEI-1;Unigene47188_ARAawvTARAAPEI-1;Unigene50630_ARAawvTARAAPEI-1;Unigene53917_ARAawvTARAAPEI-1;Unigene60579_ARAawvTARAAPEI-1;Unigene653_ARAawvTARAAPEI-1;Unigene67003_ARAawvTARAAPEI-1	K13496+K13495+K00279
Leishmaniasis	7	ko05140	Unigene12982_ARAawvTARAAPEI-1;Unigene16316_ARAawvTARAAPEI-1;Unigene33291_ARAawvTARAAPEI-1;Unigene42856_ARAawvTARAAPEI-1;Unigene46602_ARAawvTARAAPEI-1;Unigene56638_ARAawvTARAAPEI-1;Unigene58259_ARAawvTARAAPEI-1	K04371+K04733+K03231
Stilbenoid, diarylheptanoid and gingerol biosynthesis	7	ko00945	Unigene16539_ARAawvTARAAPEI-1;Unigene54052_ARAawvTARAAPEI-1;Unigene55083_ARAawvTARAAPEI-1;Unigene58208_ARAawvTARAAPEI-1;Unigene58439_ARAawvTARAAPEI-1;Unigene62400_ARAawvTARAAPEI-1;Unigene67914_ARAawvTARAAPEI-1	K13065+K16040+K00487
Cardiac muscle contraction	7	ko04260	Unigene3690_ARAawvTARAAPEI-1;Unigene46528_ARAawvTARAAPEI-1;Unigene47907_ARAawvTARAAPEI-1;Unigene6153_ARAawvTARAAPEI-1;Unigene65984_ARAawvTARAAPEI-1;Unigene67757_ARAawvTARAAPEI-1;Unigene69855_ARAawvTARAAPEI-1	K00413+K02265+K00419+K02256+K02267+K02261+K02262
Photosynthesis	7	ko00195	Unigene14361_ARAawvTARAAPEI-1;Unigene26093_ARAawvTARAAPEI-1;Unigene463_ARAawvTARAAPEI-1;Unigene59448_ARAawvTARAAPEI-1;Unigene69855_ARAawvTARAAPEI-1;Unigene71767_ARAawvTARAAPEI-1;Unigene72498_ARAawvTARAAPEI-1	K02641+K02639+K02109+K02112+K02705
Carotenoid biosynthesis	7	ko00906	Unigene12086_ARAawvTARAAPEI-1;Unigene17838_ARAawvTARAAPEI-1;Unigene40316_ARAawvTARAAPEI-1;Unigene58915_ARAawvTARAAPEI-1;Unigene68328_ARAawvTARAAPEI-1;Unigene68397_ARAawvTARAAPEI-1;Unigene71437_ARAawvTARAAPEI-1	K00514+K09841
Adipocytokine signaling pathway	7	ko04920	Unigene53129_ARAawvTARAAPEI-1;Unigene62303_ARAawvTARAAPEI-1;Unigene64497_ARAawvTARAAPEI-1;Unigene65151_ARAawvTARAAPEI-1;Unigene69765_ARAawvTARAAPEI-1;Unigene70768_ARAawvTARAAPEI-1;Unigene72526_ARAawvTARAAPEI-1	K11262+K01897
Fat digestion and absorption	7	ko04975	Unigene16885_ARAawvTARAAPEI-1;Unigene17780_ARAawvTARAAPEI-1;Unigene45499_ARAawvTARAAPEI-1;Unigene47193_ARAawvTARAAPEI-1;Unigene52020_ARAawvTARAAPEI-1;Unigene63364_ARAawvTARAAPEI-1;Unigene64520_ARAawvTARAAPEI-1	K00626+K05641
Arrhythmogenic right ventricular cardiomyopathy (ARVC)	7	ko05412	Unigene14149_ARAawvTARAAPEI-1;Unigene27831_ARAawvTARAAPEI-1;Unigene35874_ARAawvTARAAPEI-1;Unigene52023_ARAawvTARAAPEI-1;Unigene68357_ARAawvTARAAPEI-1;Unigene69385_ARAawvTARAAPEI-1;Unigene70003_ARAawvTARAAPEI-1	K05692
Meiosis - yeast	7	ko04113	Unigene13571_ARAawvTARAAPEI-1;Unigene18312_ARAawvTARAAPEI-1;Unigene19626_ARAawvTARAAPEI-1;Unigene59870_ARAawvTARAAPEI-1;Unigene68830_ARAawvTARAAPEI-1;Unigene69533_ARAawvTARAAPEI-1;Unigene70963_ARAawvTARAAPEI-1	K02212+K03456+K06671+K02209+K04382+K02210
TGF-beta signaling pathway	7	ko04350	Unigene12982_ARAawvTARAAPEI-1;Unigene13154_ARAawvTARAAPEI-1;Unigene18312_ARAawvTARAAPEI-1;Unigene33291_ARAawvTARAAPEI-1;Unigene63414_ARAawvTARAAPEI-1;Unigene68830_ARAawvTARAAPEI-1;Unigene70963_ARAawvTARAAPEI-1	K04371+K03347+K03456+K03094+K04382
Hypertrophic cardiomyopathy (HCM)	7	ko05410	Unigene14149_ARAawvTARAAPEI-1;Unigene27831_ARAawvTARAAPEI-1;Unigene35874_ARAawvTARAAPEI-1;Unigene52023_ARAawvTARAAPEI-1;Unigene68357_ARAawvTARAAPEI-1;Unigene69385_ARAawvTARAAPEI-1;Unigene70003_ARAawvTARAAPEI-1	K05692
Dopaminergic synapse	7	ko04728	Unigene16448_ARAawvTARAAPEI-1;Unigene18312_ARAawvTARAAPEI-1;Unigene60884_ARAawvTARAAPEI-1;Unigene65986_ARAawvTARAAPEI-1;Unigene66120_ARAawvTARAAPEI-1;Unigene68830_ARAawvTARAAPEI-1;Unigene70963_ARAawvTARAAPEI-1	K02183+K03456+K04536+K04382
Pertussis	6	ko05133	Unigene12982_ARAawvTARAAPEI-1;Unigene16316_ARAawvTARAAPEI-1;Unigene16448_ARAawvTARAAPEI-1;Unigene33291_ARAawvTARAAPEI-1;Unigene60884_ARAawvTARAAPEI-1;Unigene66120_ARAawvTARAAPEI-1	K04371+K04733+K02183
Ethylbenzene degradation	6	ko00642	Unigene19083_ARAawvTARAAPEI-1;Unigene19383_ARAawvTARAAPEI-1;Unigene54045_ARAawvTARAAPEI-1;Unigene60590_ARAawvTARAAPEI-1;Unigene69410_ARAawvTARAAPEI-1;Unigene71395_ARAawvTARAAPEI-1	K00924
Ether lipid metabolism	6	ko00565	Unigene29123_ARAawvTARAAPEI-1;Unigene50694_ARAawvTARAAPEI-1;Unigene53259_ARAawvTARAAPEI-1;Unigene55679_ARAawvTARAAPEI-1;Unigene63076_ARAawvTARAAPEI-1;Unigene71606_ARAawvTARAAPEI-1	K01078+K01115+K01114
Ubiquinone and other terpenoid-quinone biosynthesis	6	ko00130	Unigene15901_ARAawvTARAAPEI-1;Unigene66053_ARAawvTARAAPEI-1;Unigene70419_ARAawvTARAAPEI-1;Unigene71214_ARAawvTARAAPEI-1;Unigene71402_ARAawvTARAAPEI-1;Unigene72406_ARAawvTARAAPEI-1	K01904+K00605+K01867+K12502+K00764
Glioma	6	ko05214	Unigene12982_ARAawvTARAAPEI-1;Unigene16448_ARAawvTARAAPEI-1;Unigene33291_ARAawvTARAAPEI-1;Unigene60884_ARAawvTARAAPEI-1;Unigene66120_ARAawvTARAAPEI-1;Unigene71313_ARAawvTARAAPEI-1	K04371+K02183+K01110
Drug metabolism - other enzymes	6	ko00983	Unigene22616_ARAawvTARAAPEI-1;Unigene41744_ARAawvTARAAPEI-1;Unigene60904_ARAawvTARAAPEI-1;Unigene66775_ARAawvTARAAPEI-1;Unigene72111_ARAawvTARAAPEI-1;Unigene72263_ARAawvTARAAPEI-1	K00207+K00088+K01464+K00876+K13421
Amoebiasis	6	ko05146	Unigene17422_ARAawvTARAAPEI-1;Unigene30142_ARAawvTARAAPEI-1;Unigene53763_ARAawvTARAAPEI-1;Unigene58353_ARAawvTARAAPEI-1;Unigene59128_ARAawvTARAAPEI-1;Unigene70580_ARAawvTARAAPEI-1	K07897+K13963+K03386+K01476
Peptidoglycan biosynthesis	6	ko00550	Unigene3134_ARAawvTARAAPEI-1;Unigene66215_ARAawvTARAAPEI-1;Unigene70975_ARAawvTARAAPEI-1;Unigene71378_ARAawvTARAAPEI-1;Unigene71767_ARAawvTARAAPEI-1;Unigene72292_ARAawvTARAAPEI-1	K02863+K00382+K01866+K02112
Flavone and flavonol biosynthesis	6	ko00944	Unigene3104_ARAawvTARAAPEI-1;Unigene32730_ARAawvTARAAPEI-1;Unigene53917_ARAawvTARAAPEI-1;Unigene63320_ARAawvTARAAPEI-1;Unigene67003_ARAawvTARAAPEI-1;Unigene67196_ARAawvTARAAPEI-1	K13496+K05279+K05280
Melanogenesis	5	ko04916	Unigene12982_ARAawvTARAAPEI-1;Unigene16448_ARAawvTARAAPEI-1;Unigene33291_ARAawvTARAAPEI-1;Unigene60884_ARAawvTARAAPEI-1;Unigene66120_ARAawvTARAAPEI-1	K04371+K02183
Vascular smooth muscle contraction	5	ko04270	Unigene12982_ARAawvTARAAPEI-1;Unigene16448_ARAawvTARAAPEI-1;Unigene33291_ARAawvTARAAPEI-1;Unigene60884_ARAawvTARAAPEI-1;Unigene66120_ARAawvTARAAPEI-1	K04371+K02183
Toluene degradation	5	ko00623	Unigene39102_ARAawvTARAAPEI-1;Unigene50900_ARAawvTARAAPEI-1;Unigene53777_ARAawvTARAAPEI-1;Unigene61787_ARAawvTARAAPEI-1;Unigene67093_ARAawvTARAAPEI-1	K01061
GABAergic synapse	5	ko04727	Unigene49920_ARAawvTARAAPEI-1;Unigene65986_ARAawvTARAAPEI-1;Unigene68938_ARAawvTARAAPEI-1;Unigene69842_ARAawvTARAAPEI-1;Unigene70403_ARAawvTARAAPEI-1	K06027+K04536+K01915
Long-term depression	5	ko04730	Unigene12982_ARAawvTARAAPEI-1;Unigene18312_ARAawvTARAAPEI-1;Unigene33291_ARAawvTARAAPEI-1;Unigene68830_ARAawvTARAAPEI-1;Unigene70963_ARAawvTARAAPEI-1	K04371+K03456+K04382
Pancreatic cancer	5	ko05212	Unigene12982_ARAawvTARAAPEI-1;Unigene33291_ARAawvTARAAPEI-1;Unigene50694_ARAawvTARAAPEI-1;Unigene53259_ARAawvTARAAPEI-1;Unigene71606_ARAawvTARAAPEI-1	K04371+K01115
Fluorobenzoate degradation	5	ko00364	Unigene39102_ARAawvTARAAPEI-1;Unigene50900_ARAawvTARAAPEI-1;Unigene53777_ARAawvTARAAPEI-1;Unigene61787_ARAawvTARAAPEI-1;Unigene67093_ARAawvTARAAPEI-1	K01061
Linoleic acid metabolism	5	ko00591	Unigene19591_ARAawvTARAAPEI-1;Unigene25855_ARAawvTARAAPEI-1;Unigene29621_ARAawvTARAAPEI-1;Unigene51561_ARAawvTARAAPEI-1;Unigene59499_ARAawvTARAAPEI-1	K15718
Bile secretion	5	ko04976	Unigene18576_ARAawvTARAAPEI-1;Unigene18729_ARAawvTARAAPEI-1;Unigene24755_ARAawvTARAAPEI-1;Unigene5660_ARAawvTARAAPEI-1;Unigene63364_ARAawvTARAAPEI-1	K05681+K05658+K09866+K05666
Biosynthesis of ansamycins	5	ko01051	Unigene55947_ARAawvTARAAPEI-1;Unigene63781_ARAawvTARAAPEI-1;Unigene63996_ARAawvTARAAPEI-1;Unigene64638_ARAawvTARAAPEI-1;Unigene68200_ARAawvTARAAPEI-1	K00615
Long-term potentiation	5	ko04720	Unigene12982_ARAawvTARAAPEI-1;Unigene16448_ARAawvTARAAPEI-1;Unigene33291_ARAawvTARAAPEI-1;Unigene60884_ARAawvTARAAPEI-1;Unigene66120_ARAawvTARAAPEI-1	K04371+K02183+K06268
Mineral absorption	4	ko04978	Unigene30242_ARAawvTARAAPEI-1;Unigene48173_ARAawvTARAAPEI-1;Unigene68281_ARAawvTARAAPEI-1;Unigene70505_ARAawvTARAAPEI-1	K00522+K07213+K12347
Lipopolysaccharide biosynthesis	4	ko00540	Unigene17338_ARAawvTARAAPEI-1;Unigene23322_ARAawvTARAAPEI-1;Unigene4078_ARAawvTARAAPEI-1;Unigene540_ARAawvTARAAPEI-1	K05349+K01627+K02372
Phototransduction	4	ko04744	Unigene16448_ARAawvTARAAPEI-1;Unigene60884_ARAawvTARAAPEI-1;Unigene65986_ARAawvTARAAPEI-1;Unigene66120_ARAawvTARAAPEI-1	K02183+K04536
mTOR signaling pathway	4	ko04150	Unigene12982_ARAawvTARAAPEI-1;Unigene33291_ARAawvTARAAPEI-1;Unigene50625_ARAawvTARAAPEI-1;Unigene50870_ARAawvTARAAPEI-1	K04371+K02991
Flagellar assembly	4	ko02040	Unigene19322_ARAawvTARAAPEI-1;Unigene28598_ARAawvTARAAPEI-1;Unigene63203_ARAawvTARAAPEI-1;Unigene71360_ARAawvTARAAPEI-1	K01870+K00013+K01756
Vasopressin-regulated water reabsorption	4	ko04962	Unigene24755_ARAawvTARAAPEI-1;Unigene49920_ARAawvTARAAPEI-1;Unigene69842_ARAawvTARAAPEI-1;Unigene70403_ARAawvTARAAPEI-1	K09866+K06027
Diterpenoid biosynthesis	4	ko00904	Unigene17838_ARAawvTARAAPEI-1;Unigene40316_ARAawvTARAAPEI-1;Unigene68328_ARAawvTARAAPEI-1;Unigene69776_ARAawvTARAAPEI-1	K13070+K04124
Tetracycline biosynthesis	4	ko00253	Unigene13015_ARAawvTARAAPEI-1;Unigene4245_ARAawvTARAAPEI-1;Unigene52526_ARAawvTARAAPEI-1;Unigene62703_ARAawvTARAAPEI-1	K01961+K01963+K02160
Toll-like receptor signaling pathway	4	ko04620	Unigene12982_ARAawvTARAAPEI-1;Unigene16316_ARAawvTARAAPEI-1;Unigene33291_ARAawvTARAAPEI-1;Unigene70625_ARAawvTARAAPEI-1	K04371+K04733+K05399
Thyroid cancer	4	ko05216	Unigene12982_ARAawvTARAAPEI-1;Unigene33291_ARAawvTARAAPEI-1;Unigene35542_ARAawvTARAAPEI-1;Unigene59482_ARAawvTARAAPEI-1	K04371+K09291
Apoptosis	4	ko04210	Unigene16316_ARAawvTARAAPEI-1;Unigene16448_ARAawvTARAAPEI-1;Unigene19094_ARAawvTARAAPEI-1;Unigene6175_ARAawvTARAAPEI-1	K04733+K06268+K04728+K08738
SNARE interactions in vesicular transport	4	ko04130	Unigene39191_ARAawvTARAAPEI-1;Unigene44741_ARAawvTARAAPEI-1;Unigene59443_ARAawvTARAAPEI-1;Unigene67331_ARAawvTARAAPEI-1	K08515+K08504
Dioxin degradation	4	ko00621	Unigene55779_ARAawvTARAAPEI-1;Unigene59793_ARAawvTARAAPEI-1;Unigene60507_ARAawvTARAAPEI-1;Unigene63629_ARAawvTARAAPEI-1	K00963
Melanoma	3	ko05218	Unigene12982_ARAawvTARAAPEI-1;Unigene33291_ARAawvTARAAPEI-1;Unigene71313_ARAawvTARAAPEI-1	K04371+K01110
Renal cell carcinoma	3	ko05211	Unigene12982_ARAawvTARAAPEI-1;Unigene33291_ARAawvTARAAPEI-1;Unigene71986_ARAawvTARAAPEI-1	K04371+K01679
Cholinergic synapse	3	ko04725	Unigene12982_ARAawvTARAAPEI-1;Unigene33291_ARAawvTARAAPEI-1;Unigene65986_ARAawvTARAAPEI-1	K04371+K04536
Axon guidance	3	ko04360	Unigene12982_ARAawvTARAAPEI-1;Unigene16448_ARAawvTARAAPEI-1;Unigene33291_ARAawvTARAAPEI-1	K04371+K06268
Chemokine signaling pathway	3	ko04062	Unigene12982_ARAawvTARAAPEI-1;Unigene33291_ARAawvTARAAPEI-1;Unigene65986_ARAawvTARAAPEI-1	K04371+K04536
Protein digestion and absorption	3	ko04974	Unigene62949_ARAawvTARAAPEI-1;Unigene67706_ARAawvTARAAPEI-1;Unigene71195_ARAawvTARAAPEI-1	K01285
Cutin, suberine and wax biosynthesis	3	ko00073	Unigene40680_ARAawvTARAAPEI-1;Unigene45952_ARAawvTARAAPEI-1;Unigene58439_ARAawvTARAAPEI-1	K15400
p53 signaling pathway	3	ko04115	Unigene19094_ARAawvTARAAPEI-1;Unigene6175_ARAawvTARAAPEI-1;Unigene71313_ARAawvTARAAPEI-1	K04728+K08738+K01110
Salivary secretion	3	ko04970	Unigene16448_ARAawvTARAAPEI-1;Unigene60884_ARAawvTARAAPEI-1;Unigene66120_ARAawvTARAAPEI-1	K02183
Phosphotransferase system (PTS)	3	ko02060	Unigene11551_ARAawvTARAAPEI-1;Unigene18616_ARAawvTARAAPEI-1;Unigene2931_ARAawvTARAAPEI-1	K01057+K01952
Carbohydrate digestion and absorption	3	ko04973	Unigene1004_ARAawvTARAAPEI-1;Unigene25575_ARAawvTARAAPEI-1;Unigene70534_ARAawvTARAAPEI-1	K00844
Amphetamine addiction	3	ko05031	Unigene16448_ARAawvTARAAPEI-1;Unigene60884_ARAawvTARAAPEI-1;Unigene66120_ARAawvTARAAPEI-1	K02183+K06268
VEGF signaling pathway	3	ko04370	Unigene12982_ARAawvTARAAPEI-1;Unigene16448_ARAawvTARAAPEI-1;Unigene33291_ARAawvTARAAPEI-1	K04371+K06268
Small cell lung cancer	3	ko05222	Unigene6175_ARAawvTARAAPEI-1;Unigene67414_ARAawvTARAAPEI-1;Unigene71313_ARAawvTARAAPEI-1	K08738+K02219+K01110
Retrograde endocannabinoid signaling	3	ko04723	Unigene12982_ARAawvTARAAPEI-1;Unigene33291_ARAawvTARAAPEI-1;Unigene65986_ARAawvTARAAPEI-1	K04371+K04536
Olfactory transduction	3	ko04740	Unigene16448_ARAawvTARAAPEI-1;Unigene60884_ARAawvTARAAPEI-1;Unigene66120_ARAawvTARAAPEI-1	K02183
Butirosin and neomycin biosynthesis	3	ko00524	Unigene1004_ARAawvTARAAPEI-1;Unigene25575_ARAawvTARAAPEI-1;Unigene70534_ARAawvTARAAPEI-1	K00844
Natural killer cell mediated cytotoxicity	3	ko04650	Unigene12982_ARAawvTARAAPEI-1;Unigene16448_ARAawvTARAAPEI-1;Unigene33291_ARAawvTARAAPEI-1	K04371+K06268
Osteoclast differentiation	3	ko04380	Unigene12982_ARAawvTARAAPEI-1;Unigene16448_ARAawvTARAAPEI-1;Unigene33291_ARAawvTARAAPEI-1	K04371+K06268
Taurine and hypotaurine metabolism	3	ko00430	Unigene12161_ARAawvTARAAPEI-1;Unigene68156_ARAawvTARAAPEI-1;Unigene72237_ARAawvTARAAPEI-1	K00286+K00818
Transcriptional misregulation in cancer	3	ko05202	Unigene19094_ARAawvTARAAPEI-1;Unigene49892_ARAawvTARAAPEI-1;Unigene72434_ARAawvTARAAPEI-1	K04728+K11253+K12823
Fanconi anemia pathway	3	ko03460	Unigene67004_ARAawvTARAAPEI-1;Unigene69220_ARAawvTARAAPEI-1;Unigene70780_ARAawvTARAAPEI-1	K10739+K10740+K07466
Polyketide sugar unit biosynthesis	3	ko00523	Unigene55742_ARAawvTARAAPEI-1;Unigene68938_ARAawvTARAAPEI-1;Unigene70530_ARAawvTARAAPEI-1	K03111+K01915+K01710
RIG-I-like receptor signaling pathway	3	ko04622	Unigene12500_ARAawvTARAAPEI-1;Unigene14702_ARAawvTARAAPEI-1;Unigene17975_ARAawvTARAAPEI-1	K11594+K00863
B cell receptor signaling pathway	3	ko04662	Unigene12982_ARAawvTARAAPEI-1;Unigene16448_ARAawvTARAAPEI-1;Unigene33291_ARAawvTARAAPEI-1	K04371+K06268
Endometrial cancer	3	ko05213	Unigene12982_ARAawvTARAAPEI-1;Unigene33291_ARAawvTARAAPEI-1;Unigene71313_ARAawvTARAAPEI-1	K04371+K01110
NF-kappa B signaling pathway	3	ko04064	Unigene16316_ARAawvTARAAPEI-1;Unigene19094_ARAawvTARAAPEI-1;Unigene70625_ARAawvTARAAPEI-1	K04733+K04728+K05399
Colorectal cancer	3	ko05210	Unigene12982_ARAawvTARAAPEI-1;Unigene33291_ARAawvTARAAPEI-1;Unigene6175_ARAawvTARAAPEI-1	K04371+K08738
Serotonergic synapse	3	ko04726	Unigene12982_ARAawvTARAAPEI-1;Unigene33291_ARAawvTARAAPEI-1;Unigene65986_ARAawvTARAAPEI-1	K04371+K04536
T cell receptor signaling pathway	3	ko04660	Unigene12982_ARAawvTARAAPEI-1;Unigene16448_ARAawvTARAAPEI-1;Unigene33291_ARAawvTARAAPEI-1	K04371+K06268
Lipoic acid metabolism	2	ko00785	Unigene66636_ARAawvTARAAPEI-1;Unigene69290_ARAawvTARAAPEI-1	K01641
Acute myeloid leukemia	2	ko05221	Unigene12982_ARAawvTARAAPEI-1;Unigene33291_ARAawvTARAAPEI-1	K04371
Dorso-ventral axis formation	2	ko04320	Unigene12982_ARAawvTARAAPEI-1;Unigene33291_ARAawvTARAAPEI-1	K04371
Fc epsilon RI signaling pathway	2	ko04664	Unigene12982_ARAawvTARAAPEI-1;Unigene33291_ARAawvTARAAPEI-1	K04371
Arachidonic acid metabolism	2	ko00590	Unigene63014_ARAawvTARAAPEI-1;Unigene69888_ARAawvTARAAPEI-1	K00432+K01254
MAPK signaling pathway - fly	2	ko04013	Unigene12982_ARAawvTARAAPEI-1;Unigene33291_ARAawvTARAAPEI-1	K04371
ErbB signaling pathway	2	ko04012	Unigene12982_ARAawvTARAAPEI-1;Unigene33291_ARAawvTARAAPEI-1	K04371
Circadian rhythm - mammal	2	ko04710	Unigene13154_ARAawvTARAAPEI-1;Unigene63414_ARAawvTARAAPEI-1	K03347+K03094
Non-small cell lung cancer	2	ko05223	Unigene12982_ARAawvTARAAPEI-1;Unigene33291_ARAawvTARAAPEI-1	K04371
Styrene degradation	2	ko00643	Unigene65239_ARAawvTARAAPEI-1;Unigene70146_ARAawvTARAAPEI-1	K01555+K00451
Cell cycle - Caulobacter	2	ko04112	Unigene5140_ARAawvTARAAPEI-1;Unigene67394_ARAawvTARAAPEI-1	K03531+K01358
Aldosterone-regulated sodium reabsorption	2	ko04960	Unigene12982_ARAawvTARAAPEI-1;Unigene33291_ARAawvTARAAPEI-1	K04371
Phosphonate and phosphinate metabolism	2	ko00440	Unigene15871_ARAawvTARAAPEI-1;Unigene49284_ARAawvTARAAPEI-1	K01091
Benzoxazinoid biosynthesis	2	ko00402	Unigene13148_ARAawvTARAAPEI-1;Unigene14289_ARAawvTARAAPEI-1	K13229
Bladder cancer	2	ko05219	Unigene12982_ARAawvTARAAPEI-1;Unigene33291_ARAawvTARAAPEI-1	K04371
Indole alkaloid biosynthesis	2	ko00901	Unigene2591_ARAawvTARAAPEI-1;Unigene71527_ARAawvTARAAPEI-1	K01757
Proximal tubule bicarbonate reclamation	2	ko04964	Unigene36798_ARAawvTARAAPEI-1;Unigene72160_ARAawvTARAAPEI-1	K00025+K00261
Novobiocin biosynthesis	2	ko00401	Unigene33281_ARAawvTARAAPEI-1;Unigene64045_ARAawvTARAAPEI-1	K00800
Chronic myeloid leukemia	2	ko05220	Unigene12982_ARAawvTARAAPEI-1;Unigene33291_ARAawvTARAAPEI-1	K04371
Caprolactam degradation	1	ko00930	Unigene70737_ARAawvTARAAPEI-1	K00002
D-Glutamine and D-glutamate metabolism	1	ko00471	Unigene72160_ARAawvTARAAPEI-1	K00261
Steroid hormone biosynthesis	1	ko00140	Unigene71212_ARAawvTARAAPEI-1	K10251
Glucosinolate biosynthesis	1	ko00966	Unigene69917_ARAawvTARAAPEI-1	K00826
Notch signaling pathway	1	ko04330	Unigene7261_ARAawvTARAAPEI-1	K06171
Biotin metabolism	1	ko00780	Unigene31584_ARAawvTARAAPEI-1	K01875
Pancreatic secretion	1	ko04972	Unigene43522_ARAawvTARAAPEI-1	K07901
D-Alanine metabolism	1	ko00473	Unigene3134_ARAawvTARAAPEI-1	K02863
Caffeine metabolism	1	ko00232	Unigene56385_ARAawvTARAAPEI-1	K00365
Morphine addiction	1	ko05032	Unigene65986_ARAawvTARAAPEI-1	K04536
Sesquiterpenoid and triterpenoid biosynthesis	1	ko00909	Unigene67196_ARAawvTARAAPEI-1	K15814
African trypanosomiasis	1	ko05143	Unigene72379_ARAawvTARAAPEI-1	K01354
Fatty acid elongation	1	ko00062	Unigene71212_ARAawvTARAAPEI-1	K10251
Taste transduction	1	ko04742	Unigene65986_ARAawvTARAAPEI-1	K04536
